# Supplementary material for: Comparative genome analysis reveals driving forces behind Monkeypox virus evolution and sheds light on the role of ATC trinucleotide motif
Source: Virus Evol. 2024 May 18;10(1):veae043. doi: 10.1093/ve/veae043 (PMC11141602; doi:10.1093/ve/veae043)
Supplement: veae043_Supp [file veae043_supp.zip]

Archive with 5 entries (5 files):
- suppl_data/Supplementary file 3.xlsx
- suppl_data/Supplementary file_4.docx
- suppl_data/Supplementary_file_1.xlsx
- suppl_data/Supplementary_file_2.xlsx
- suppl_data/Supplymentary_Figure_1.docx
