# Supplementary material for: Comparative genome analysis reveals driving forces behind Monkeypox virus evolution and sheds light on the role of ATC trinucleotide motif
Source: Virus Evol. 2024 May 18;10(1):veae043. doi: 10.1093/ve/veae043 (PMC11141602; doi:10.1093/ve/veae043)
Supplement: veae043_Supp [file veae043_supp.zip › suppl_data/Supplementary file 3.xlsx]

## Sheet: Sheet1
Gene Symbol	function	category
OPG001	Chemokine binding protein (Cop-C23L)- J1L	host modulation
OPG002	TNF receptor (CrmB) (Cop-C22L)- J2L	host modulation
OPG003	Ankyrin (Cop-C19L)- J3L	host modulation
OPG015	Ankyrin (CPXV-017)- D1L	host modulation
#N/A	D2L- product MPXVgp005	not listed
OPG019	Secreted EGF-like protein (Cop-C11R)- D3R	host modulation
#N/A	D4L- product MPXVgp007	not listed
OPG021	Zinc finger-like protein- D5R	host modulation
OPG022	Soluble IL-18 binding protein (Bsh-D7L)- D6L	host modulation
OPG023	Ankyrin/Host Range (Bang-D8L)- D7L	host modulation
OPG024	ANK-containing protein- D8L	not listed
OPG025	Ankyrin- Type I IFN resistance (Cop-C9L)	host modulation
OPG027	Type 1 IFN inhibitor (Cop-C7L)- D10L	host modulation
OPG029	Bcl-2-like protein, IFN-beta inhibitor (Cop-C6L)- D11L	host modulation
OPG030	Kelch-like protein (Cop-C5L)- D12L	not listed
OPG031	IL-1 receptor antagonist (Cop-C10L)- D13L	host modulation
#N/A	POZ/BTB Kelch domain protein (Cop-C2L)- kelch-like fragment	not listed
OPG034	Putative TLR signalling inhibitor (Cop-C1L)- D19L	host modulation
OPG035	Anti-apoptotic Bcl-2-like protein (Cop-N1L)- P1L	host modulation
OPG036	Alpha amanatin target protein (Cop-N2L)- P2L	host modulation
OPG037	ANK-containing protein- apoptosis inihibitor (Cop-M1L)	host modulation
OPG038	NFkB inhibitor (Cop-M2L)- O2L	host modulation
OPG039	Ankyrin/NFkB inhibitor (Cop-K1L)- C1L	host modulation
OPG040	Serpin 1,2,3 (Cop-K2L)- SPI-3	surface protein
#N/A	IFN resistance, PKR/eIF-alpha inhibitor (Cop-K3 L)- C3L	not listed
OPG042	Phospholipase-D-like protein (Cop-K4L)- C4L	unknown
OPG043	Monoglyceride lipase (Cop-K5L)- C5L	unknown
OPG044	Host immune response repressor (Cop-K7R)- C6R	unknown
OPG045	Caspase-9 (apoptosis) inhibitor (mitochondrial-associated) (Cop-F1L)- C7L	host modulation
OPG046	dUTPase (Cop-F2L)- C8L	unknown
OPG047	Kelch-like protein (Cop-F3L)- C9L	unknown
OPG048	Ribonucleotide reductase small subunit (Cop-F4L)- C10L	genome replication/transcription
OPG049	36kDa major membrane protein (Cop-F5L)- C11L	surface protein
OPG050	Hypothetical protein (Cop-F6L)- C12L	unknown
OPG051	Hypothetical protein (Cop-F7L)- C13L	unknown
OPG052	Cytoplasmic protein (Cop-F8L)- C14L	unknown
OPG053	S-S bond formation pathway protein substrate (Cop-F9L)- C15L	surface protein
OPG054	Essential Ser/Thr kinase morph (Cop-F10L)- C16L	unknown
OPG055	RhoA signalling inhibitor, virus release protein (Cop-F11L)- C17L	budding
OPG056	EEV maturation protein (Cop-F12L)- C18L	budding
OPG057	Palmitylated EEV membrane glycoprotein (Cop-F13 L)- C19L	unknown
OPG058	Unknown (Cop-F14L)- C20L	unknown
OPG059	IMV protein (Cop-F14.5L)- product C20.5L	unknown
OPG060	Unknown conserved protein (Cop-F15L)- C21L	unknown
OPG061	Non-functional Serine Recombinase (Cop-F16L)- C22L	unknown
OPG062	DNA-binding phosphoprotein (VP11)- mTOR antagonist (Cop-F17R)	unknown
OPG063	Poly (A) polymerase catalytic subunit (VP55) (Cop-E1L)- F1L	genome replication/transcription
OPG064	IEV morphogenesis (Cop-E2L)- F2L	assembly/budding
OPG065	dsRNA-binding protein, IFN resistance/PKR inhibitor (Z-DNA binding) (Cop-E3L)- F3L	host modulation
OPG066	RNA polymerase subunit (RPO30) (Cop-E4L)- F4L	genome replication/transcription
#N/A	product Virosome component (Cop-E5R)- protein_id QNP12923.1	not listed
OPG068	Virion protein (Cop-E6R)- F5R	assembly/budding
OPG069	Myristylated protein (Cop-E7R)- F6R	unknown
OPG070	ER-localized membrane protein, virion core protein (Cop-E8R)- F7R	genome replication/transcription
OPG071	DNA polymerase (Cop-E9L)- F8L	genome replication/transcription
OPG072	Sulfhydryl oxidase (FAD-linked) (Cop-E10R)- F9R	surface protein
OPG073	Virion core protein (Cop-E11L)- F10L	assembly/budding
OPG074	Membrane protein (Cop-O1L)- Q1L	host modulation
OPG075	Glutaredoxin 1 (Cop-O2L)- Q2L	assembly/budding
OPG077	DNA-binding core protein (Cop-I1L)- I1L	genome replication/transcription
OPG078	IMV membrane protein (Cop-I2L)- I2L	surface protein
OPG079	ssDNA-binding phosphoprotein (Cop-I3L)- I3L	genome replication/transcription
OPG080	Ribonucleotide reductase large subunit (Cop-I4L)- I4L	genome replication/transcription
OPG081	IMV protein VP13 (Cop-I5L)- I5L	surface protein
OPG082	Telomere-binding protein (Cop-I6L)- I6L	genome replication/transcription
OPG083	Virion core cysteine protease (Cop-I7L)- I7L	assembly/budding
OPG084	RNA helicase, DExH-NPH-II domain (Cop-I8R)- I8R	genome replication/transcription
OPG085	Metalloprotease (Cop-G1L)- G1L	assembly/budding
OPG086	Entry/fusion complex component (Cop-G3L)- G2L	surface protein
OPG087	VLTF (late transcription elongation factor) (Cop-G2R)- G3R	genome replication/transcription
OPG088	Glutaredoxin-like protein (Cop-G4L)- G4L	assembly/budding
OPG089	FEN1-like nuclease (Cop-G5R)- G5R	genome replication/transcription
OPG090	RNA polymerase subunit (RPO7) (Cop-G5.5R)- G6R	genome replication/transcription
OPG091	NLPc/P60 superfamily protein (Cop-G6R)- G7R	unknown
OPG092	Virion phosphoprotein, early morphogenesis (Cop-G7L)- G8L	assembly/budding
OPG093	VLTF-1 (late transcription factor 1) (Cop-G8R)- G9R	genome replication/transcription
OPG094	Entry/fusion complex component, myristylprotein (Cop-G9R)- G10R	surface protein
OPG095	IMV membrane protein (Cop-L1R)- M1R	surface protein
OPG096	Viral membrane assembly proteins (VMAP) (Cop-L2R)- M2R	assembly/budding
OPG097	Internal virion protein (Cop-L3L)- M3L	assembly/budding
OPG098	ss/dsDNA binding protein (VP8) (Cop-L4R)- M4R	assembly/budding
OPG099	Entry and Fusion IMV protein (Cop-L5R)- M5R	surface protein
OPG100	Virion morph (Cop-J1R)- L1R	surface protein
OPG101	Thymidine kinase (Cop-J2R)- L2R	genome replication/transcription
OPG102	Poly (A) polymerase small subunit (VP39) (Cop-J 3R)- L3R	genome replication/transcription
OPG103	RNA polymerase subunit (RPO22) (Cop-J4R)- L4R	genome replication/transcription
OPG104	IMV membrane protein (Cop-J5L)- L5L	unknown
OPG105	RNA polymerase subunit (RPO147) (Cop-J6R)- L6R	genome replication/transcription
OPG106	Tyr/Ser phosphatase, IFN-gamma inhibitor (Cop-H 1L)- H1L	host modulation
OPG107	IMV membrane protein (Cop-H2R)- H2R	surface protein
OPG108	IMV heparin binding surface protein (Cop-H3L)- H3L	surface protein
OPG109	RAP94 (RNA pol assoc protein) (Cop-H4L)- H4L	genome replication/transcription
OPG110	VLTF-4 (late transcription factor 4) (Cop-H5R)- H5R	genome replication/transcription
OPG111	DNA topoisomerase type I (Cop-H6R)- H6R	genome replication/transcription
OPG112	Viral membrane assembly proteins (VMAP) (Cop-H7R)- H7R	genome replication/transcription
OPG113	mRNA capping enzyme large subunit (Cop-D1R)- E1R	genome replication/transcription
OPG114	Virion core (Cop-D2L)- E2L	assembly/budding
OPG115	Virion core (Cop-D3R)- E3R	assembly/budding
OPG116	Uracil-DNA glycosylase, DNA polymerase processi vity factor (Cop-D4R)- E4R	genome replication/transcription
OPG117	NTPase, DNA primase (Cop-D5R)- E5R	genome replication/transcription
OPG118	Morphogenesis, VETF-s (early transcription factor small) (Cop-D6R)- E6R	genome replication/transcription
OPG119	RNA polymerase subunit (RPO18) (Cop-D7R)- E7R	genome replication/transcription
OPG120	Carbonic anhydrase, GAG-binding IMV membrane protein (Cop-D8L)- E8L	surface protein
OPG121	mRNA decapping enzyme (Cop-D9R)- E9R	genome replication/transcription
OPG122	mRNA decapping enzyme (Cop-D10R)- E10R	genome replication/transcription
OPG123	ATPase, NPH1 (Cop-D11L)- E11L	genome replication/transcription
OPG124	mRNA capping enzyme small subunit (Cop-D12L)- E12L	genome replication/transcription
OPG125	Trimeric virion coat protein (rifampicin res) (Cop-D13L)- E13L	surface protein
OPG126	VLTF-2 (late transcription factor 2) (Cop-A1L)- A1L	genome replication/transcription
OPG127	VLTF-3 (late transcription factor 3) (Cop-A2L)- A2L	genome replication/transcription
OPG128	S-S bond formation pathway protein (Cop-A2.5L)- A3L	genome replication/transcription
OPG129	P4b precursor (Cop-A3L)- A4L	assembly/budding
OPG130	39kDa virion core protein (Cop-A4L)- A5L	assembly/budding
OPG131	RNA polymerase subunit (RPO19) (Cop-A5R)- A6R	genome replication/transcription
OPG132	Viral membrane assembly proteins (VMAP), core protein (Cop-A6L)- A7L	assembly/budding
OPG133	VETF-L (early transcription factor large) (Cop-A7L)- A8L	genome replication/transcription
OPG134	VITF-3 34kda subunit (Cop-A8R)- A9R	genome replication/transcription
OPG135	Viral membrane associated, early morphogenesis protein (Cop-A9L)- A10L	surface protein
OPG136	P4a precursor (Cop-A10L)- A11L	assembly/budding
OPG137	Viral membrane assembly proteins (VMAP) (Cop-A1 1R)- A12R	assembly/budding
OPG138	Virion core and cleavage processing protein (Cop-A12L)- A13L	assembly/budding
OPG139	IMV membrane protein, virion maturation (Cop-A1 3L)- A14L	surface protein
OPG140	Essential IMV membrane protein (Cop-A14L)- A15L	surface protein
OPG141	Non-essential IMV membrane protein (Cop-A14.5L)- product A15.5L	surface protein
OPG142	Core protein (Cop-A15L)- A16L	surface protein
OPG143	Myristylated protein, essential for entry/fusion (Cop-A16L)- A17L	surface protein
OPG144	IMV membrane protein (Cop-A17L)- A18L	surface protein
OPG145	DNA helicase, transcript release factor (Cop-A1 8R)- A19R	genome replication/transcription
OPG146	Zinc finger-like protein (Cop-A19L)- A20L	unknown
OPG147	IMV membrane protein, entry/fusion complex component (Cop-A21L)- A21L	surface protein
OPG148	DNA polymerase processivity factor (Cop-A20R)- A22R	genome replication/transcription
OPG149	Holliday junction resolvase (Cop-A22R)- A23R	genome replication/transcription
OPG150	VITF-3 45kda subunit (Cop-A23R)- A24R	genome replication/transcription
OPG151	RNA polymerase subunit (RPO132) (Cop-A24R)- A25R	genome replication/transcription
#N/A	A26L- product MPXVgp136	not listed
#N/A	A27L- product MPXVgp137	not listed
OPG153	P4c precursor (Cop-A26L)- A28L	surface protein
OPG154	IMV surface protein, fusion protein (Cop-A27L)- A29L	surface protein
OPG155	IMV MP/Virus entry (Cop-A28L)- A30L	surface protein
OPG156	RNA polymerase subunit (RPO35) (Cop-A29L)- A31L	genome replication/transcription
OPG157	IMV protein (Cop-A30L)- A32L	surface protein
OPG158	Viral membrane assembly proteins (VMAP) (Cop-A 30.5L)- product A32.5L	unknown
OPG159	Hypothetical protein (Cop-A31R)- A33R	unknown
OPG160	ATPase/DNA packaging protein (Cop-A32L)- A34L	assembly/budding
OPG161	EEV membrane phosphoglycoprotein, C-type lectin-like domain (Cop-A33R)- A35R	surface protein
OPG162	C-type lectin-like IEV/EEV glycoprotein (Cop-A3 4R)- A36R	surface protein
OPG163	MHC class II antigen presentation inhibitor (Cop-A35R)- A37R	host modulation
OPG164	IEV transmembrane phosphoprotein (Cop-A36R)- A38R	surface protein
OPG165	Hypothetical protein (Cop-A37R)- A39R	unknown
OPG167	CD47-like, integral membrane protein (Cop-A38L)- A40L	surface protein
OPG170	Chemokine binding protein (Cop-A41L)- A41L	host modulation
OPG171	Profilin-like protein, ATI-localized (Cop-A42R)- A42R	unknown
OPG172	Type I membrane glycoprotein (Cop-A43R)- A43R	surface protein
OPG173	Hypothetical protein (Cop-A43.5R)- A44R	unknown
OPG174	3 beta-hydroxysteroid dehydrogenase/delta 5->4 isomerase (Cop-A44L)- A45L	host modulation
OPG175	Inactive Cu-Zn superoxide dismutase-like virion protein (Cop-A45R)- A46R	assembly/budding
OPG176	IL-1/TLR signaling inhibitor (Cop-A46R)- A47R	host modulation
OPG178	Thymidylate kinase (Cop-A48R)- A49R	genome replication/transcription
OPG180	ATP-dependent DNA ligase (Cop-A50R)- A50R	genome replication/transcription
OPG181	Hypothetical protein (Cop-A51R)- A51R	unknown
#N/A	B1R- kelch-like	not listed
OPG185	Hemagglutinin (Cop-A56R)- B2R	surface protein
OPG187	Ser/Thr Kinase (Cop-B1R)- B3R	assembly/budding
OPG188	Schlafen (Cop-B2R)- B4R	host modulation
OPG189	Ankyrin (Cop-B4R)- B5R	host modulation
OPG190	EEV type-1 membrane glycoprotein, protective antigen (Cop-B5R)- B6R	surface protein
OPG191	Ankyrin-like protein (Cop-B6R)- B7R	host modulation
OPG192	Virulence, ER resident (Cop-B7R)- B8R	host modulation
OPG193	Soluble IFN-g receptor-like protein (Cop-B8R)- B9R	host modulation
OPG195	ER-localized apoptosis regulator (Cop-B9R)- B10R	host modulation
OPG197	product Hypothetical protein (Cop-B11R)- protein_id QNP13040.1	host modulation
OPG198	Ser/Thr Kinase (Cop-B12R)- B11R	host modulation
OPG199	Serpin 1,2,3 (Cop-K2L)- SPI-2	host modulation
OPG200	Hypothetical protein (Cop-C16L)- B13R	host modulation
#N/A	IL-1 beta receptor (Cop-B16R)- B14R	not listed
#N/A	B15L- product MPXVgp176	not listed
OPG204	IFN-alpha/beta receptor glycoprotein (Cop-B19R)- B16R	host modulation
OPG205	Ankyrin (Cop-B20R)- B17R	host modulation
#N/A	B18R- kelch-like fragment	not listed
OPG208	Serpin 1,2,3 (Cop-K2L)- SPI-1	host modulation
OPG209	Hypothetical protein (Cop-C14L)- B20R	host modulation
OPG210	Surface glycoprotein- B21R	host modulation
#N/A	R1R- product MPXVgp184	not listed
OPG005	Hypothetical protein (Cop-C16L)- N1R	host modulation
#N/A	MPV-Z-N2R- product MPXVgp186	not listed
OPG016	N3R- product MPXVgp187	host modulation
OPG015	Ankyrin (CPXV-017)- N4R	host modulation
OPG003	Ankyrin (Cop-C19L)- J1R	host modulation
OPG002	TNF receptor (CrmB) (Cop-C22L)- J2R	host modulation
OPG001	Chemokine binding protein (Cop-C23L)- J3R	host modulation
