# Supplementary material for: Comparative genome analysis reveals driving forces behind Monkeypox virus evolution and sheds light on the role of ATC trinucleotide motif
Source: Virus Evol. 2024 May 18;10(1):veae043. doi: 10.1093/ve/veae043 (PMC11141602; doi:10.1093/ve/veae043)
Supplement: veae043_Supp [file veae043_supp.zip › suppl_data/Supplementary_file_1.xlsx]

## Sheet: supplementary file 1
contig_id	contig_length	viral_length	aai_expected_length	aai_completeness	aai_confidence	aai_error	aai_num_hits	aai_top_hit	aai_id	aai_af	hmm_completeness_lower	hmm_completeness_upper	hmm_num_hits	kmer_freq
hMpxV/Switzerland/ZH-UZH-IMV-3ba6449f/2022|EPI_ISL_13251157|2022-06-01	197179	NA	210345	93.7406	high	0.840574	33	GCA_006465945.1	99.57	98.35	81.8385	99.9418	143	1.04
hMpxV/Switzerland/ZH-UZH-IMV-3ba6450e/2022|EPI_ISL_13251584|2022-06-02	197057	NA	210336	93.6866	high	1.32143	33	GCA_006465945.1	99.25	97.28	81.7601	99.9361	141	1.04
hMpxV/Germany/un-RKI-013/2022|EPI_ISL_13308117|2022-06	197140	NA	210344	93.7228	high	0.840574	33	GCA_006465945.1	99.58	98.36	81.8217	99.9409	143	1.03
hMpxV/Germany/un-RKI-026/2022|EPI_ISL_13308118|2022-06	197140	NA	210344	93.7228	high	0.840574	33	GCA_006465945.1	99.58	98.36	81.8217	99.9409	143	1.03
hMpxV/Germany/un-RKI-027/2022|EPI_ISL_13308119|2022-06	197140	NA	210344	93.7228	high	0.840574	33	GCA_006465945.1	99.58	98.49	81.8217	99.9409	143	1.03
hMpxV/Germany/un-RKI-028/2022|EPI_ISL_13308121|2022-06	197140	NA	210344	93.7228	high	0.840574	33	GCA_006465945.1	99.58	98.36	81.8217	99.9409	143	1.03
hMpxV/Germany/un-RKI-029/2022|EPI_ISL_13308122|2022-06	197140	NA	210344	93.7228	high	0.840574	33	GCA_006465945.1	99.58	98.36	81.8217	99.9409	143	1.03
hMpxV/Germany/un-RKI-030/2022|EPI_ISL_13308124|2022-06	197140	NA	210343	93.7229	high	0.840574	33	GCA_006465945.1	99.47	98.67	81.8217	99.9409	143	1.03
hMpxV/Germany/un-RKI-031/2022|EPI_ISL_13308125|2022-06	197140	NA	210344	93.7228	high	0.840574	33	GCA_006465945.1	99.58	98.49	81.8217	99.9409	143	1.03
hMpxV/Germany/un-RKI-032/2022|EPI_ISL_13308127|2022-06	197140	NA	210337	93.7258	high	0.840574	33	GCA_006465945.1	99.16	98.1	81.8814	99.9406	142	1.03
hMpxV/Germany/un-RKI-033/2022|EPI_ISL_13308129|2022-06	197140	NA	210344	93.7228	high	0.840574	33	GCA_006465945.1	99.51	98.67	81.8217	99.9409	143	1.03
hMpxV/Germany/un-RKI-035/2022|EPI_ISL_13308131|2022-06	197140	NA	210344	93.7227	high	0.840574	33	GCA_006465945.1	99.57	98.49	81.8217	99.9409	143	1.03
hMpxV/Germany/un-RKI-034/2022|EPI_ISL_13308133|2022-06	197140	NA	210344	93.7228	high	0.840574	33	GCA_006465945.1	99.58	98.49	81.8217	99.9409	143	1.03
hMpxV/Germany/un-RKI-036/2022|EPI_ISL_13308135|2022-06	197140	NA	210343	93.7229	high	0.840574	33	GCA_006465945.1	99.58	98.36	81.8217	99.9409	143	1.03
hMpxV/Germany/un-RKI-037/2022|EPI_ISL_13308137|2022-06	197140	NA	210344	93.7228	high	0.840574	33	GCA_006465945.1	99.58	98.36	81.8217	99.9409	143	1.03
hMpxV/Germany/un-RKI-038/2022|EPI_ISL_13308139|2022-06	197140	NA	210344	93.7228	high	0.840574	33	GCA_006465945.1	99.58	98.49	81.8217	99.9409	143	1.03
hMpxV/Germany/un-RKI-039/2022|EPI_ISL_13308140|2022-06	197140	NA	210344	93.7226	high	0.840574	33	GCA_006465945.1	99.51	98.67	81.8217	99.9409	143	1.03
hMpxV/Germany/un-RKI-040/2022|EPI_ISL_13308142|2022-06	197140	NA	210304	93.7405	high	0.840574	33	GCA_006465945.1	99.47	98.33	81.8217	99.9409	143	1.03
hMpxV/Germany/un-RKI-041/2022|EPI_ISL_13308144|2022-06	197140	NA	210344	93.7228	high	0.840574	33	GCA_006465945.1	99.49	98.67	81.8217	99.9409	143	1.03
hMpxV/Germany/un-RKI-042/2022|EPI_ISL_13308145|2022-06	197140	NA	210344	93.7228	high	0.840574	33	GCA_006465945.1	99.58	98.36	81.8217	99.9409	143	1.03
hMpxV/Germany/un-RKI-043/2022|EPI_ISL_13308146|2022-06	197140	NA	210342	93.7236	high	0.840574	33	GCA_006465945.1	99.55	98.66	81.8217	99.9409	143	1.03
hMpxV/Germany/un-RKI-044/2022|EPI_ISL_13308147|2022-06	197140	NA	210344	93.7226	high	0.840574	33	GCA_006465945.1	99.58	98.49	81.8217	99.9409	143	1.03
hMpxV/Germany/un-RKI-045/2022|EPI_ISL_13308148|2022-06	197140	NA	210348	93.7208	high	0.840574	33	GCA_006465945.1	99.4	98.66	81.8814	99.9406	142	1.03
hMpxV/Germany/un-RKI-046/2022|EPI_ISL_13308150|2022-06	197140	NA	210344	93.7228	high	0.840574	33	GCA_006465945.1	99.58	98.36	81.8217	99.9409	143	1.03
hMpxV/Germany/un-RKI-047/2022|EPI_ISL_13308151|2022-06	197140	NA	210344	93.7228	high	0.840574	33	GCA_006465945.1	99.52	98.54	81.8217	99.9409	143	1.03
hMpxV/Germany/un-RKI-048/2022|EPI_ISL_13308153|2022-06	197140	NA	210344	93.7225	high	0.840574	33	GCA_006465945.1	99.52	98.67	81.8217	99.9409	143	1.03
hMpxV/Germany/un-RKI-049/2022|EPI_ISL_13308155|2022-06	197140	NA	210393	93.7008	high	0.840574	33	GCA_006465945.1	99.24	98.28	81.7925	99.9518	141	1.03
hMpxV/Germany/un-RKI-050/2022|EPI_ISL_13308157|2022-06	197140	NA	210344	93.7228	high	0.840574	33	GCA_006465945.1	99.58	98.49	81.8217	99.9409	143	1.03
hMpxV/France/un-IRBA-11/2022|EPI_ISL_13308158|2022-05-19	196172	NA	210343	93.2628	high	0.840574	33	GCA_006465945.1	99.6	98.39	81.4204	99.8548	143	1.03
hMpxV/France/un-IRBA-14/2022|EPI_ISL_13308160|2022-05-20	196947	NA	210343	93.6312	high	0.840574	33	GCA_006465945.1	99.6	98.32	81.7431	99.9299	143	1.04
hMpxV/Slovenia/UL-S3/2022|EPI_ISL_13308162|2022-06	197614	NA	210343	93.9485	high	0.840574	33	GCA_006465945.1	99.59	98.05	82.0181	99.9519	143	1.04
hMpxV/Slovenia/UL-S4/2022|EPI_ISL_13308163|2022-06	197650	NA	210343	93.9655	high	0.840574	33	GCA_006465945.1	99.6	98.05	82.0339	99.9529	143	1.04
hMpxV/Slovenia/UL-S5/2022|EPI_ISL_13308165|2022-06	197611	NA	210343	93.947	high	0.840574	33	GCA_006465945.1	99.6	98.05	82.0172	99.9519	143	1.04
hMpxV/Slovenia/UL-S1-VE6/2022|EPI_ISL_13308167|2022-05-23	197653	NA	210343	93.9669	high	0.840574	33	GCA_006465945.1	99.6	98.2	82.0346	99.9529	143	1.04
hMpxV/Canada/un-NML-2930/2022|EPI_ISL_13408801|2022-05-21	197199	NA	210344	93.7508	high	0.840574	33	GCA_006465945.1	99.58	98.36	81.8474	99.9423	143	1.04
hMpxV/Canada/un-NML-2936/2022|EPI_ISL_13408803|2022-05-20	197183	NA	210350	93.7405	high	0.840574	33	GCA_006465945.1	99.36	98.01	82.0438	99.9396	136	1.04
hMpxV/Canada/un-NML-2835/2022|EPI_ISL_13408805|2022-05-17	197191	NA	210317	93.759	high	0.840574	33	GCA_006465945.1	99.08	98.31	81.908	99.9399	140	1.03
hMpxV/Canada/un-NML-2836/2022|EPI_ISL_13408807|2022-05-17	197209	NA	210344	93.7557	high	0.840574	33	GCA_006465945.1	99.45	98.49	81.8498	99.9425	143	1.03
hMpxV/Canada/un-NML-2837/2022|EPI_ISL_13408809|2022-05-18	197202	NA	210343	93.7525	high	0.840574	33	GCA_006465945.1	99.53	98.49	81.848	99.9423	143	1.03
hMpxV/Canada/un-NML-2844/2022|EPI_ISL_13408811|2022-05-14	197198	NA	210344	93.7502	high	0.840574	33	GCA_006465945.1	99.56	98.29	81.8466	99.9423	143	1.04
hMpxV/Canada/un-NML-2846/2022|EPI_ISL_13408813|2022-05-19	197199	NA	210344	93.7508	high	0.840574	33	GCA_006465945.1	99.58	98.49	81.8474	99.9423	143	1.03
hMpxV/Canada/un-NML-2849/2022|EPI_ISL_13408815|2022-05-19	197209	NA	210344	93.7556	high	0.840574	33	GCA_006465945.1	99.58	98.49	81.8498	99.9425	143	1.03
hMpxV/Canada/un-NML-2850/2022|EPI_ISL_13408817|2022-05-19	197209	NA	210344	93.7556	high	0.840574	33	GCA_006465945.1	99.58	98.49	81.8498	99.9425	143	1.03
hMpxV/Canada/un-NML-2851/2022|EPI_ISL_13408819|2022-05-19	197209	NA	210348	93.7539	high	0.840574	33	GCA_006465945.1	99.51	98.49	81.8289	99.9407	141	1.03
hMpxV/Canada/un-NML-2852/2022|EPI_ISL_13408821|2022-05-19	197209	NA	210344	93.7556	high	0.840574	33	GCA_006465945.1	99.58	98.49	81.8498	99.9425	143	1.03
hMpxV/Canada/un-NML-2853/2022|EPI_ISL_13408823|2022-05-19	197209	NA	210344	93.7557	high	0.840574	33	GCA_006465945.1	99.56	98.49	81.8498	99.9425	143	1.03
hMpxV/Canada/un-NML-2856/2022|EPI_ISL_13408825|2022-05-19	197204	NA	210330	93.7595	high	0.840574	33	GCA_006465945.1	99.22	98.31	81.7706	99.9415	142	1.03
hMpxV/Canada/un-NML-2861/2022|EPI_ISL_13408827|2022-05-18	197221	NA	210342	93.762	high	0.840574	33	GCA_006465945.1	99.6	98.49	81.8568	99.9428	143	1.04
hMpxV/Canada/un-NML-2869/2022|EPI_ISL_13408829|2022-05-21	197140	NA	210379	93.7071	high	1.32143	33	GCA_006465945.1	99.1	97.38	81.8263	99.9359	133	1.03
hMpxV/Canada/un-NML-2873/2022|EPI_ISL_13408831|2022-05-19	197199	NA	210344	93.7508	high	0.840574	33	GCA_006465945.1	99.58	98.36	81.8474	99.9423	143	1.04
hMpxV/Canada/un-NML-2874/2022|EPI_ISL_13408833|2022-05-19	197207	NA	210344	93.7547	high	0.840574	33	GCA_006465945.1	99.58	98.36	81.8496	99.9425	143	1.04
hMpxV/Canada/un-NML-2883/2022|EPI_ISL_13408835|2022-05-20	197199	NA	210344	93.7509	high	0.840574	33	GCA_006465945.1	99.58	98.49	81.8474	99.9423	143	1.04
hMpxV/Canada/un-NML-2884/2022|EPI_ISL_13408837|2022-05-20	197199	NA	210344	93.7509	high	0.840574	33	GCA_006465945.1	99.58	98.36	81.8474	99.9423	143	1.04
hMpxV/Canada/un-NML-2885/2022|EPI_ISL_13408839|2022-05-20	197185	NA	210358	93.7377	high	0.840574	33	GCA_006465945.1	99.43	98.45	81.68	99.9389	137	1.04
hMpxV/Canada/un-NML-2886/2022|EPI_ISL_13408841|2022-05-20	197188	NA	210343	93.7461	high	0.840574	33	GCA_006465945.1	99.46	98.48	81.7956	99.9399	140	1.03
hMpxV/Canada/un-NML-2893/2022|EPI_ISL_13408843|2022-05-20	197199	NA	210344	93.7508	high	0.840574	33	GCA_006465945.1	99.58	98.49	81.8474	99.9423	143	1.04
hMpxV/Canada/un-NML-2894/2022|EPI_ISL_13408845|2022-05-20	197182	NA	210342	93.7437	high	0.840574	33	GCA_006465945.1	99.52	98.31	81.8824	99.9407	140	1.03
hMpxV/Canada/un-NML-2896/2022|EPI_ISL_13408847|2022-05-20	197211	NA	210344	93.7566	high	0.840574	33	GCA_006465945.1	99.58	98.36	81.8503	99.9425	143	1.04
hMpxV/Germany/un-RKI-067/2022|EPI_ISL_13411153|2022-06	197140	NA	210344	93.7228	high	0.840574	33	GCA_006465945.1	99.58	98.36	81.8217	99.9409	143	1.03
hMpxV/Germany/un-RKI-065/2022|EPI_ISL_13411154|2022-06	197140	NA	210344	93.7228	high	0.840574	33	GCA_006465945.1	99.51	98.67	81.8217	99.9409	143	1.03
hMpxV/Germany/un-RKI-064/2022|EPI_ISL_13411155|2022-06	197140	NA	210344	93.7228	high	0.840574	33	GCA_006465945.1	99.58	98.36	81.8217	99.9409	143	1.03
hMpxV/Germany/un-RKI-063/2022|EPI_ISL_13411156|2022-06	197139	NA	210343	93.7225	high	0.840574	33	GCA_006465945.1	99.58	98.36	81.8216	99.9409	143	1.03
hMpxV/Germany/un-RKI-062/2022|EPI_ISL_13411157|2022-06	197140	NA	210343	93.7229	high	0.840574	33	GCA_006465945.1	99.51	98.67	81.8217	99.9409	143	1.03
hMpxV/Germany/un-RKI-061/2022|EPI_ISL_13411158|2022-06	197140	NA	210344	93.7228	high	0.840574	33	GCA_006465945.1	99.57	98.49	81.8217	99.9409	143	1.03
hMpxV/Germany/un-RKI-060/2022|EPI_ISL_13411159|2022-06	197140	NA	210344	93.7229	high	0.840574	33	GCA_006465945.1	99.57	98.36	81.8217	99.9409	143	1.03
hMpxV/Germany/un-RKI-059/2022|EPI_ISL_13411160|2022-06	197140	NA	210344	93.7228	high	0.840574	33	GCA_006465945.1	99.58	98.36	81.8217	99.9409	143	1.03
hMpxV/Germany/un-RKI-058/2022|EPI_ISL_13411161|2022-06	197140	NA	210343	93.723	high	0.840574	33	GCA_006465945.1	99.57	98.49	81.8217	99.9409	143	1.03
hMpxV/Germany/un-RKI-057/2022|EPI_ISL_13411162|2022-06	197140	NA	210344	93.7228	high	0.840574	33	GCA_006465945.1	99.51	98.67	81.8217	99.9409	143	1.03
hMpxV/Germany/un-RKI-056/2022|EPI_ISL_13411163|2022-06	197140	NA	210344	93.7228	high	0.840574	33	GCA_006465945.1	99.58	98.49	81.8217	99.9409	143	1.03
hMpxV/Germany/un-RKI-055/2022|EPI_ISL_13411164|2022-06	197140	NA	210344	93.7227	high	0.840574	33	GCA_006465945.1	99.58	98.49	81.8217	99.9409	143	1.03
hMpxV/Germany/un-RKI-054/2022|EPI_ISL_13411165|2022-06	197140	NA	210344	93.7228	high	0.840574	33	GCA_006465945.1	99.58	98.49	81.8217	99.9409	143	1.03
hMpxV/Germany/un-RKI-053/2022|EPI_ISL_13411166|2022-06	197140	NA	210360	93.7156	high	0.840574	33	GCA_006465945.1	99.44	98.29	81.8823	99.9402	141	1.03
hMpxV/Germany/un-RKI-052/2022|EPI_ISL_13411167|2022-06	197143	NA	210344	93.7241	high	0.840574	33	GCA_006465945.1	99.58	98.36	81.8223	99.9409	143	1.03
hMpxV/Germany/un-RKI-051/2022|EPI_ISL_13411168|2022-06	197140	NA	210347	93.7214	high	0.840574	33	GCA_006465945.1	99.49	98.26	81.8217	99.9409	143	1.03
hMpxV/Germany/un-RKI-099/2022|EPI_ISL_13483200|2022-06	197140	NA	210345	93.7224	high	0.840574	33	GCA_006465945.1	99.46	98.67	81.8217	99.9409	143	1.03
hMpxV/Germany/un-RKI-100/2022|EPI_ISL_13483201|2022-06	197140	NA	210343	93.7232	high	0.840574	33	GCA_006465945.1	99.48	98.67	81.8217	99.9409	143	1.03
hMpxV/Germany/un-RKI-077/2022|EPI_ISL_13483203|2022-06	197136	NA	210344	93.7209	high	0.840574	33	GCA_006465945.1	99.51	98.67	81.8206	99.9409	143	1.03
hMpxV/Germany/un-RKI-097/2022|EPI_ISL_13483205|2022-06	197136	NA	210343	93.721	high	0.840574	33	GCA_006465945.1	99.5	98.67	81.8206	99.9409	143	1.03
hMpxV/Germany/un-RKI-092/2022|EPI_ISL_13483206|2022-06	197131	NA	210343	93.7188	high	0.840574	33	GCA_006465945.1	99.56	98.36	81.8187	99.9406	143	1.03
hMpxV/Germany/un-RKI-101/2022|EPI_ISL_13483208|2022-06	197134	NA	210342	93.7206	high	0.840574	33	GCA_006465945.1	99.49	98.67	81.8192	99.9409	143	1.03
hMpxV/Luxembourg/LNS-0899423/2022|EPI_ISL_13660191|2022-06-10	197251	NA	210364	93.7667	high	1.32143	33	GCA_006465945.1	99.48	94.2	81.834	99.9439	145	1.03
hMpxV/Germany/BE-ChVir28305/2022|EPI_ISL_13889908|2022-06-05	197349	NA	210344	93.8222	high	0.840574	33	GCA_006465945.1	99.58	98.36	81.9077	99.9458	143	1.04
hMpxV/Germany/BE-ChVir28566/2022|EPI_ISL_13890048|2022-06-16	197341	NA	210338	93.821	high	0.840574	33	GCA_006465945.1	99.55	98.31	81.9054	99.9456	143	1.04
hMpxV/Taiwan/TCDC-110-364682/2022|EPI_ISL_13908328|2022-07	197196	NA	210331	93.755	high	1.32143	33	GCA_006465945.1	99.51	96.19	81.8451	99.9423	143	1.03
hMpxV/Canada/un-NML-2831/2022|EPI_ISL_13908329|2022-05-14	197176	NA	210334	93.7443	high	1.32143	33	GCA_006465945.1	98.9	96.85	81.9858	99.9379	135	1.04
hMpxV/Canada/un-NML-3164/2022|EPI_ISL_13908330|2022-05-29	197214	NA	211330	93.3202	high	1.32143	32	GCA_006465945.1	97.68	94.75	82.9617	99.9244	97	1.04
hMpxV/Canada/un-NML-3276/2022|EPI_ISL_13908331|2022-05-31	197204	NA	211296	93.3309	high	1.24962	32	GCA_006465945.1	96.92	93.54	82.3171	99.9273	107	1.04
hMpxV/Canada/un-NML-3518/2022|EPI_ISL_13908332|2022-06-07	197195	NA	210344	93.7489	high	0.840574	33	GCA_006465945.1	99.58	98.36	81.8448	99.9423	143	1.04
hMpxV/Canada/un-NML-3519/2022|EPI_ISL_13908333|2022-06-06	197195	NA	210344	93.7489	high	0.840574	33	GCA_006465945.1	99.57	98.36	81.8448	99.9423	143	1.04
hMpxV/Canada/un-NML-3542/2022|EPI_ISL_13908334|2022-06-07	197198	NA	210338	93.7531	high	0.840574	33	GCA_006465945.1	99.58	98.36	81.8466	99.9423	143	1.04
hMpxV/Canada/un-NML-3549/2022|EPI_ISL_13908335|2022-06-07	197197	NA	210345	93.7494	high	0.840574	33	GCA_006465945.1	99.57	98.36	81.8466	99.9423	143	1.04
hMpxV/Canada/un-NML-3582/2022|EPI_ISL_13908336|2022-06-08	197195	NA	210344	93.749	high	0.840574	33	GCA_006465945.1	99.57	98.36	81.8448	99.9423	143	1.04
hMpxV/Canada/un-NML-3595/2022|EPI_ISL_13908337|2022-06-08	197195	NA	210344	93.7489	high	0.840574	33	GCA_006465945.1	99.58	98.49	81.8448	99.9423	143	1.04
hMpxV/Canada/un-NML-3607/2022|EPI_ISL_13908338|2022-06-09	197195	NA	210344	93.7489	high	0.840574	33	GCA_006465945.1	99.58	98.36	81.8448	99.9423	143	1.04
hMpxV/Canada/un-NML-3611/2022|EPI_ISL_13908339|2022-06-09	197193	NA	210344	93.748	high	0.840574	33	GCA_006465945.1	99.58	98.36	81.8441	99.942	143	1.04
hMpxV/Canada/un-NML-3657/2022|EPI_ISL_13908340|2022-06-10	197204	NA	210343	93.7533	high	0.840574	33	GCA_006465945.1	99.53	98.49	81.8487	99.9425	143	1.04
hMpxV/Canada/un-NML-3658/2022|EPI_ISL_13908341|2022-06-10	197195	NA	210343	93.7493	high	0.840574	33	GCA_006465945.1	99.54	98.49	81.8448	99.9423	143	1.03
hMpxV/Canada/un-NML-3672/2022|EPI_ISL_13908342|2022-06-11	197195	NA	210347	93.7476	high	0.840574	33	GCA_006465945.1	99.48	98.48	81.8448	99.9423	143	1.04
hMpxV/Canada/un-NML-3674/2022|EPI_ISL_13908343|2022-06-13	197195	NA	210346	93.7481	high	0.840574	33	GCA_006465945.1	99.47	98.49	81.8448	99.9423	143	1.04
hMpxV/Canada/un-NML-3678/2022|EPI_ISL_13908344|2022-06-13	197190	NA	211263	93.3386	high	1.32143	32	GCA_006465945.1	98.17	93.76	82.8133	99.5517	90	1.04
hMpxV/Canada/un-NML-3752/2022|EPI_ISL_13908345|2022-06-10	197204	NA	210346	93.7522	high	0.840574	33	GCA_006465945.1	99.41	98.46	81.8852	99.9419	141	1.04
hMpxV/Germany/un-RKI169/2022|EPI_ISL_13908346|2022-07	197140	NA	210344	93.7229	high	0.840574	33	GCA_006465945.1	99.58	98.3	81.8217	99.9409	143	1.04
hMpxV/Germany/un-RKI180/2022|EPI_ISL_13908347|2022-07	197140	NA	210345	93.722	high	0.840574	33	GCA_006465945.1	99.52	98.3	81.8217	99.9409	143	1.04
hMpxV/Germany/un-RKI181/2022|EPI_ISL_13908348|2022-07	197140	NA	210324	93.7315	high	0.840574	33	GCA_006465945.1	99.02	98.14	81.8217	99.9409	143	1.04
hMpxV/Germany/un-RKI183/2022|EPI_ISL_13908349|2022-07	197139	NA	210344	93.7222	high	0.840574	33	GCA_006465945.1	99.57	98.36	81.8216	99.9409	143	1.04
hMpxV/Germany/un-RKI166/2022|EPI_ISL_13908350|2022-07	197140	NA	210344	93.7228	high	0.840574	33	GCA_006465945.1	99.53	98.36	81.8217	99.9409	143	1.04
hMpxV/Germany/un-RKI167/2022|EPI_ISL_13908351|2022-07	197140	NA	210344	93.7228	high	0.840574	33	GCA_006465945.1	99.57	98.3	81.8217	99.9409	143	1.04
hMpxV/Germany/un-RKI168/2022|EPI_ISL_13908352|2022-07	197140	NA	210344	93.7228	high	0.840574	33	GCA_006465945.1	99.58	98.3	81.8217	99.9409	143	1.04
hMpxV/Germany/un-RKI170/2022|EPI_ISL_13908353|2022-07	197140	NA	210344	93.7228	high	0.840574	33	GCA_006465945.1	99.58	98.3	81.8217	99.9409	143	1.04
hMpxV/Germany/un-RKI171/2022|EPI_ISL_13908354|2022-07	197140	NA	210344	93.7228	high	0.840574	33	GCA_006465945.1	99.58	98.36	81.8217	99.9409	143	1.04
hMpxV/Germany/un-RKI172/2022|EPI_ISL_13908355|2022-07	197139	NA	210344	93.7223	high	0.840574	33	GCA_006465945.1	99.58	98.36	81.8216	99.9409	143	1.04
hMpxV/Germany/un-RKI173/2022|EPI_ISL_13908356|2022-07	197140	NA	210344	93.7228	high	0.840574	33	GCA_006465945.1	99.58	98.36	81.8217	99.9409	143	1.04
hMpxV/Germany/un-RKI174/2022|EPI_ISL_13908357|2022-07	197139	NA	210342	93.7231	high	0.840574	33	GCA_006465945.1	99.59	98.36	81.8216	99.9409	143	1.04
hMpxV/Germany/un-RKI175/2022|EPI_ISL_13908358|2022-07	197141	NA	210288	93.7482	high	1.32143	33	GCA_006465945.1	99.57	96.89	81.822	99.9409	143	1.04
hMpxV/Germany/un-RKI176/2022|EPI_ISL_13908359|2022-07	197141	NA	210344	93.7233	high	0.840574	33	GCA_006465945.1	99.58	98.3	81.822	99.9409	143	1.04
hMpxV/Slovakia/CUSP-33057/2022|EPI_ISL_13955501|2022-07-04	197107	NA	210343	93.7074	high	0.840574	33	GCA_006465945.1	99.59	98.31	81.8095	99.9402	143	1.04
hMpxV/Austria/MUW-1531848/2022|EPI_ISL_14167573|2022-07-05	197182	NA	210347	93.7414	high	0.840574	33	GCA_006465945.1	99.6	98.31	81.8389	99.9418	143	1.04
hMpxV/Austria/MUW-1532243/2022|EPI_ISL_14167574|2022-07-06	197190	NA	210347	93.7451	high	0.840574	33	GCA_006465945.1	99.59	98.31	81.8416	99.942	143	1.04
hMpxV/Austria/MUW-1536480/2022|EPI_ISL_14167575|2022-07-22	197201	NA	210346	93.7509	high	0.840574	33	GCA_006465945.1	99.59	98.36	81.8479	99.9423	143	1.04
hMpxV/United_Kingdom/UKHSA-52/2022|EPI_ISL_14439757|2022-06-14	197167	NA	210343	93.7359	high	0.840574	33	GCA_006465945.1	99.59	98.31	81.833	99.9416	143	1.04
hMpxV/United_Kingdom/UKHSA-53/2022|EPI_ISL_14439758|2022-06-16	197205	NA	210343	93.7539	high	0.840574	33	GCA_006465945.1	99.59	98.31	81.8487	99.9425	143	1.04
hMpxV/United_Kingdom/UKHSA-54/2022|EPI_ISL_14439759|2022-05-16	197205	NA	210343	93.754	high	0.840574	33	GCA_006465945.1	99.6	98.31	81.8487	99.9425	143	1.04
hMpxV/United_Kingdom/UKHSA-55/2022|EPI_ISL_14439760|2022-07-07	197205	NA	210343	93.754	high	0.840574	33	GCA_006465945.1	99.6	98.31	81.8487	99.9425	143	1.04
hMpxV/United_Kingdom/UKHSA-56/2022|EPI_ISL_14439761|2022-07-07	197205	NA	210343	93.754	high	0.840574	33	GCA_006465945.1	99.59	98.31	81.8487	99.9425	143	1.04
hMpxV/United_Kingdom/UKHSA-57/2022|EPI_ISL_14439762|2022-07-04	197205	NA	210343	93.754	high	0.840574	33	GCA_006465945.1	99.6	98.31	81.8487	99.9425	143	1.04
hMpxV/United_Kingdom/UKHSA-58/2022|EPI_ISL_14439763|2022-07-05	197205	NA	210343	93.7539	high	0.840574	33	GCA_006465945.1	99.59	98.31	81.8487	99.9425	143	1.04
hMpxV/United_Kingdom/UKHSA-59/2022|EPI_ISL_14439764|2022-07-05	197205	NA	210343	93.7539	high	0.840574	33	GCA_006465945.1	99.6	98.31	81.8487	99.9425	143	1.04
hMpxV/United_Kingdom/UKHSA-60/2022|EPI_ISL_14439765|2022-07-07	197181	NA	210343	93.7426	high	0.840574	33	GCA_006465945.1	99.59	98.31	81.8389	99.9418	143	1.04
hMpxV/United_Kingdom/UKHSA-61/2022|EPI_ISL_14439766|2022-07-05	197205	NA	210343	93.754	high	0.840574	33	GCA_006465945.1	99.59	98.31	81.8487	99.9425	143	1.04
hMpxV/United_Kingdom/UKHSA-62/2022|EPI_ISL_14439767|2022-07-04	197205	NA	210343	93.754	high	0.840574	33	GCA_006465945.1	99.59	98.31	81.8487	99.9425	143	1.04
hMpxV/United_Kingdom/UKHSA-63/2022|EPI_ISL_14439768|2022-06-30	197205	NA	210343	93.754	high	0.840574	33	GCA_006465945.1	99.6	98.31	81.8487	99.9425	143	1.04
hMpxV/United_Kingdom/UKHSA-64/2022|EPI_ISL_14439769|2022-05-26	197205	NA	210343	93.754	high	0.840574	33	GCA_006465945.1	99.6	98.31	81.8487	99.9425	143	1.04
hMpxV/United_Kingdom/UKHSA-65/2022|EPI_ISL_14439770|2022-06-24	197205	NA	210343	93.7539	high	0.840574	33	GCA_006465945.1	99.6	98.31	81.8487	99.9425	143	1.04
hMpxV/United_Kingdom/UKHSA-74/2022|EPI_ISL_14439779|2022-07-06	197205	NA	210343	93.7539	high	0.840574	33	GCA_006465945.1	99.6	98.31	81.8487	99.9425	143	1.04
hMpxV/United_Kingdom/UKHSA-75/2022|EPI_ISL_14439780|2022-07-06	197207	NA	210343	93.755	high	0.840574	33	GCA_006465945.1	99.58	98.31	81.8496	99.9425	143	1.04
hMpxV/United_Kingdom/UKHSA-76/2022|EPI_ISL_14439781|2022-07-04	197207	NA	210343	93.755	high	0.840574	33	GCA_006465945.1	99.6	98.31	81.8496	99.9425	143	1.04
hMpxV/United_Kingdom/UKHSA-77/2022|EPI_ISL_14439782|2022-07-05	197205	NA	210343	93.7539	high	0.840574	33	GCA_006465945.1	99.59	98.31	81.8487	99.9425	143	1.04
hMpxV/United_Kingdom/UKHSA-78/2022|EPI_ISL_14439783|2022-07-04	197165	NA	210399	93.7102	high	0.840574	33	GCA_006465945.1	98	97.76	82.0972	99.9403	139	1.04
hMpxV/United_Kingdom/UKHSA-79/2022|EPI_ISL_14439784|2022-05-25	197205	NA	210343	93.754	high	0.840574	33	GCA_006465945.1	99.6	98.31	81.8487	99.9425	143	1.04
hMpxV/United_Kingdom/UKHSA-80/2022|EPI_ISL_14439785|2022-07-06	197205	NA	210343	93.754	high	0.840574	33	GCA_006465945.1	99.6	98.31	81.8487	99.9425	143	1.04
hMpxV/Portugal/INSA-0069/2022|EPI_ISL_14515190|2022-07-27	195599	NA	210347	92.9888	high	0.840574	33	GCA_006465945.1	99.45	98.47	81.2568	99.7938	138	1.03
hMpxV/Portugal/INSA-0070/2022|EPI_ISL_14515191|2022-07-26	195651	NA	210336	93.0185	high	0.840574	33	GCA_006465945.1	99.56	98.63	81.2041	99.8044	143	1.03
hMpxV/Portugal/INSA-0071/2022|EPI_ISL_14515192|2022-07-26	195651	NA	210344	93.0148	high	0.840574	33	GCA_006465945.1	99.53	98.11	81.1809	99.8034	142	1.03
hMpxV/Portugal/INSA-0072/2022|EPI_ISL_14515193|2022-07-27	196233	NA	210359	93.2849	high	0.840574	33	GCA_006465945.1	99.5	98.28	81.5067	99.8566	137	1.03
hMpxV/Portugal/INSA-0073/2022|EPI_ISL_14515194|2022-07-27	195651	NA	210336	93.0185	high	0.840574	33	GCA_006465945.1	99.56	98.63	81.2041	99.8044	143	1.03
hMpxV/Portugal/INSA-0074/2022|EPI_ISL_14515195|2022-07-27	195613	NA	210336	93.0002	high	0.840574	33	GCA_006465945.1	99.56	98.63	81.1881	99.8005	143	1.03
hMpxV/Portugal/INSA-0075/2022|EPI_ISL_14515196|2022-07-22	195593	NA	210336	92.9906	high	0.840574	33	GCA_006465945.1	99.49	98.5	81.1797	99.7986	143	1.03
hMpxV/Portugal/INSA-0076/2022|EPI_ISL_14515197|2022-07-23	195595	NA	210336	92.9916	high	0.840574	33	GCA_006465945.1	99.48	98.63	81.144	99.7973	142	1.03
hMpxV/Portugal/INSA-0077/2022|EPI_ISL_14515198|2022-07-28	195595	NA	210342	92.9891	high	0.840574	33	GCA_006465945.1	99.48	98.33	81.1569	99.7976	142	1.03
hMpxV/Portugal/INSA-0078/2022|EPI_ISL_14515199|2022-07-26	195617	NA	210335	93.0024	high	0.840574	33	GCA_006465945.1	99.5	98.49	81.1667	99.7997	142	1.03
hMpxV/USA/CA-LACPHL-MA00009/2022|EPI_ISL_14561914|2022-07-22	195978	NA	210341	93.1716	high	0.840574	33	GCA_006465945.1	99.59	98.43	81.3151	99.8347	142	1.03
hMpxV/USA/CA-LACPHL-MA00010/2022|EPI_ISL_14561915|2022-07-22	195591	NA	210228	93.0374	high	1.32143	33	GCA_006465945.1	99.42	96.01	81.4934	99.7857	132	1.03
hMpxV/USA/CA-LACPHL-MA00011/2022|EPI_ISL_14561916|2022-07-22	195591	NA	210352	92.9829	high	0.840574	33	GCA_006465945.1	99.54	98.19	81.1339	99.7965	141	1.03
hMpxV/USA/CA-LACPHL-MA00012/2022|EPI_ISL_14561917|2022-07-20	195583	NA	210145	93.0703	high	1.32143	33	GCA_006465945.1	99.54	95.67	81.3482	99.791	138	1.03
hMpxV/USA/CA-LACPHL-MA00017/2022|EPI_ISL_14561918|2022-07-27	195602	NA	210357	92.9859	high	1.32143	33	GCA_006465945.1	99.41	97.27	81.2733	99.7894	135	1.03
hMpxV/USA/CA-LACPHL-MA00018/2022|EPI_ISL_14561919|2022-07-27	195785	NA	210317	93.0902	high	1.32143	33	GCA_006465945.1	99.25	95.69	81.4066	99.7348	129	1.03
hMpxV/USA/CA-LACPHL-MA00019/2022|EPI_ISL_14561920|2022-07-27	195591	NA	210373	92.9735	high	0.840574	33	GCA_006465945.1	99.49	97.82	81.2912	99.7922	137	1.03
hMpxV/USA/CA-LACPHL-MA00020/2022|EPI_ISL_14561921|2022-07-27	195908	NA	210378	93.1219	high	0.840574	33	GCA_006465945.1	99.54	97.93	81.3511	99.8245	138	1.03
hMpxV/USA/CA-LACPHL-MA00021/2022|EPI_ISL_14561922|2022-07-25	195592	NA	210289	93.0112	high	1.32143	33	GCA_006465945.1	99.39	96.64	81.1929	99.7898	138	1.03
hMpxV/USA/CA-LACPHL-MA00022/2022|EPI_ISL_14561923|2022-07-25	194277	NA	210258	92.3995	high	1.32143	33	GCA_006465945.1	99.61	96.61	80.6474	99.607	140	1.03
hMpxV/USA/CA-LACPHL-MA00013/2022|EPI_ISL_14561924|2022-07-22	196365	NA	210374	93.3408	high	1.32143	33	GCA_006465945.1	99.54	95.8	81.8984	99.8657	131	1.03
hMpxV/USA/CA-LACPHL-MA00014/2022|EPI_ISL_14561925|2022-07-21	195903	NA	210349	93.1326	high	0.840574	33	GCA_006465945.1	99.55	98.55	81.2634	99.826	141	1.03
hMpxV/USA/CA-LACPHL-MA00023/2022|EPI_ISL_14561926|2022-07-04	195593	NA	210367	92.9771	high	0.840574	33	GCA_006465945.1	99.44	97.79	81.2494	99.7907	136	1.03
hMpxV/USA/CA-LACPHL-MA00015/2022|EPI_ISL_14561927|2022-07-18	194274	NA	210187	92.429	high	1.32143	33	GCA_006465945.1	99.45	94.07	80.796	99.5966	136	1.03
hMpxV/USA/CA-LACPHL-MA00016/2022|EPI_ISL_14561928|2022-07-18	195592	NA	210338	92.9895	high	0.840574	33	GCA_006465945.1	99.42	98.18	81.0917	99.795	140	1.03
hMpxV/USA/CA-LACPHL-MA00024/2022|EPI_ISL_14561929|2022-07-25	195594	NA	210334	92.992	high	1.32143	33	GCA_006465945.1	99.33	96.96	81.3536	99.7912	136	1.03
hMpxV/USA/CA-LACPHL-MA00025/2022|EPI_ISL_14561930|2022-07-25	195595	NA	210276	93.0182	high	1.32143	33	GCA_006465945.1	99.44	95.76	81.556	99.6764	134	1.03
hMpxV/USA/CA-LACPHL-MA00026/2022|EPI_ISL_14561931|2022-07-21	195591	NA	210336	92.9896	high	0.840574	33	GCA_006465945.1	99.51	98.18	81.2286	99.7951	140	1.03
hMpxV/USA/CA-LACPHL-MA00027/2022|EPI_ISL_14561932|2022-07-01	195591	NA	210353	92.9823	high	1.32143	33	GCA_006465945.1	99.54	96.73	81.18	99.7869	133	1.03
hMpxV/Brazil/SP-IAL-56/2022|EPI_ISL_14625282|2022-08-08	197173	NA	210349	93.7359	high	0.840574	33	GCA_006465945.1	99.58	98	81.8353	99.9416	143	1.04
hMpxV/USA/FL-CDC-0015/2022|EPI_ISL_14699907|2022-06	197172	NA	210291	93.7614	high	1.32143	33	GCA_006465945.1	99.59	96.9	81.8349	99.9416	143	1.04
hMpxV/USA/FL-CDC-0016/2022|EPI_ISL_14699908|2022-06	197161	NA	210291	93.7562	high	1.32143	33	GCA_006465945.1	99.59	96.9	81.8301	99.9414	143	1.04
hMpxV/USA/FL-CDC-0017/2022|EPI_ISL_14699909|2022-06	197133	NA	210343	93.7198	high	0.840574	33	GCA_006465945.1	99.59	98.31	81.819	99.9409	143	1.04
hMpxV/USA/FL-CDC-0018/2022|EPI_ISL_14699910|2022-06	197127	NA	210291	93.74	high	1.32143	33	GCA_006465945.1	99.59	96.9	81.816	99.9406	143	1.04
hMpxV/USA/IL-CDC-0027/2022|EPI_ISL_14699911|2022-06	197153	NA	210347	93.7276	high	0.840574	33	GCA_006465945.1	99.6	98.31	81.8282	99.9411	143	1.04
hMpxV/USA/IL-CDC-0028/2022|EPI_ISL_14699912|2022-06	197150	NA	210344	93.7275	high	0.840574	33	GCA_006465945.1	99.57	98.36	81.8259	99.9411	143	1.04
hMpxV/USA/IL-CDC-0034/2022|EPI_ISL_14699913|2022-06	197138	NA	210343	93.7221	high	0.840574	33	GCA_006465945.1	99.6	98.31	81.8214	99.9409	143	1.03
hMpxV/USA/IL-CDC-0042/2022|EPI_ISL_14699914|2022-06	197122	NA	210343	93.7145	high	0.840574	33	GCA_006465945.1	99.6	98.31	81.8139	99.9404	143	1.03
hMpxV/USA/IL-CDC-0040/2022|EPI_ISL_14699915|2022-06	197144	NA	210344	93.7247	high	0.840574	33	GCA_006465945.1	99.58	98.36	81.8232	99.9411	143	1.04
hMpxV/USA/TX-CDC-0007/2022|EPI_ISL_14699916|2022-06	197123	NA	210347	93.7134	high	0.840574	33	GCA_006465945.1	99.6	98.31	81.8149	99.9404	143	1.03
hMpxV/USA/KY-CDC-0001/2022|EPI_ISL_14699917|2022-06	197125	NA	210347	93.7143	high	0.840574	33	GCA_006465945.1	99.59	98.31	81.8155	99.9406	143	1.03
hMpxV/USA/NY-CDC-0014/2022|EPI_ISL_14699918|2022-06	197154	NA	210343	93.7297	high	0.840574	33	GCA_006465945.1	99.59	98.31	81.8284	99.9414	143	1.04
hMpxV/USA/IL-CDC-0044/2022|EPI_ISL_14699919|2022-06	197147	NA	210344	93.7261	high	0.840574	33	GCA_006465945.1	99.58	98.36	81.8246	99.9411	143	1.04
hMpxV/USA/NE-CDC-0001/2022|EPI_ISL_14699920|2022-06	197172	NA	210343	93.7383	high	0.840574	33	GCA_006465945.1	99.59	98.31	81.8349	99.9416	143	1.04
hMpxV/USA/NE-CDC-0002/2022|EPI_ISL_14699921|2022-07	197120	NA	210343	93.7136	high	0.840574	33	GCA_006465945.1	99.59	98.31	81.813	99.9404	143	1.03
hMpxV/USA/NY-CDC-0020/2022|EPI_ISL_14699922|2022-06	197131	NA	210343	93.7187	high	0.840574	33	GCA_006465945.1	99.59	98.31	81.8187	99.9406	143	1.04
hMpxV/USA/NY-CDC-0023/2022|EPI_ISL_14699923|2022-06	197129	NA	210343	93.7179	high	0.840574	33	GCA_006465945.1	99.6	98.31	81.8177	99.9406	143	1.04
hMpxV/USA/OH-CDC-0002/2022|EPI_ISL_14699924|2022-06	197148	NA	210343	93.7268	high	0.840574	33	GCA_006465945.1	99.59	98.44	81.8253	99.9411	143	1.04
hMpxV/USA/NY-CDC-0015/2022|EPI_ISL_14699925|2022-06	197139	NA	210343	93.7225	high	0.840574	33	GCA_006465945.1	99.59	98.31	81.8216	99.9409	143	1.04
hMpxV/USA/VA-CDC-0003/2022|EPI_ISL_14699926|2022-06	197151	NA	210343	93.7283	high	0.840574	33	GCA_006465945.1	99.6	98.31	81.8273	99.9411	143	1.04
hMpxV/USA/WA-UW-0104/2022|EPI_ISL_14699927|2022-08	197195	NA	210343	93.7495	high	0.840574	33	GCA_006465945.1	99.49	98.44	81.8448	99.9423	143	1.04
hMpxV/USA/WA-UW-0105/2022|EPI_ISL_14699928|2022-08	197176	NA	210343	93.7401	high	0.840574	33	GCA_006465945.1	99.6	98.31	81.838	99.9418	143	1.04
hMpxV/USA/WA-UW-0106/2022|EPI_ISL_14699929|2022-08	197176	NA	210343	93.7401	high	0.840574	33	GCA_006465945.1	99.6	98.31	81.838	99.9418	143	1.04
hMpxV/USA/WA-UW-0107/2022|EPI_ISL_14699930|2022-08	197178	NA	210343	93.7411	high	0.840574	33	GCA_006465945.1	99.59	98.31	81.8385	99.9418	143	1.04
hMpxV/USA/WA-UW-0108/2022|EPI_ISL_14699931|2022-08	197180	NA	210343	93.7421	high	0.840574	33	GCA_006465945.1	99.6	98.31	81.8387	99.9418	143	1.04
hMpxV/USA/WA-UW-0110/2022|EPI_ISL_14699932|2022-08	197177	NA	210343	93.7406	high	0.840574	33	GCA_006465945.1	99.6	98.31	81.8382	99.9418	143	1.04
hMpxV/USA/WA-UW-0111/2022|EPI_ISL_14699933|2022-08	197176	NA	210343	93.7401	high	0.840574	33	GCA_006465945.1	99.6	98.31	81.838	99.9418	143	1.04
hMpxV/USA/WA-UW-0112/2022|EPI_ISL_14699934|2022-08	197088	NA	210342	93.6989	high	0.840574	33	GCA_006465945.1	99.54	98.61	81.7782	99.9394	142	1.04
hMpxV/USA/WA-UW-0113/2022|EPI_ISL_14699935|2022-08	197177	NA	210343	93.7408	high	0.840574	33	GCA_006465945.1	99.59	98.31	81.8382	99.9418	143	1.04
hMpxV/USA/WA-UW-0114/2022|EPI_ISL_14699936|2022-08	197176	NA	210343	93.7402	high	0.840574	33	GCA_006465945.1	99.6	98.31	81.838	99.9418	143	1.04
hMpxV/USA/WA-UW-0116/2022|EPI_ISL_14699937|2022-08	197176	NA	210343	93.7401	high	0.840574	33	GCA_006465945.1	99.6	98.31	81.838	99.9418	143	1.04
hMpxV/USA/WA-UW-0119/2022|EPI_ISL_14699938|2022-08	197176	NA	210343	93.7402	high	0.840574	33	GCA_006465945.1	99.59	98.31	81.838	99.9418	143	1.04
hMpxV/USA/WA-UW-0120/2022|EPI_ISL_14699939|2022-08	197176	NA	210343	93.7401	high	0.840574	33	GCA_006465945.1	99.6	98.31	81.838	99.9418	143	1.04
hMpxV/USA/WA-UW-0124/2022|EPI_ISL_14699940|2022-08	197176	NA	210343	93.7402	high	0.840574	33	GCA_006465945.1	99.6	98.31	81.838	99.9418	143	1.04
hMpxV/USA/WA-UW-0125/2022|EPI_ISL_14699941|2022-08	197178	NA	210343	93.7411	high	0.840574	33	GCA_006465945.1	99.59	98.31	81.8385	99.9418	143	1.04
hMpxV/USA/WA-UW-0126/2022|EPI_ISL_14699942|2022-08	197176	NA	210343	93.7401	high	0.840574	33	GCA_006465945.1	99.6	98.31	81.838	99.9418	143	1.04
hMpxV/USA/WA-UW-0127/2022|EPI_ISL_14699943|2022-08	197178	NA	210343	93.7411	high	0.840574	33	GCA_006465945.1	99.59	98.31	81.8385	99.9418	143	1.04
hMpxV/USA/WA-UW-0128/2022|EPI_ISL_14699944|2022-08	197174	NA	210343	93.7391	high	0.840574	33	GCA_006465945.1	99.59	98.31	81.8368	99.9418	143	1.04
hMpxV/USA/WA-UW-0130/2022|EPI_ISL_14699945|2022-08	197176	NA	210343	93.74	high	0.840574	33	GCA_006465945.1	99.59	98.31	81.838	99.9418	143	1.04
hMpxV/USA/WA-UW-0131/2022|EPI_ISL_14699946|2022-08	197176	NA	210343	93.7401	high	0.840574	33	GCA_006465945.1	99.6	98.31	81.838	99.9418	143	1.04
hMpxV/USA/WA-UW-0132/2022|EPI_ISL_14699947|2022-08	197178	NA	210343	93.741	high	0.840574	33	GCA_006465945.1	99.59	98.31	81.8385	99.9418	143	1.04
hMpxV/USA/WA-UW-0134/2022|EPI_ISL_14699948|2022-08	197174	NA	210343	93.7392	high	0.840574	33	GCA_006465945.1	99.6	98.31	81.8368	99.9418	143	1.04
hMpxV/USA/WA-UW-0135/2022|EPI_ISL_14699949|2022-08	197176	NA	210343	93.7401	high	0.840574	33	GCA_006465945.1	99.6	98.31	81.838	99.9418	143	1.04
hMpxV/USA/WA-UW-0137/2022|EPI_ISL_14699950|2022-08	197178	NA	210343	93.7411	high	0.840574	33	GCA_006465945.1	99.6	98.31	81.8385	99.9418	143	1.04
hMpxV/USA/WA-UW-0140/2022|EPI_ISL_14699951|2022-08	197176	NA	210343	93.7402	high	0.840574	33	GCA_006465945.1	99.55	98.44	81.838	99.9418	143	1.04
hMpxV/USA/WA-UW-0142/2022|EPI_ISL_14699952|2022-08	197178	NA	210343	93.741	high	0.840574	33	GCA_006465945.1	99.59	98.31	81.8385	99.9418	143	1.04
hMpxV/USA/WA-UW-0145/2022|EPI_ISL_14699953|2022-08	197176	NA	210343	93.7401	high	0.840574	33	GCA_006465945.1	99.6	98.31	81.838	99.9418	143	1.04
hMpxV/USA/WA-UW-0147/2022|EPI_ISL_14699954|2022-08	197178	NA	210343	93.7411	high	0.840574	33	GCA_006465945.1	99.6	98.31	81.8385	99.9418	143	1.04
hMpxV/USA/WA-UW-0150/2022|EPI_ISL_14699955|2022-08	197176	NA	210343	93.7401	high	0.840574	33	GCA_006465945.1	99.6	98.31	81.838	99.9418	143	1.04
hMpxV/USA/WA-UW-0154/2022|EPI_ISL_14699956|2022-08	197180	NA	210352	93.738	high	0.840574	33	GCA_006465945.1	99.28	98.1	81.794	99.9399	140	1.04
hMpxV/USA/WA-UW-0067/2022|EPI_ISL_14699957|2022-08	197176	NA	210343	93.7401	high	0.840574	33	GCA_006465945.1	99.6	98.31	81.838	99.9418	143	1.04
hMpxV/USA/WA-UW-0096/2022|EPI_ISL_14699958|2022-08	197176	NA	210343	93.7401	high	0.840574	33	GCA_006465945.1	99.6	98.31	81.838	99.9418	143	1.04
hMpxV/Portugal/INSA-PT0198/2022|EPI_ISL_14752201|2022-06-27	196470	NA	210376	93.3901	high	1.32143	33	GCA_006465945.1	99.12	95.36	81.5395	99.8777	127	1.04
hMpxV/Portugal/INSA-PT0201/2022|EPI_ISL_14752202|2022-06-27	196415	NA	210410	93.3486	high	1.32143	33	GCA_006465945.1	99.42	96.89	81.804	99.8693	131	1.03
hMpxV/Portugal/INSA-PT0202/2022|EPI_ISL_14752204|2022-06-28	196329	NA	210359	93.3303	high	0.840574	33	GCA_006465945.1	99.56	98.43	81.6443	99.8666	138	1.03
hMpxV/Portugal/INSA-PT0203/2022|EPI_ISL_14752206|2022-06-23	196271	NA	210369	93.2986	high	0.840574	33	GCA_006465945.1	99.51	98.57	81.6065	99.8604	137	1.03
hMpxV/Portugal/INSA-PT0204/2022|EPI_ISL_14752208|2022-06-25	196315	NA	210405	93.3035	high	1.32143	33	GCA_006465945.1	99.4	97.33	81.6621	99.8632	135	1.03
hMpxV/Portugal/INSA-PT0205/2022|EPI_ISL_14752210|2022-06-27	196455	NA	210430	93.3589	high	1.32143	33	GCA_006465945.1	99.35	95.82	81.9478	99.872	128	1.04
hMpxV/Portugal/INSA-PT0207/2022|EPI_ISL_14752211|2022-06-22	196433	NA	210411	93.3567	high	1.32143	33	GCA_006465945.1	99.51	96.59	81.6708	99.8743	134	1.03
hMpxV/Portugal/INSA-PT0216/2022|EPI_ISL_14752220|2022-06-24	196481	NA	210310	93.4245	high	1.32143	33	GCA_006465945.1	99.44	94.16	81.8777	99.8779	130	1.04
hMpxV/Portugal/INSA-PT0217/2022|EPI_ISL_14752221|2022-06-23	195651	NA	210342	93.0156	high	0.840574	33	GCA_006465945.1	99.51	98.48	81.2127	99.8011	140	1.03
hMpxV/Portugal/INSA-PT0218/2022|EPI_ISL_14752222|2022-06-23	196371	NA	210403	93.3309	high	1.32143	33	GCA_006465945.1	99.45	96.22	81.582	99.8689	135	1.03
hMpxV/Portugal/INSA-PT0219/2022|EPI_ISL_14752224|2022-06-23	196289	NA	210353	93.314	high	0.840574	33	GCA_006465945.1	99.56	98.46	81.5665	99.8634	139	1.03
hMpxV/Portugal/INSA-PT0220/2022|EPI_ISL_14752225|2022-06-23	195605	NA	210410	92.9639	high	1.32143	33	GCA_006465945.1	99.29	96.43	81.3034	99.7918	135	1.03
hMpxV/Portugal/INSA-PT0221/2022|EPI_ISL_14752227|2022-06-24	196493	NA	210250	93.4567	high	1.32143	33	GCA_006465945.1	99.35	93.73	81.9287	99.8771	128	1.04
hMpxV/Portugal/INSA-PT0222/2022|EPI_ISL_14752229|2022-06-24	196459	NA	210393	93.377	high	1.32143	33	GCA_006465945.1	99.45	96.57	81.6616	99.8793	136	1.03
hMpxV/Portugal/INSA-PT0223/2022|EPI_ISL_14752231|2022-06-24	196281	NA	210356	93.309	high	1.32143	33	GCA_006465945.1	99.36	95.96	81.6652	99.8542	131	1.03
hMpxV/Portugal/INSA-PT0224/2022|EPI_ISL_14752233|2022-06-23	196091	NA	210409	93.1952	high	1.32143	33	GCA_006465945.1	99.47	96.44	81.5911	99.8417	136	1.03
hMpxV/Portugal/INSA-PT0225/2022|EPI_ISL_14752234|2022-06-22	196347	NA	210239	93.3923	high	1.32143	33	GCA_006465945.1	99.27	94.37	82.1214	99.7531	122	1.04
hMpxV/Portugal/INSA-PT0226/2022|EPI_ISL_14752236|2022-06-22	195601	NA	210398	92.9673	high	1.32143	33	GCA_006465945.1	99.53	97.3	81.5144	99.7899	134	1.03
hMpxV/Portugal/INSA-PT0228/2022|EPI_ISL_14752238|2022-06-22	196019	NA	210463	93.1371	high	1.32143	33	GCA_006465945.1	98.87	94.44	81.967	99.8461	113	1.03
hMpxV/Portugal/INSA-PT0229/2022|EPI_ISL_14752240|2022-06-22	196213	NA	210353	93.2778	high	1.32143	33	GCA_006465945.1	99.34	95.61	81.7105	99.8462	130	1.03
hMpxV/Portugal/INSA-PT0231/2022|EPI_ISL_14752242|2022-06-22	196347	NA	210412	93.3153	high	1.32143	33	GCA_006465945.1	99.38	96.12	81.8856	99.8653	132	1.03
hMpxV/Portugal/INSA-PT0232/2022|EPI_ISL_14752244|2022-06-21	196019	NA	210418	93.1571	high	1.32143	33	GCA_006465945.1	99.2	95.08	81.821	99.8447	114	1.03
hMpxV/Portugal/INSA-PT0233/2022|EPI_ISL_14752246|2022-06-21	195601	NA	210390	92.9706	high	1.32143	33	GCA_006465945.1	99.41	97.42	81.5758	99.7991	130	1.03
hMpxV/Portugal/INSA-PT0234/2022|EPI_ISL_14752248|2022-06-20	196349	NA	210393	93.3247	high	1.32143	33	GCA_006465945.1	99.44	95.32	81.7592	99.8667	134	1.03
hMpxV/Portugal/INSA-PT0235/2022|EPI_ISL_14752249|2022-06-21	196261	NA	210406	93.2773	high	0.840574	33	GCA_006465945.1	99.42	97.64	81.7283	99.8587	135	1.03
hMpxV/Portugal/INSA-PT0236/2022|EPI_ISL_14752251|2022-06-22	195615	NA	210323	93.0068	high	1.32143	33	GCA_006465945.1	99.48	96.85	81.5278	99.7857	132	1.03
hMpxV/Portugal/INSA-PT0237/2022|EPI_ISL_14752253|2022-06-22	195595	NA	210367	92.9781	high	0.840574	33	GCA_006465945.1	99.46	97.62	81.3377	99.7937	138	1.03
hMpxV/Portugal/INSA-PT0238/2022|EPI_ISL_14752255|2022-06-21	196397	NA	210242	93.4149	high	1.32143	33	GCA_006465945.1	99.31	94.08	81.9915	99.8668	123	1.04
hMpxV/USA/CA-LACPHL-MA00049/2022|EPI_ISL_14818584|2022-07-20	195591	NA	210359	92.9797	high	0.840574	33	GCA_006465945.1	99.58	98.17	81.3032	99.7961	140	1.03
hMpxV/USA/CA-LACPHL-MA00050/2022|EPI_ISL_14818585|2022-07-20	196376	NA	210355	93.3544	high	0.840574	33	GCA_006465945.1	99.58	98.16	81.5704	99.8732	141	1.03
hMpxV/USA/CA-LACPHL-MA00051/2022|EPI_ISL_14818586|2022-07-20	195591	NA	210355	92.9814	high	0.840574	33	GCA_006465945.1	99.54	98.42	81.3636	99.795	139	1.03
hMpxV/USA/CA-LACPHL-MA00040/2022|EPI_ISL_14818587|2022-07-21	196432	NA	210357	93.3805	high	0.840574	33	GCA_006465945.1	99.49	98.16	81.4749	99.8763	138	1.03
hMpxV/USA/CA-LACPHL-MA00041/2022|EPI_ISL_14818588|2022-07-21	195593	NA	210361	92.9799	high	0.840574	33	GCA_006465945.1	99.52	98.37	81.1266	99.7925	138	1.03
hMpxV/USA/CA-LACPHL-MA00042/2022|EPI_ISL_14818589|2022-07-28	196356	NA	210373	93.3371	high	1.32143	33	GCA_006465945.1	99.56	97.42	81.6181	99.8682	137	1.03
hMpxV/DRC/CDC-005/1978|EPI_ISL_13053218|1978	196967	NA	210336	93.644	high	0.840574	33	GCA_006464905.1	99.87	98.26	81.7129	99.932	144	1.04
hMpxV/Italy/LOM-UniSR-2AP/2022|EPI_ISL_13159759|2022-05-26	109945	NA	209651	52.4419	high	0.840574	34	GCA_006465945.1	99.6	98.07	45.0077	69.3157	90	1
hMpxV/Argentina/INEI-002/2022|EPI_ISL_13191424|2022-06	942	NA	210201	0.448143	high	1.1309	30	GCA_006465945.1	98.4	100	0.41	0.48	1	1
hMpxV/Brazil/RS-IAL-02/2022|EPI_ISL_13234112|2022-05-31	197249	NA	210352	93.7708	high	0.840574	33	GCA_006465945.1	99.4	97.51	81.8678	99.9435	143	1.04
hMpxV/Italy/un-INMI-Pt2/2022|EPI_ISL_13251120|2022-05-19	197213	NA	210355	93.7524	high	0.840574	33	GCA_006465945.1	99.57	98.36	81.8514	99.9425	143	1.03
hMpxV/Argentina/INEI-003/2022|EPI_ISL_13408797|2022-06	942	NA	210203	0.448138	high	1.1309	30	GCA_006465945.1	98.1	100	0.41	0.48	1	1
hMpxV/Canada/un-NML-2928/2022|EPI_ISL_13408799|2022-05-21	197199	NA	210344	93.7508	high	0.840574	33	GCA_006465945.1	99.58	98.36	81.8474	99.9423	143	1.04
hMpxV/Canada/un-NML-2897/2022|EPI_ISL_13408849|2022-05-20	197201	NA	210344	93.7518	high	0.840574	33	GCA_006465945.1	99.58	98.36	81.8479	99.9423	143	1.04
hMpxV/Canada/un-NML-2899/2022|EPI_ISL_13408851|2022-05-20	197199	NA	210344	93.7508	high	0.840574	33	GCA_006465945.1	99.57	98.49	81.8474	99.9423	143	1.04
hMpxV/Canada/un-NML-2954/2022|EPI_ISL_13408853|2022-05-22	197204	NA	210331	93.7587	high	0.840574	33	GCA_006465945.1	99.58	98.48	81.7706	99.9415	142	1.03
hMpxV/Canada/un-NML-2955/2022|EPI_ISL_13408855|2022-05-23	197211	NA	210344	93.7566	high	0.840574	33	GCA_006465945.1	99.58	98.36	81.8503	99.9425	143	1.04
hMpxV/Canada/un-NML-2967/2022|EPI_ISL_13408857|2022-05-16	197211	NA	210344	93.7566	high	0.840574	33	GCA_006465945.1	99.58	98.36	81.8503	99.9425	143	1.04
hMpxV/Canada/un-NML-2975/2022|EPI_ISL_13408859|2022-05-16	197204	NA	210341	93.7543	high	0.840574	33	GCA_006465945.1	99.39	98.25	81.8035	99.9404	140	1.03
hMpxV/Canada/un-NML-2969/2022|EPI_ISL_13408861|2022-05-24	197182	NA	210344	93.7428	high	0.840574	33	GCA_006465945.1	99.58	98.36	81.8389	99.9418	143	1.04
hMpxV/Poland/NIZP-PZH-0001/2022|EPI_ISL_13472080|2022-06-06	198450	NA	210034	94.4848	high	2.84758	31	GCA_023531865.1	84.01	42.1	82.3056	99.9608	107	1.02
hMpxV/Germany/un-RKI-098/2022|EPI_ISL_13483198|2022-06	197140	NA	210284	93.7493	high	0.840574	33	GCA_006465945.1	99.25	98.26	81.8217	99.9409	143	1.03
hMpxV/South_Africa/NICD-SVPL223/2022|EPI_ISL_13498265|2022-06-20	197213	NA	210344	93.7575	high	0.840574	33	GCA_006465945.1	99.57	98.36	81.8514	99.9425	143	1.04
hMpxV/Netherlands/un-EMC-NL005/2022|EPI_ISL_13499566|2022-06-14	196932	NA	210253	93.6645	high	1.32143	33	GCA_006465945.1	99.41	95.2	81.7274	99.9375	130	1.03
hMpxV/Colombia/ANT-INS-001/2022|EPI_ISL_13511312|2022-06-21	197209	NA	210502	93.6852	high	1.24962	33	GCA_006465945.1	97.44	95.95	82.2259	99.9349	123	1.04
hMpxV/Germany/un-UMR-124757/2022|EPI_ISL_13584854|2022-06-23	197304	NA	210344	93.8008	high	0.840574	33	GCA_006465945.1	99.58	98.3	81.89	99.9449	143	1.04
hMpxV/Germany/un-UMR-124759/2022|EPI_ISL_13586184|2022-06-23	197241	NA	210344	93.7708	high	0.840574	33	GCA_006465945.1	99.58	98.3	81.8634	99.9433	143	1.04
hMpxV/USA/NY-NYULH1/2022|EPI_ISL_13817808|2022-06-04	184955	NA	210161	88.0063	high	0.840574	33	GCA_006465945.1	99.63	98.36	76.6478	98.2344	142	1
hMpxV/Germany/BE-ChVir28604/2022|EPI_ISL_13889590|2022-06-17	197337	NA	210344	93.8164	high	0.840574	33	GCA_006465945.1	99.58	98.36	81.9046	99.9456	143	1.04
hMpxV/Netherlands/un-EMC-NL017/2022|EPI_ISL_14254435|2022-07-29	196593	NA	210343	93.463	high	0.840574	33	GCA_006465945.1	99.6	98.44	81.5939	99.8954	143	1.03
hMpxV/Netherlands/un-EMC-NL018/2022|EPI_ISL_14254436|2022-07-22	196304	NA	210343	93.3255	high	0.840574	33	GCA_006465945.1	99.59	98.64	81.4743	99.8679	143	1.03
hMpxV/Netherlands/un-EMC-NL019/2022|EPI_ISL_14254437|2022-07-25	197084	NA	210345	93.6957	high	0.840574	33	GCA_006465945.1	99.61	98.57	81.7997	99.939	143	1.04
hMpxV/Netherlands/un-EMC-NL020/2022|EPI_ISL_14254438|2022-07-18	196602	NA	210345	93.4667	high	0.840574	33	GCA_006465945.1	99.6	98.43	81.5997	99.8969	143	1.03
hMpxV/USA/NE-EAOH-75/2022|EPI_ISL_14326638|2022-07-25	197176	NA	210343	93.7402	high	0.840574	33	GCA_006465945.1	99.59	98.31	81.838	99.9418	143	1.04
hMpxV/USA/NE-EAOH-63/2022|EPI_ISL_14326639|2022-07-25	197176	NA	210343	93.7402	high	0.840574	33	GCA_006465945.1	99.6	98.31	81.838	99.9418	143	1.04
hMpxV/USA/NE-EAOH-48/2022|EPI_ISL_14326640|2022-07-15	197176	NA	210288	93.7649	high	1.32143	33	GCA_006465945.1	99.59	96.9	81.838	99.9418	143	1.04
hMpxV/USA/NE-EAOH-44/2022|EPI_ISL_14326641|2022-07-14	197176	NA	210343	93.7401	high	0.840574	33	GCA_006465945.1	99.6	98.31	81.838	99.9418	143	1.04
hMpxV/USA/NE-EAOH-43/2022|EPI_ISL_14326642|2022-07-14	197176	NA	210343	93.7402	high	0.840574	33	GCA_006465945.1	99.6	98.31	81.838	99.9418	143	1.04
hMpxV/USA/NE-EAOH-31/2022|EPI_ISL_14326643|2022-07-04	197176	NA	210343	93.7402	high	0.840574	33	GCA_006465945.1	99.59	98.31	81.838	99.9418	143	1.04
hMpxV/USA/NE-EAOH-25/2022|EPI_ISL_14326644|2022-06-25	197176	NA	210343	93.7402	high	0.840574	33	GCA_006465945.1	99.59	98.31	81.838	99.9418	143	1.04
hMpxV/USA/WA-UW-0056/2022|EPI_ISL_14355206|2022-07	197176	NA	210343	93.7401	high	0.840574	33	GCA_006465945.1	99.6	98.31	81.838	99.9418	143	1.04
hMpxV/USA/WA-UW-0058/2022|EPI_ISL_14355207|2022-07	197176	NA	210343	93.7401	high	0.840574	33	GCA_006465945.1	99.6	98.31	81.838	99.9418	143	1.04
hMpxV/USA/WA-UW-0059/2022|EPI_ISL_14355208|2022-07	197176	NA	210343	93.7401	high	0.840574	33	GCA_006465945.1	99.6	98.31	81.838	99.9418	143	1.04
hMpxV/USA/WA-UW-0060/2022|EPI_ISL_14355209|2022-07	197191	NA	210343	93.7473	high	0.840574	33	GCA_006465945.1	99.6	98.31	81.8428	99.942	143	1.04
hMpxV/USA/WA-UW-0061/2022|EPI_ISL_14355210|2022-07	197174	NA	210343	93.7392	high	0.840574	33	GCA_006465945.1	99.6	98.31	81.8368	99.9418	143	1.04
hMpxV/USA/WA-UW-0062/2022|EPI_ISL_14355211|2022-07	197176	NA	210343	93.7402	high	0.840574	33	GCA_006465945.1	99.59	98.31	81.838	99.9418	143	1.04
hMpxV/United_Kingdom/UKHSA-7/2022|EPI_ISL_14439712|2022-05-27	197207	NA	210343	93.7549	high	0.840574	33	GCA_006465945.1	99.59	98.31	81.8496	99.9425	143	1.04
hMpxV/United_Kingdom/UKHSA-8/2022|EPI_ISL_14439713|2022-06-05	197207	NA	210347	93.7533	high	0.840574	33	GCA_006465945.1	99.6	98.31	81.8496	99.9425	143	1.04
hMpxV/United_Kingdom/UKHSA-9/2022|EPI_ISL_14439714|2022-06-06	197207	NA	210347	93.7533	high	0.840574	33	GCA_006465945.1	99.6	98.31	81.8496	99.9425	143	1.04
hMpxV/United_Kingdom/UKHSA-10/2022|EPI_ISL_14439715|2022-06-06	197205	NA	210343	93.754	high	0.840574	33	GCA_006465945.1	99.6	98.31	81.8487	99.9425	143	1.04
hMpxV/United_Kingdom/UKHSA-11/2022|EPI_ISL_14439716|2022-06-06	197202	NA	210343	93.7525	high	0.840574	33	GCA_006465945.1	99.6	98.31	81.848	99.9423	143	1.04
hMpxV/United_Kingdom/UKHSA-12/2022|EPI_ISL_14439717|2022-06-07	197179	NA	210343	93.7415	high	0.840574	33	GCA_006465945.1	99.59	98.31	81.8385	99.9418	143	1.04
hMpxV/United_Kingdom/UKHSA-13/2022|EPI_ISL_14439718|2022-06-08	197209	NA	210344	93.7556	high	0.840574	33	GCA_006465945.1	99.57	98.26	81.8498	99.9425	143	1.04
hMpxV/United_Kingdom/UKHSA-14/2022|EPI_ISL_14439719|2022-06-07	197205	NA	210343	93.7539	high	0.840574	33	GCA_006465945.1	99.59	98.31	81.8487	99.9425	143	1.04
hMpxV/United_Kingdom/UKHSA-15/2022|EPI_ISL_14439720|2022-06-09	197205	NA	210343	93.754	high	0.840574	33	GCA_006465945.1	99.6	98.31	81.8487	99.9425	143	1.04
hMpxV/United_Kingdom/UKHSA-16/2022|EPI_ISL_14439721|2022-06-11	197205	NA	210343	93.7539	high	0.840574	33	GCA_006465945.1	99.6	98.31	81.8487	99.9425	143	1.04
hMpxV/United_Kingdom/UKHSA-17/2022|EPI_ISL_14439722|2022-06-09	197205	NA	210343	93.754	high	0.840574	33	GCA_006465945.1	99.6	98.31	81.8487	99.9425	143	1.04
hMpxV/United_Kingdom/UKHSA-18/2022|EPI_ISL_14439723|2022-06-09	197205	NA	210343	93.754	high	0.840574	33	GCA_006465945.1	99.6	98.31	81.8487	99.9425	143	1.04
hMpxV/United_Kingdom/UKHSA-21/2022|EPI_ISL_14439726|2022-06-14	197205	NA	210343	93.754	high	0.840574	33	GCA_006465945.1	99.6	98.31	81.8487	99.9425	143	1.04
hMpxV/United_Kingdom/UKHSA-22/2022|EPI_ISL_14439727|2022-06-15	197151	NA	210317	93.74	high	1.11873	33	GCA_006465945.1	95.87	97.64	81.8391	99.9375	133	1.04
hMpxV/United_Kingdom/UKHSA-30/2022|EPI_ISL_14439735|2022-06-13	197205	NA	210343	93.754	high	0.840574	33	GCA_006465945.1	99.6	98.31	81.8487	99.9425	143	1.04
hMpxV/United_Kingdom/UKHSA-31/2022|EPI_ISL_14439736|2022-06-13	197205	NA	210343	93.754	high	0.840574	33	GCA_006465945.1	99.6	98.31	81.8487	99.9425	143	1.04
hMpxV/United_Kingdom/UKHSA-32/2022|EPI_ISL_14439737|2022-06-12	197207	NA	210343	93.7549	high	0.840574	33	GCA_006465945.1	99.6	98.31	81.8496	99.9425	143	1.04
hMpxV/United_Kingdom/UKHSA-33/2022|EPI_ISL_14439738|2022-06-14	197205	NA	210343	93.754	high	0.840574	33	GCA_006465945.1	99.6	98.31	81.8487	99.9425	143	1.04
hMpxV/United_Kingdom/UKHSA-34/2022|EPI_ISL_14439739|2022-06-14	197209	NA	210344	93.7556	high	0.840574	33	GCA_006465945.1	99.58	98.26	81.8498	99.9425	143	1.04
hMpxV/United_Kingdom/UKHSA-35/2022|EPI_ISL_14439740|2022-06-13	197167	NA	210348	93.7338	high	0.840574	33	GCA_006465945.1	98.86	98.34	81.8614	99.942	144	1.04
hMpxV/United_Kingdom/UKHSA-36/2022|EPI_ISL_14439741|2022-06-14	197207	NA	210343	93.7549	high	0.840574	33	GCA_006465945.1	99.6	98.31	81.8496	99.9425	143	1.04
hMpxV/United_Kingdom/UKHSA-37/2022|EPI_ISL_14439742|2022-07-05	197205	NA	210343	93.7539	high	0.840574	33	GCA_006465945.1	99.6	98.31	81.8487	99.9425	143	1.04
hMpxV/United_Kingdom/UKHSA-38/2022|EPI_ISL_14439743|2022-07-05	197205	NA	210344	93.7535	high	0.840574	33	GCA_006465945.1	99.58	98.31	81.8487	99.9425	143	1.04
hMpxV/United_Kingdom/UKHSA-39/2022|EPI_ISL_14439744|2022-07-05	197165	NA	210331	93.7405	high	1.24962	33	GCA_006465945.1	97.47	95.91	82.1157	99.9331	124	1.04
hMpxV/United_Kingdom/UKHSA-40/2022|EPI_ISL_14439745|2022-07-04	197205	NA	210343	93.754	high	0.840574	33	GCA_006465945.1	99.6	98.31	81.8487	99.9425	143	1.04
hMpxV/United_Kingdom/UKHSA-41/2022|EPI_ISL_14439746|2022-07-07	197205	NA	210343	93.754	high	0.840574	33	GCA_006465945.1	99.6	98.31	81.8487	99.9425	143	1.04
hMpxV/United_Kingdom/UKHSA-42/2022|EPI_ISL_14439747|2022-07-07	197205	NA	210343	93.7539	high	0.840574	33	GCA_006465945.1	99.6	98.31	81.8487	99.9425	143	1.04
hMpxV/United_Kingdom/UKHSA-43/2022|EPI_ISL_14439748|2022-07-06	197189	NA	210343	93.7464	high	0.840574	33	GCA_006465945.1	99.6	98.31	81.8408	99.942	143	1.04
hMpxV/United_Kingdom/UKHSA-44/2022|EPI_ISL_14439749|2022-07-06	197205	NA	210343	93.754	high	0.840574	33	GCA_006465945.1	99.59	98.31	81.8487	99.9425	143	1.04
hMpxV/United_Kingdom/UKHSA-45/2022|EPI_ISL_14439750|2022-06-15	197199	NA	210343	93.7511	high	0.840574	33	GCA_006465945.1	99.6	98.31	81.8474	99.9423	143	1.04
hMpxV/United_Kingdom/UKHSA-46/2022|EPI_ISL_14439751|2022-06-16	197169	NA	210343	93.7369	high	0.840574	33	GCA_006465945.1	99.59	98.21	81.8343	99.9416	143	1.04
hMpxV/United_Kingdom/UKHSA-47/2022|EPI_ISL_14439752|2022-06-16	197205	NA	210343	93.754	high	0.840574	33	GCA_006465945.1	99.6	98.31	81.8487	99.9425	143	1.04
hMpxV/United_Kingdom/UKHSA-48/2022|EPI_ISL_14439753|2022-06-16	197205	NA	210343	93.754	high	0.840574	33	GCA_006465945.1	99.6	98.31	81.8487	99.9425	143	1.04
hMpxV/United_Kingdom/UKHSA-49/2022|EPI_ISL_14439754|2022-06-13	197205	NA	210343	93.7539	high	0.840574	33	GCA_006465945.1	99.59	98.31	81.8487	99.9425	143	1.04
hMpxV/United_Kingdom/UKHSA-50/2022|EPI_ISL_14439755|2022-06-14	197165	NA	210343	93.7349	high	0.840574	33	GCA_006465945.1	99.59	98.31	81.832	99.9416	143	1.04
hMpxV/United_Kingdom/UKHSA-51/2022|EPI_ISL_14439756|2022-06-14	197205	NA	210343	93.7539	high	0.840574	33	GCA_006465945.1	99.6	98.31	81.8487	99.9425	143	1.04
hMpxV/United_Kingdom/UKHSA-66/2022|EPI_ISL_14439771|2022-06-26	197205	NA	210343	93.7539	high	0.840574	33	GCA_006465945.1	99.59	98.31	81.8487	99.9425	143	1.04
hMpxV/United_Kingdom/UKHSA-67/2022|EPI_ISL_14439772|2022-06-27	197205	NA	210343	93.7539	high	0.840574	33	GCA_006465945.1	99.59	98.31	81.8487	99.9425	143	1.04
hMpxV/United_Kingdom/UKHSA-68/2022|EPI_ISL_14439773|2022-06-26	197205	NA	210344	93.7535	high	0.840574	33	GCA_006465945.1	99.55	98.31	81.8487	99.9425	143	1.04
hMpxV/United_Kingdom/UKHSA-69/2022|EPI_ISL_14439774|2022-06-30	197205	NA	210343	93.754	high	0.840574	33	GCA_006465945.1	99.6	98.31	81.8487	99.9425	143	1.04
hMpxV/United_Kingdom/UKHSA-70/2022|EPI_ISL_14439775|2022-06-29	197205	NA	210343	93.754	high	0.840574	33	GCA_006465945.1	99.6	98.31	81.8487	99.9425	143	1.04
hMpxV/United_Kingdom/UKHSA-71/2022|EPI_ISL_14439776|2022-06-29	197165	NA	210347	93.7334	high	0.840574	33	GCA_006465945.1	99.6	98.28	81.832	99.9416	143	1.04
hMpxV/United_Kingdom/UKHSA-72/2022|EPI_ISL_14439777|2022-06-28	197205	NA	210343	93.754	high	0.840574	33	GCA_006465945.1	99.59	98.31	81.8487	99.9425	143	1.04
hMpxV/United_Kingdom/UKHSA-73/2022|EPI_ISL_14439778|2022-06-29	197205	NA	210343	93.7539	high	0.840574	33	GCA_006465945.1	99.59	98.31	81.8487	99.9425	143	1.04
hMpxV/Peru/LIM-INS-035/2022|EPI_ISL_14445114|2022-07-16	197194	NA	210411	93.7187	high	1.32143	33	GCA_006465945.1	98.98	96.19	81.8042	99.9404	138	1.04
hMpxV/Peru/LIM-INS-036/2022|EPI_ISL_14445115|2022-07-16	197186	NA	210394	93.7224	high	1.32143	33	GCA_006465945.1	99.44	97.07	82.1208	99.9356	127	1.04
hMpxV/Peru/LIM-INS-037/2022|EPI_ISL_14445116|2022-07-16	197194	NA	210382	93.7314	high	0.840574	33	GCA_006465945.1	99.01	98.08	81.8588	99.9414	140	1.04
hMpxV/Peru/LIM-INS-038/2022|EPI_ISL_14445117|2022-07-17	197194	NA	210368	93.7375	high	0.840574	33	GCA_006465945.1	98.95	97.83	81.8956	99.9414	140	1.04
hMpxV/Peru/LIM-INS-041/2022|EPI_ISL_14445118|2022-07-14	197193	NA	210347	93.7464	high	0.840574	33	GCA_006465945.1	99.5	98.3	81.9038	99.9418	142	1.04
hMpxV/Peru/LIM-INS-042/2022|EPI_ISL_14445119|2022-07-14	197194	NA	210345	93.748	high	0.840574	33	GCA_006465945.1	99.41	98.31	81.8447	99.9423	143	1.04
hMpxV/Peru/LIM-INS-043/2022|EPI_ISL_14445120|2022-07-15	197193	NA	210343	93.7482	high	0.840574	33	GCA_006465945.1	99.6	98.31	81.8441	99.942	143	1.04
hMpxV/Peru/LIM-INS-044/2022|EPI_ISL_14445121|2022-07-16	197193	NA	210343	93.7482	high	0.840574	33	GCA_006465945.1	99.6	98.31	81.8441	99.942	143	1.04
hMpxV/Peru/LIM-INS-045/2022|EPI_ISL_14445122|2022-07-18	197193	NA	210343	93.7483	high	0.840574	33	GCA_006465945.1	99.6	98.31	81.8441	99.942	143	1.04
hMpxV/Peru/LIM-INS-046/2022|EPI_ISL_14445123|2022-07-18	197193	NA	210343	93.7482	high	0.840574	33	GCA_006465945.1	99.6	98.31	81.8441	99.942	143	1.04
hMpxV/Peru/LIM-INS-047/2022|EPI_ISL_14445124|2022-07-21	197193	NA	210343	93.7482	high	0.840574	33	GCA_006465945.1	99.6	98.31	81.8441	99.942	143	1.04
hMpxV/Peru/LIM-INS-048/2022|EPI_ISL_14445125|2022-07-25	197195	NA	210343	93.7492	high	0.840574	33	GCA_006465945.1	99.6	98.31	81.8448	99.9423	143	1.04
hMpxV/Peru/LIM-INS-049/2022|EPI_ISL_14445126|2022-07-22	197193	NA	210343	93.7482	high	0.840574	33	GCA_006465945.1	99.6	98.31	81.8441	99.942	143	1.04
hMpxV/Peru/LIM-INS-050/2022|EPI_ISL_14445127|2022-07-23	197193	NA	210343	93.7482	high	0.840574	33	GCA_006465945.1	99.6	98.31	81.8441	99.942	143	1.04
hMpxV/Peru/LIM-INS-052/2022|EPI_ISL_14445128|2022-07-19	197193	NA	210343	93.7482	high	0.840574	33	GCA_006465945.1	99.6	98.31	81.8441	99.942	143	1.04
hMpxV/Peru/LIM-INS-053/2022|EPI_ISL_14445129|2022-07-19	197193	NA	210343	93.7482	high	0.840574	33	GCA_006465945.1	99.6	98.31	81.8441	99.942	143	1.04
hMpxV/Peru/LIM-INS-054/2022|EPI_ISL_14445130|2022-07-20	197193	NA	210343	93.7482	high	0.840574	33	GCA_006465945.1	99.6	98.31	81.8441	99.942	143	1.04
hMpxV/Peru/LIM-INS-055/2022|EPI_ISL_14445131|2022-07-18	197193	NA	210343	93.7482	high	0.840574	33	GCA_006465945.1	99.59	98.31	81.8441	99.942	143	1.04
hMpxV/Peru/LIM-INS-056/2022|EPI_ISL_14445132|2022-07-18	197194	NA	210343	93.7487	high	0.840574	33	GCA_006465945.1	99.6	98.31	81.8447	99.9423	143	1.04
hMpxV/Peru/LIM-INS-057/2022|EPI_ISL_14445133|2022-07-19	197193	NA	210343	93.7482	high	0.840574	33	GCA_006465945.1	99.6	98.31	81.8441	99.942	143	1.04
hMpxV/Peru/LIM-INS-058/2022|EPI_ISL_14445134|2022-07-21	197193	NA	210343	93.7483	high	0.840574	33	GCA_006465945.1	99.6	98.31	81.8441	99.942	143	1.04
hMpxV/Peru/LIM-INS-059/2022|EPI_ISL_14445135|2022-07-18	197194	NA	210345	93.7477	high	0.840574	33	GCA_006465945.1	99.59	98.3	81.8447	99.9423	143	1.04
hMpxV/Peru/LIM-INS-061/2022|EPI_ISL_14445136|2022-07-23	197194	NA	210342	93.7491	high	0.840574	33	GCA_006465945.1	99.55	98.31	81.8447	99.9423	143	1.04
hMpxV/Peru/LIM-INS-063/2022|EPI_ISL_14445137|2022-07-21	197195	NA	210343	93.7492	high	0.840574	33	GCA_006465945.1	99.6	98.31	81.8448	99.9423	143	1.04
hMpxV/Peru/LIM-INS-064/2022|EPI_ISL_14445138|2022-07-17	197193	NA	210343	93.7482	high	0.840574	33	GCA_006465945.1	99.6	98.31	81.8441	99.942	143	1.04
hMpxV/Peru/LIM-INS-065/2022|EPI_ISL_14445139|2022-07-18	197193	NA	210343	93.7482	high	0.840574	33	GCA_006465945.1	99.6	98.31	81.8441	99.942	143	1.04
hMpxV/Peru/LIM-INS-066/2022|EPI_ISL_14445140|2022-07-18	197194	NA	210343	93.7487	high	0.840574	33	GCA_006465945.1	99.6	98.31	81.8447	99.9423	143	1.04
hMpxV/Peru/LIM-INS-067/2022|EPI_ISL_14445141|2022-07-19	197193	NA	210343	93.7482	high	0.840574	33	GCA_006465945.1	99.6	98.31	81.8441	99.942	143	1.04
hMpxV/Peru/LIM-INS-068/2022|EPI_ISL_14445142|2022-07-22	197200	NA	210343	93.7515	high	0.840574	33	GCA_006465945.1	99.6	98.31	81.8476	99.9423	143	1.04
hMpxV/Peru/LIM-INS-070/2022|EPI_ISL_14445143|2022-07-24	197193	NA	210343	93.7483	high	0.840574	33	GCA_006465945.1	99.6	98.31	81.8441	99.942	143	1.04
hMpxV/Peru/LIM-INS-071/2022|EPI_ISL_14445144|2022-07-20	197193	NA	210343	93.7483	high	0.840574	33	GCA_006465945.1	99.6	98.31	81.8441	99.942	143	1.04
hMpxV/Peru/LIM-INS-072/2022|EPI_ISL_14445145|2022-07-21	197195	NA	210348	93.747	high	0.840574	33	GCA_006465945.1	99.51	98.3	81.8204	99.942	142	1.04
hMpxV/Peru/LIM-INS-073/2022|EPI_ISL_14445146|2022-07-20	197194	NA	210345	93.7479	high	0.840574	33	GCA_006465945.1	99.56	98.31	81.8447	99.9423	143	1.04
hMpxV/Peru/LIM-INS-074/2022|EPI_ISL_14445147|2022-07-20	197181	NA	210347	93.7407	high	0.840574	33	GCA_006465945.1	99.42	98.3	81.8089	99.9415	142	1.04
hMpxV/Peru/LIM-INS-076/2022|EPI_ISL_14445148|2022-07-23	197194	NA	210332	93.7535	high	0.840574	33	GCA_006465945.1	98.91	97.61	82.0302	99.9391	136	1.04
hMpxV/Peru/LIM-INS-078/2022|EPI_ISL_14445149|2022-07-20	197194	NA	210412	93.7182	high	1.32143	33	GCA_006465945.1	98.72	97.19	81.8576	99.9404	137	1.04
hMpxV/Peru/LIM-INS-079/2022|EPI_ISL_14445150|2022-07-23	197185	NA	210389	93.7241	high	1.32143	33	GCA_006465945.1	99.1	97.27	81.7939	99.9414	141	1.04
hMpxV/Peru/LIM-INS-081/2022|EPI_ISL_14445151|2022-07-24	197193	NA	210290	93.7718	high	1.32143	33	GCA_006465945.1	97.99	95.27	82.1261	99.9373	128	1.04
hMpxV/Peru/LOR-INS-039/2022|EPI_ISL_14445152|2022-07-12	197195	NA	210310	93.764	high	0.840574	33	GCA_006465945.1	99.2	98.29	81.8448	99.9423	143	1.04
hMpxV/Peru/PIU-INS-051/2022|EPI_ISL_14445153|2022-07-12	197193	NA	210343	93.7483	high	0.840574	33	GCA_006465945.1	99.6	98.31	81.8441	99.942	143	1.04
hMpxV/Germany/un-RKI-188/2022|EPI_ISL_14445154|2022-08	197140	NA	210344	93.7227	high	0.840574	33	GCA_006465945.1	99.58	98.3	81.8217	99.9409	143	1.04
hMpxV/Germany/un-RKI-214/2022|EPI_ISL_14445155|2022-08	197140	NA	210343	93.7229	high	0.840574	33	GCA_006465945.1	99.56	98.3	81.8217	99.9409	143	1.04
hMpxV/Germany/un-RKI-243/2022|EPI_ISL_14445156|2022-08	197140	NA	210361	93.715	high	0.840574	33	GCA_006465945.1	99.58	98.3	81.8217	99.9409	143	1.04
hMpxV/Germany/un-RKI-186/2022|EPI_ISL_14445157|2022-08	197139	NA	210336	93.7256	high	0.840574	33	GCA_006465945.1	99.49	98.4	81.8216	99.9409	143	1.04
hMpxV/Germany/un-RKI-196/2022|EPI_ISL_14445158|2022-08	197139	NA	210344	93.7224	high	0.840574	33	GCA_006465945.1	99.57	98.36	81.8216	99.9409	143	1.04
hMpxV/Germany/un-RKI-198/2022|EPI_ISL_14445159|2022-08	197139	NA	210343	93.7224	high	0.840574	33	GCA_006465945.1	99.57	98.36	81.8216	99.9409	143	1.04
hMpxV/Germany/un-RKI-202/2022|EPI_ISL_14445160|2022-08	197140	NA	210344	93.7228	high	0.840574	33	GCA_006465945.1	99.58	98.36	81.8217	99.9409	143	1.04
hMpxV/Germany/un-RKI-203/2022|EPI_ISL_14445161|2022-08	197140	NA	210288	93.7476	high	1.32143	33	GCA_006465945.1	99.58	96.95	81.8217	99.9409	143	1.04
hMpxV/Germany/un-RKI-204/2022|EPI_ISL_14445162|2022-08	197140	NA	210339	93.7247	high	0.840574	33	GCA_006465945.1	99.41	98.25	81.8217	99.9409	143	1.04
hMpxV/Germany/un-RKI-209/2022|EPI_ISL_14445163|2022-08	197139	NA	210344	93.7223	high	0.840574	33	GCA_006465945.1	99.58	98.36	81.8216	99.9409	143	1.04
hMpxV/Germany/un-RKI-212/2022|EPI_ISL_14445164|2022-08	197139	NA	210344	93.7223	high	0.840574	33	GCA_006465945.1	99.58	98.36	81.8216	99.9409	143	1.04
hMpxV/Germany/un-RKI-213/2022|EPI_ISL_14445165|2022-08	197139	NA	210288	93.7472	high	1.32143	33	GCA_006465945.1	99.57	96.95	81.8216	99.9409	143	1.04
hMpxV/Colombia/LAG-INS-0015-L1/2022|EPI_ISL_14486937|2022-07-21	194063	NA	210245	92.3031	high	0.840574	33	GCA_006465945.1	99.62	97.97	80.4875	99.5734	141	1.02
hMpxV/Portugal/INSA-0080/2022|EPI_ISL_14515200|2022-07-26	195641	NA	210338	93.0125	high	0.840574	33	GCA_006465945.1	99.52	98.49	81.1404	99.8003	141	1.03
hMpxV/Portugal/INSA-0081/2022|EPI_ISL_14515201|2022-07-23	196289	NA	210349	93.316	high	0.840574	33	GCA_006465945.1	99.5	98.47	81.64	99.8634	139	1.03
hMpxV/Portugal/INSA-0084/2022|EPI_ISL_14515202|2022-07-22	196502	NA	210507	93.3471	high	1.32143	33	GCA_006465945.1	99.15	94.61	81.8445	99.8943	126	1.04
hMpxV/Portugal/INSA-0085/2022|EPI_ISL_14515203|2022-07-21	196345	NA	210384	93.3267	high	0.840574	33	GCA_006465945.1	99.15	97.68	81.5141	99.8837	126	1.03
hMpxV/Portugal/INSA-0086/2022|EPI_ISL_14515204|2022-07-21	195651	NA	210430	92.9767	high	1.32143	33	GCA_006465945.1	99.15	97.45	81.5951	99.8115	126	1.03
hMpxV/Portugal/INSA-0088/2022|EPI_ISL_14515205|2022-07-20	195603	NA	210292	93.0151	high	1.32143	33	GCA_006465945.1	99.37	94.87	81.561	99.6837	124	1.03
hMpxV/Portugal/INSA-0089/2022|EPI_ISL_14515206|2022-07-18	195617	NA	210345	92.9981	high	0.840574	33	GCA_006465945.1	99.53	98.54	81.2846	99.7977	140	1.03
hMpxV/Portugal/INSA-0090/2022|EPI_ISL_14515207|2022-07-21	196409	NA	210458	93.3247	high	0.840574	33	GCA_006465945.1	99.27	97.69	82.0341	99.8829	123	1.03
hMpxV/Portugal/INSA-0098/2022|EPI_ISL_14515208|2022-07-20	195651	NA	210374	93.0013	high	0.840574	33	GCA_006465945.1	99.38	98.4	81.4186	99.8157	130	1.03
hMpxV/Portugal/INSA-0108/2022|EPI_ISL_14515209|2022-07-18	195627	NA	210343	93.0038	high	0.840574	33	GCA_006465945.1	99.57	98.61	81.2451	99.799	141	1.03
hMpxV/Portugal/INSA-0109/2022|EPI_ISL_14515210|2022-07-18	196378	NA	210337	93.3637	high	0.840574	33	GCA_006465945.1	99.54	98.15	81.5936	99.8753	142	1.03
hMpxV/Portugal/INSA-0110/2022|EPI_ISL_14515211|2022-07-15	195617	NA	210304	93.0164	high	0.840574	33	GCA_006465945.1	99.51	98.33	81.3461	99.7863	133	1.03
hMpxV/Portugal/INSA-0111/2022|EPI_ISL_14515212|2022-07-15	195651	NA	210335	93.0187	high	0.840574	33	GCA_006465945.1	99.55	98.5	81.2041	99.8044	143	1.03
hMpxV/Portugal/INSA-0112/2022|EPI_ISL_14515213|2022-07-15	196415	NA	210271	93.4105	high	1.32143	33	GCA_006465945.1	99.5	94.63	81.5614	99.8693	130	1.03
hMpxV/Portugal/INSA-0113/2022|EPI_ISL_14515214|2022-07-15	196498	NA	210288	93.4424	high	1.32143	33	GCA_006465945.1	99.25	95.05	82.1842	99.7655	118	1.04
hMpxV/Portugal/INSA-0114/2022|EPI_ISL_14515215|2022-07-15	195595	NA	210344	92.9882	high	0.840574	33	GCA_006465945.1	99.48	98.03	81.2667	99.7982	142	1.03
hMpxV/Portugal/INSA-0115/2022|EPI_ISL_14515216|2022-07-14	195658	NA	210340	93.02	high	0.840574	33	GCA_006465945.1	99.55	98.63	81.2059	99.8046	143	1.03
hMpxV/Portugal/INSA-0117/2022|EPI_ISL_14515217|2022-07-14	195595	NA	210338	92.991	high	0.840574	33	GCA_006465945.1	99.54	98.49	81.1571	99.7976	142	1.03
hMpxV/Portugal/INSA-0118/2022|EPI_ISL_14515218|2022-07-13	195625	NA	210298	93.0228	high	0.840574	33	GCA_006465945.1	99.47	98.35	81.3307	99.789	135	1.03
hMpxV/Portugal/INSA-0119/2022|EPI_ISL_14515219|2022-07-13	196328	NA	210328	93.3436	high	1.32143	33	GCA_006465945.1	99.53	96.46	81.6726	99.8609	133	1.03
hMpxV/Portugal/INSA-0120/2022|EPI_ISL_14515220|2022-07-13	196347	NA	210405	93.3184	high	1.32143	33	GCA_006465945.1	99.52	95.97	81.6341	99.8657	134	1.03
hMpxV/Portugal/INSA-0121/2022|EPI_ISL_14515221|2022-07-14	195613	NA	210356	92.9915	high	0.840574	33	GCA_006465945.1	99.55	98.5	81.3706	99.7912	135	1.03
hMpxV/Portugal/INSA-0122/2022|EPI_ISL_14515222|2022-07-15	195613	NA	210336	93.0004	high	0.840574	33	GCA_006465945.1	99.55	98.5	81.1881	99.8005	143	1.03
hMpxV/Portugal/INSA-0123/2022|EPI_ISL_14515223|2022-07-13	196259	NA	210272	93.3359	high	1.32143	33	GCA_006465945.1	99.49	93.17	82.1561	99.735	119	1.04
hMpxV/Portugal/INSA-0124/2022|EPI_ISL_14515224|2022-07-14	195627	NA	210343	93.0039	high	0.840574	33	GCA_006465945.1	99.57	98.48	81.2451	99.799	141	1.03
hMpxV/Portugal/INSA-0125/2022|EPI_ISL_14515225|2022-07-14	195625	NA	210350	92.9998	high	0.840574	33	GCA_006465945.1	99.56	98.59	81.2674	99.7958	138	1.03
hMpxV/Portugal/INSA-0126/2022|EPI_ISL_14515226|2022-07-14	195601	NA	210361	92.9834	high	0.840574	33	GCA_006465945.1	99.52	98.57	81.3372	99.7902	135	1.03
hMpxV/Portugal/INSA-0127/2022|EPI_ISL_14515227|2022-07-12	195601	NA	210353	92.9869	high	0.840574	33	GCA_006465945.1	99.48	98.6	81.2807	99.7949	139	1.03
hMpxV/USA/WA-UW-0063/2022|EPI_ISL_14562478|2022-08	197178	NA	210343	93.7411	high	0.840574	33	GCA_006465945.1	99.59	98.31	81.8385	99.9418	143	1.04
hMpxV/USA/WA-UW-0065/2022|EPI_ISL_14562479|2022-08	197176	NA	210343	93.7401	high	0.840574	33	GCA_006465945.1	99.6	98.31	81.838	99.9418	143	1.04
hMpxV/USA/WA-UW-0068/2022|EPI_ISL_14562480|2022-08	197176	NA	210343	93.7401	high	0.840574	33	GCA_006465945.1	99.6	98.31	81.838	99.9418	143	1.04
hMpxV/USA/WA-UW-0069/2022|EPI_ISL_14562481|2022-08	197176	NA	210343	93.7401	high	0.840574	33	GCA_006465945.1	99.6	98.31	81.838	99.9418	143	1.04
hMpxV/USA/WA-UW-0070/2022|EPI_ISL_14562482|2022-08	197194	NA	210343	93.7487	high	0.840574	33	GCA_006465945.1	99.59	98.31	81.8447	99.9423	143	1.04
hMpxV/USA/WA-UW-0071/2022|EPI_ISL_14562483|2022-08	197176	NA	210343	93.7403	high	0.840574	33	GCA_006465945.1	99.59	98.31	81.838	99.9418	143	1.04
hMpxV/USA/WA-UW-0075/2022|EPI_ISL_14562484|2022-08	197176	NA	210343	93.7401	high	0.840574	33	GCA_006465945.1	99.6	98.31	81.838	99.9418	143	1.04
hMpxV/USA/WA-UW-0076/2022|EPI_ISL_14562485|2022-08	197178	NA	210343	93.741	high	0.840574	33	GCA_006465945.1	99.59	98.31	81.8385	99.9418	143	1.04
hMpxV/USA/WA-UW-0078/2022|EPI_ISL_14562486|2022-08	197178	NA	210343	93.741	high	0.840574	33	GCA_006465945.1	99.59	98.31	81.8385	99.9418	143	1.04
hMpxV/USA/WA-UW-0079/2022|EPI_ISL_14562487|2022-08	197176	NA	210343	93.7401	high	0.840574	33	GCA_006465945.1	99.6	98.31	81.838	99.9418	143	1.04
hMpxV/USA/WA-UW-0080/2022|EPI_ISL_14562488|2022-08	197176	NA	210343	93.7401	high	0.840574	33	GCA_006465945.1	99.6	98.31	81.838	99.9418	143	1.04
hMpxV/USA/WA-UW-0083/2022|EPI_ISL_14562489|2022-08	197176	NA	210343	93.7401	high	0.840574	33	GCA_006465945.1	99.6	98.31	81.838	99.9418	143	1.04
hMpxV/USA/WA-UW-0084/2022|EPI_ISL_14562490|2022-08	197168	NA	210343	93.7364	high	0.840574	33	GCA_006465945.1	99.6	98.31	81.8342	99.9416	143	1.04
hMpxV/USA/WA-UW-0086/2022|EPI_ISL_14562491|2022-08	197176	NA	210343	93.7401	high	0.840574	33	GCA_006465945.1	99.6	98.31	81.838	99.9418	143	1.04
hMpxV/USA/WA-UW-0088/2022|EPI_ISL_14562492|2022-08	197174	NA	210343	93.7392	high	0.840574	33	GCA_006465945.1	99.6	98.31	81.8368	99.9418	143	1.04
hMpxV/USA/WA-UW-0089/2022|EPI_ISL_14562493|2022-08	197176	NA	210343	93.7401	high	0.840574	33	GCA_006465945.1	99.6	98.31	81.838	99.9418	143	1.04
hMpxV/USA/WA-UW-0090/2022|EPI_ISL_14562494|2022-08	197178	NA	210343	93.741	high	0.840574	33	GCA_006465945.1	99.59	98.31	81.8385	99.9418	143	1.04
hMpxV/USA/WA-UW-0091/2022|EPI_ISL_14562495|2022-08	197176	NA	210343	93.7401	high	0.840574	33	GCA_006465945.1	99.6	98.31	81.838	99.9418	143	1.04
hMpxV/USA/WA-UW-0092/2022|EPI_ISL_14562496|2022-08	197176	NA	210343	93.7401	high	0.840574	33	GCA_006465945.1	99.6	98.31	81.838	99.9418	143	1.04
hMpxV/USA/WA-UW-0093/2022|EPI_ISL_14562497|2022-08	197176	NA	210343	93.7402	high	0.840574	33	GCA_006465945.1	99.6	98.31	81.838	99.9418	143	1.04
hMpxV/USA/WA-UW-0094/2022|EPI_ISL_14562498|2022-08	197176	NA	210343	93.7401	high	0.840574	33	GCA_006465945.1	99.6	98.31	81.838	99.9418	143	1.04
hMpxV/USA/WA-UW-0095/2022|EPI_ISL_14562499|2022-08	197193	NA	210343	93.7482	high	0.840574	33	GCA_006465945.1	99.6	98.31	81.8441	99.942	143	1.04
hMpxV/Peru/LOR-INS-087/2022|EPI_ISL_14584274|2022-08-01	197193	NA	210343	93.7482	high	0.840574	33	GCA_006465945.1	99.6	98.31	81.8441	99.942	143	1.04
hMpxV/Peru/LIM-INS-088/2022|EPI_ISL_14584282|2022-07-26	197191	NA	210343	93.7473	high	0.840574	33	GCA_006465945.1	99.6	98.31	81.8428	99.942	143	1.04
hMpxV/Peru/LIM-INS-105/2022|EPI_ISL_14584283|2022-08-02	197193	NA	210343	93.7483	high	0.840574	33	GCA_006465945.1	99.6	98.31	81.8441	99.942	143	1.04
hMpxV/Peru/LIM-INS-107/2022|EPI_ISL_14584286|2022-08-03	197193	NA	210343	93.7482	high	0.840574	33	GCA_006465945.1	99.6	98.31	81.8441	99.942	143	1.04
hMpxV/Peru/LIM-INS-098/2022|EPI_ISL_14584287|2022-07-25	197193	NA	210343	93.7482	high	0.840574	33	GCA_006465945.1	99.59	98.31	81.8441	99.942	143	1.04
hMpxV/Peru/LIM-INS-091/2022|EPI_ISL_14584288|2022-07-26	197193	NA	210218	93.804	high	0.840574	33	GCA_006465945.1	99.61	98.36	81.7184	99.9402	140	1.04
hMpxV/Peru/LIM-INS-099/2022|EPI_ISL_14584289|2022-07-26	197193	NA	210343	93.7483	high	0.840574	33	GCA_006465945.1	99.6	98.31	81.8441	99.942	143	1.04
hMpxV/Peru/LIM-INS-104/2022|EPI_ISL_14584290|2022-07-27	197194	NA	210343	93.749	high	0.840574	33	GCA_006465945.1	99.6	98.31	81.8447	99.9423	143	1.04
hMpxV/Peru/LIM-INS-096/2022|EPI_ISL_14584291|2022-08-05	197194	NA	210343	93.7487	high	0.840574	33	GCA_006465945.1	99.6	98.31	81.8447	99.9423	143	1.04
hMpxV/Peru/CAL-INS-116/2022|EPI_ISL_14584292|2022-07-25	197191	NA	210388	93.7272	high	0.840574	33	GCA_006465945.1	99.17	97.66	81.9459	99.9408	139	1.04
hMpxV/Peru/CAL-INS-095/2022|EPI_ISL_14584293|2022-07-26	197193	NA	210343	93.7482	high	0.840574	33	GCA_006465945.1	99.6	98.31	81.8441	99.942	143	1.04
hMpxV/Peru/CAL-INS-083/2022|EPI_ISL_14584294|2022-07-26	197193	NA	210343	93.7483	high	0.840574	33	GCA_006465945.1	99.6	98.31	81.8441	99.942	143	1.04
hMpxV/Peru/LIM-INS-085/2022|EPI_ISL_14584295|2022-07-26	197193	NA	210343	93.7482	high	0.840574	33	GCA_006465945.1	99.6	98.31	81.8441	99.942	143	1.04
hMpxV/Peru/LIM-INS-101/2022|EPI_ISL_14584296|2022-07-25	197193	NA	210343	93.7482	high	0.840574	33	GCA_006465945.1	99.6	98.31	81.8441	99.942	143	1.04
hMpxV/Canada/un-NML-4094/2022|EPI_ISL_14594041|2022-07-06	197180	NA	210229	93.7928	high	0.840574	33	GCA_006465945.1	99.6	98.19	81.7929	99.941	141	1.04
hMpxV/Canada/un-NML-4097/2022|EPI_ISL_14594042|2022-07-04	197176	NA	210231	93.79	high	0.840574	33	GCA_006465945.1	99.58	98.17	81.7923	99.941	141	1.04
hMpxV/Canada/un-NML-4103/2022|EPI_ISL_14594043|2022-07-04	197176	NA	210343	93.74	high	0.840574	33	GCA_006465945.1	99.54	98.3	81.838	99.9418	143	1.03
hMpxV/Canada/un-NML-4112/2022|EPI_ISL_14594044|2022-06-30	197176	NA	210564	93.6419	high	1.32143	33	GCA_006465945.1	98.67	93.93	82.2634	99.9209	99	1.04
hMpxV/Canada/un-NML-4113/2022|EPI_ISL_14594045|2022-07-04	197177	NA	210492	93.6745	high	1.32143	33	GCA_006465945.1	98.67	94.36	82.655	99.9225	100	1.04
hMpxV/Canada/un-NML-4114/2022|EPI_ISL_14594046|2022-06-27	197176	NA	210509	93.6663	high	1.32143	33	GCA_006465945.1	98.51	93.52	82.4683	99.929	112	1.04
hMpxV/Canada/un-NML-4117/2022|EPI_ISL_14594047|2022-06-28	197177	NA	210347	93.739	high	0.840574	33	GCA_006465945.1	99.02	97.82	81.8541	99.9379	135	1.04
hMpxV/Canada/un-NML-4122/2022|EPI_ISL_14594048|2022-07-03	197176	NA	210476	93.6809	high	1.32143	33	GCA_006465945.1	97.57	93.78	82.0702	99.9279	110	1.04
hMpxV/Canada/un-NML-4125/2022|EPI_ISL_14594049|2022-06-29	197174	NA	210361	93.7311	high	0.840574	33	GCA_006465945.1	99.45	97.79	81.9162	99.9411	141	1.04
hMpxV/Canada/un-NML-4138/2022|EPI_ISL_14594050|2022-06-28	197177	NA	210335	93.7441	high	0.840574	33	GCA_006465945.1	98.93	97.92	81.6417	99.9393	139	1.04
hMpxV/Canada/un-NML-4140/2022|EPI_ISL_14594051|2022-06-30	197176	NA	210343	93.7404	high	0.840574	33	GCA_006465945.1	99.6	98.3	81.838	99.9418	143	1.04
hMpxV/Canada/un-NML-4142/2022|EPI_ISL_14594052|2022-07-02	197176	NA	210314	93.753	high	1.32143	33	GCA_006465945.1	99.1	97.36	81.9956	99.9383	136	1.04
hMpxV/Canada/un-NML-4144/2022|EPI_ISL_14594053|2022-07-04	197177	NA	210345	93.7399	high	0.840574	33	GCA_006465945.1	99.62	98.01	81.8382	99.9418	143	1.04
hMpxV/Canada/un-NML-4150/2022|EPI_ISL_14594054|2022-07-05	197180	NA	210343	93.742	high	0.840574	33	GCA_006465945.1	99.62	98.3	81.8387	99.9418	143	1.04
hMpxV/Canada/un-NML-4152/2022|EPI_ISL_14594055|2022-07-04	197176	NA	210536	93.6542	high	1.32143	33	GCA_006465945.1	98.9	95.47	82.1576	99.6425	123	1.04
hMpxV/Canada/un-NML-4155/2022|EPI_ISL_14594056|2022-06-29	197177	NA	210349	93.738	high	0.840574	33	GCA_006465945.1	99.53	98.28	81.8747	99.9412	141	1.04
hMpxV/Canada/un-NML-4119/2022|EPI_ISL_14594057|2022-07-04	197178	NA	211329	93.3036	high	1.48336	32	GCA_006465945.1	96.79	92.14	82.4712	99.9259	105	1.04
hMpxV/Brazil/RS-IAL-40/2022|EPI_ISL_14622913|2022-07-26	196601	NA	210344	93.4664	high	0.840574	33	GCA_006465945.1	99.59	98.17	81.5983	99.8969	143	1.03
hMpxV/Brazil/RS-IAL-41/2022|EPI_ISL_14622953|2022-07-29	196481	NA	210343	93.4096	high	0.840574	33	GCA_006465945.1	99.59	98.31	81.5474	99.8853	143	1.03
hMpxV/Brazil/SP-IAL-42/2022|EPI_ISL_14622960|2022-07-31	197137	NA	210344	93.7214	high	0.840574	33	GCA_006465945.1	99.59	98.31	81.8214	99.9409	143	1.04
hMpxV/Brazil/SP-IAL-53/2022|EPI_ISL_14625190|2022-08-05	196489	NA	210343	93.4135	high	0.840574	33	GCA_006465945.1	99.57	98.31	81.5531	99.8853	143	1.03
hMpxV/Brazil/PR-IAL-54/2022|EPI_ISL_14625230|2022-08-03	196930	NA	210343	93.6231	high	0.840574	33	GCA_006465945.1	99.59	98.31	81.7344	99.9294	143	1.03
hMpxV/Brazil/PR-IAL-55/2022|EPI_ISL_14625256|2022-08-05	196813	NA	210343	93.5675	high	0.840574	33	GCA_006465945.1	99.59	98.31	81.6867	99.9181	143	1.03
hMpxV/Germany/un-ChVir28607/2022|EPI_ISL_14707250|2022-06-18	197252	NA	210355	93.7709	high	1.32143	33	GCA_006465945.1	99.56	96.87	81.5762	99.6871	144	1.04
hMpxV/Portugal/INSA-PT0208/2022|EPI_ISL_14752212|2022-06-24	196357	NA	210397	93.3271	high	1.32143	33	GCA_006465945.1	99.49	96.62	81.6424	99.8693	137	1.03
hMpxV/Portugal/INSA-PT0209/2022|EPI_ISL_14752213|2022-06-24	196033	NA	210358	93.1902	high	0.840574	33	GCA_006465945.1	99.5	98.32	81.4738	99.8389	140	1.03
hMpxV/Portugal/INSA-PT0210/2022|EPI_ISL_14752214|2022-06-25	195721	NA	210362	93.0399	high	0.840574	33	GCA_006465945.1	99.37	98.7	81.3902	99.8058	138	1.03
hMpxV/Portugal/INSA-PT0211/2022|EPI_ISL_14752215|2022-06-26	195749	NA	210298	93.0816	high	0.840574	33	GCA_006465945.1	99.51	98.21	81.3414	99.8052	137	1.03
hMpxV/Portugal/INSA-PT0212/2022|EPI_ISL_14752216|2022-06-20	196216	NA	210343	93.2837	high	0.840574	33	GCA_006465945.1	99.52	98.59	81.5085	99.8556	139	1.03
hMpxV/Portugal/INSA-PT0213/2022|EPI_ISL_14752217|2022-06-24	195595	NA	210338	92.9908	high	0.840574	33	GCA_006465945.1	99.57	98.5	81.1802	99.7986	143	1.03
hMpxV/Portugal/INSA-PT0214/2022|EPI_ISL_14752218|2022-06-24	196211	NA	210342	93.2819	high	0.840574	33	GCA_006465945.1	99.51	98.48	81.445	99.8561	140	1.03
hMpxV/Portugal/INSA-PT0215/2022|EPI_ISL_14752219|2022-06-24	196361	NA	210373	93.3396	high	0.840574	33	GCA_006465945.1	99.44	97.69	81.5726	99.8705	138	1.03
hMpxV/USA/WA-UW-0102/2022|EPI_ISL_14752257|2022-08	197196	NA	210343	93.7496	high	0.840574	33	GCA_006465945.1	99.59	98.31	81.8451	99.9423	143	1.04
hMpxV/USA/WA-UW-0156/2022|EPI_ISL_14752259|2022-08	197204	NA	210344	93.7532	high	0.840574	33	GCA_006465945.1	99.58	98.36	81.8487	99.9425	143	1.04
hMpxV/USA/WA-UW-0160/2022|EPI_ISL_14752260|2022-08	197190	NA	210343	93.7468	high	0.840574	33	GCA_006465945.1	99.6	98.31	81.8416	99.942	143	1.04
hMpxV/USA/WA-UW-0169/2022|EPI_ISL_14752261|2022-08	197192	NA	210343	93.7477	high	0.840574	33	GCA_006465945.1	99.6	98.31	81.8441	99.942	143	1.04
hMpxV/USA/WA-UW-0170/2022|EPI_ISL_14752262|2022-08	197164	NA	210343	93.7344	high	0.840574	33	GCA_006465945.1	99.58	98.31	81.8318	99.9416	143	1.03
hMpxV/USA/WA-UW-0171/2022|EPI_ISL_14752263|2022-08	197194	NA	210343	93.7487	high	0.840574	33	GCA_006465945.1	99.59	98.31	81.8447	99.9423	143	1.04
hMpxV/Germany/un-RKI-289/2022|EPI_ISL_14752264|2022-08	197139	NA	210344	93.7223	high	0.840574	33	GCA_006465945.1	99.58	98.36	81.8216	99.9409	143	1.04
hMpxV/Germany/un-RKI-290/2022|EPI_ISL_14752265|2022-08	197139	NA	210344	93.7223	high	0.840574	33	GCA_006465945.1	99.58	98.36	81.8216	99.9409	143	1.04
hMpxV/Germany/un-RKI-291/2022|EPI_ISL_14752267|2022-08	197139	NA	210344	93.7221	high	0.840574	33	GCA_006465945.1	99.56	98.36	81.8216	99.9409	143	1.04
hMpxV/Germany/un-RKI-292/2022|EPI_ISL_14752269|2022-08	197140	NA	210344	93.7228	high	0.840574	33	GCA_006465945.1	99.57	98.36	81.8217	99.9409	143	1.04
hMpxV/Germany/un-RKI-293/2022|EPI_ISL_14752270|2022-08	197139	NA	210344	93.722	high	0.840574	33	GCA_006465945.1	99.49	98.39	81.8216	99.9409	143	1.04
hMpxV/Germany/un-RKI-294/2022|EPI_ISL_14752272|2022-08	197139	NA	210344	93.7223	high	0.840574	33	GCA_006465945.1	99.58	98.36	81.8216	99.9409	143	1.04
hMpxV/Germany/un-RKI-295/2022|EPI_ISL_14752274|2022-08	197139	NA	210344	93.7223	high	0.840574	33	GCA_006465945.1	99.58	98.36	81.8216	99.9409	143	1.04
hMpxV/Germany/un-RKI-296/2022|EPI_ISL_14752276|2022-08	197139	NA	210344	93.7224	high	0.840574	33	GCA_006465945.1	99.58	98.36	81.8216	99.9409	143	1.04
hMpxV/Germany/un-RKI-297/2022|EPI_ISL_14752278|2022-08	197139	NA	210344	93.7223	high	0.840574	33	GCA_006465945.1	99.57	98.36	81.8216	99.9409	143	1.04
hMpxV/Germany/un-RKI-298/2022|EPI_ISL_14752280|2022-08	197139	NA	210344	93.7224	high	0.840574	33	GCA_006465945.1	99.52	98.2	81.8216	99.9409	143	1.04
hMpxV/Germany/un-RKI-299/2022|EPI_ISL_14752282|2022-08	197139	NA	210325	93.7305	high	0.840574	33	GCA_006465945.1	99.21	98.11	81.8216	99.9409	143	1.04
hMpxV/United_Kingdom/UKHSA-9000060/2022|EPI_ISL_14752284|2022-06-07	197205	NA	210343	93.7541	high	0.840574	33	GCA_006465945.1	99.59	98.31	81.8487	99.9425	143	1.04
hMpxV/United_Kingdom/UKHSA-9000155/2022|EPI_ISL_14752286|2022-06-03	197212	NA	210349	93.7548	high	0.840574	33	GCA_006465945.1	99.62	98.36	81.851	99.9425	143	1.04
hMpxV/United_Kingdom/UKHSA-9000166/2022|EPI_ISL_14752288|2022-06-29	197196	NA	210348	93.7476	high	0.840574	33	GCA_006465945.1	99.61	98.36	81.8451	99.9423	143	1.04
hMpxV/United_Kingdom/UKHSA-9000183/2022|EPI_ISL_14752290|2022-06-29	197205	NA	210287	93.7788	high	1.32143	33	GCA_006465945.1	99.59	96.9	81.8487	99.9425	143	1.04
hMpxV/United_Kingdom/UKHSA-9000194/2022|EPI_ISL_14752291|2022-07-04	197189	NA	210303	93.7643	high	1.32143	33	GCA_006465945.1	99.61	96.71	81.8408	99.942	143	1.04
hMpxV/Netherlands/NH-AUMC-0060/2022|EPI_ISL_14752293|2022-08-05	197022	NA	210323	93.6757	high	0.840574	33	GCA_006465945.1	99.6	98.01	81.7732	99.9359	143	1.03
hMpxV/DRC/USAMRIID-06-0950/2006|EPI_ISL_13056233|2006-09-10	196440	NA	210334	93.3943	high	0.840574	33	GCA_006464905.1	99.91	98.4	81.4941	99.8816	144	1.04
hMpxV/DRC/USAMRIID-06-0970/2006|EPI_ISL_13056234|2006-10-31	196740	NA	210339	93.5346	high	0.840574	33	GCA_006465045.1	99.95	98.49	81.5866	99.9099	143	1.04
hMpxV/DRC/USAMRIID-06-0999/2006|EPI_ISL_13056235|2006-11-09	198597	NA	210334	94.4197	high	0.840574	33	GCA_006464905.1	99.99	98.45	82.3889	99.9727	144	1.05
hMpxV/DRC/USAMRIID-06-1070/2006|EPI_ISL_13056236|2006-11-24	198886	NA	210335	94.5567	high	0.840574	33	GCA_006464905.1	99.97	98.45	82.5093	99.9768	144	1.05
hMpxV/DRC/USAMRIID-06-1075/2006|EPI_ISL_13056237|2006-11-30	198877	NA	210334	94.5528	high	0.840574	33	GCA_006464905.1	99.99	98.45	82.5049	99.9765	144	1.05
hMpxV/DRC/USAMRIID-06-1076/2006|EPI_ISL_13056238|2006-11-30	198737	NA	210334	94.4862	high	0.840574	33	GCA_006464905.1	99.99	98.45	82.4471	99.9746	144	1.05
hMpxV/DRC/USAMRIID-07-0045/2006|EPI_ISL_13056239|2006-12-14	197627	NA	210335	93.9581	high	0.840574	33	GCA_006464905.1	99.97	98.45	81.9866	99.9525	144	1.04
hMpxV/DRC/USAMRIID-07-0046/2006|EPI_ISL_13056240|2006-12-14	197910	NA	210335	94.0927	high	0.840574	33	GCA_006464905.1	99.97	98.45	82.1047	99.9591	144	1.04
hMpxV/DRC/USAMRIID-07-0092/2006|EPI_ISL_13056241|2006-12-26	197488	NA	210335	93.892	high	0.840574	33	GCA_006464905.1	99.97	98.45	81.9292	99.9492	144	1.04
hMpxV/DRC/USAMRIID-07-0093/2006|EPI_ISL_13056242|2006-12-26	197632	NA	210335	93.9605	high	0.840574	33	GCA_006464905.1	99.97	98.36	81.989	99.9525	144	1.04
hMpxV/DRC/USAMRIID-07-0104/2006|EPI_ISL_13056243|2006-12-14	197959	NA	210339	94.1143	high	0.840574	33	GCA_006465045.1	99.99	98.31	82.0907	99.9602	143	1.04
hMpxV/DRC/USAMRIID-07-0286/2007|EPI_ISL_13056247|2007-03-22	197767	NA	210335	94.0246	high	0.840574	33	GCA_006464905.1	99.97	98.45	82.0445	99.9558	144	1.04
hMpxV/DRC/USAMRIID-07-0287/2007|EPI_ISL_13056248|2007-03-20	197346	NA	210335	93.8245	high	0.840574	33	GCA_006464905.1	99.97	98.45	81.8697	99.9459	144	1.04
hMpxV/DRC/USAMRIID-07-0337/2007|EPI_ISL_13056249|2007-03-25	196581	NA	210334	93.4614	high	0.840574	33	GCA_006464905.1	99.91	98.4	81.5536	99.8951	144	1.04
hMpxV/DRC/USAMRIID-07-0514/2007|EPI_ISL_13056254|2007-06-30	197488	NA	210335	93.8921	high	0.840574	33	GCA_006464905.1	99.97	98.45	81.9292	99.9492	144	1.04
hMpxV/DRC/USAMRIID-07-0662/2007|EPI_ISL_13056255|2007-09-04	196866	NA	210334	93.5967	high	0.840574	33	GCA_006464905.1	99.9	98.48	81.6706	99.9221	144	1.04
hMpxV/DRC/CDC-PRB0420a/2012|EPI_ISL_13056256|2012-12-17	2676	NA	202446	1.32183	high	1.14638	42	GCA_006464905.1	99.9	100	0.95	1.8	1	1
hMpxV/DRC/CDC-PRB0420b/2012|EPI_ISL_13056257|2012-12-17	3495	NA	202880	1.7227	high	1.14638	105	GCA_006465045.1	99.8	100	1.24	2.34	1	1
hMpxV/DRC/CDC-PRB0420c/2012|EPI_ISL_13056258|2012-12-17	2538	NA	203919	1.24461	high	1.14638	93	GCA_006464905.1	100	100	0.21	1.61	1	1
hMpxV/DRC/CDC-PRB0420d/2012|EPI_ISL_13056259|2012-12-17	3021	NA	194434	1.55374	high	1.14638	83	GCA_006464905.1	100	100	0.89	2.42	1	1
hMpxV/DRC/CDC-PRB0420e/2012|EPI_ISL_13056260|2012-12-17	3861	NA	202909	1.90282	high	1.48248	104	GCA_006464905.1	100	100	1.37	2.59	1	1
hMpxV/DRC/CDC-PRB0297a/2011|EPI_ISL_13056261|2011-11-23	2538	NA	203919	1.24461	high	1.14638	93	GCA_006464905.1	100	100	0.21	1.61	1	1
hMpxV/DRC/CDC-PRB0297b/2011|EPI_ISL_13056262|2011-11-23	3021	NA	194434	1.55374	high	1.14638	83	GCA_006464905.1	100	100	0.89	2.42	1	1
hMpxV/DRC/CDC-PRB0297c/2011|EPI_ISL_13056263|2011-11-23	2676	NA	202446	1.32183	high	1.14638	42	GCA_006464905.1	99.9	100	0.95	1.8	1	1
hMpxV/DRC/CDC-PRB0297d/2011|EPI_ISL_13056264|2011-11-23	3861	NA	202909	1.90282	high	1.48248	104	GCA_006464905.1	100	100	1.37	2.59	1	1
hMpxV/DRC/CDC-PRB0338a/2012|EPI_ISL_13056265|2012-09-12	2676	NA	202452	1.32179	high	1.14638	42	GCA_006464905.1	100	100	0.95	1.8	1	1
hMpxV/DRC/CDC-PRB0338b/2012|EPI_ISL_13056266|2012-09-12	3495	NA	202875	1.72273	high	1.14638	105	GCA_006465045.1	100	100	1.24	2.34	1	1
hMpxV/DRC/CDC-PRB0338c/2012|EPI_ISL_13056267|2012-09-12	2538	NA	203919	1.24461	high	1.14638	93	GCA_006464905.1	100	100	0.21	1.61	1	1
hMpxV/DRC/CDC-PRB0338d/2012|EPI_ISL_13056268|2012-09-12	3021	NA	194434	1.55374	high	1.14638	83	GCA_006464905.1	100	100	0.89	2.42	1	1
hMpxV/DRC/CDC-PRB0338e/2012|EPI_ISL_13056269|2012-09-12	3861	NA	202909	1.90282	high	1.48248	104	GCA_006464905.1	100	100	1.37	2.59	1	1
hMpxV/DRC/CDC-PRB0297/2011|EPI_ISL_13056270|2011-11-23	3495	NA	202876	1.72273	high	1.14638	105	GCA_006465045.1	99.9	100	1.24	2.34	1	1
hMpxV/England/CDC_P1/2018|EPI_ISL_13056271|2018-09	197134	NA	210347	93.7183	high	0.840574	33	GCA_006465945.1	99.65	98.36	81.8192	99.9409	143	1.04
hMpxV/England/CDC_P2/2018|EPI_ISL_13056272|2018-09	197233	NA	210344	93.7667	high	0.840574	33	GCA_006465945.1	99.63	98.36	81.86	99.943	143	1.04
hMpxV/England/CDC_P3/2018|EPI_ISL_13056273|2018-09	197205	NA	210347	93.7521	high	0.840574	33	GCA_006465945.1	99.65	98.36	81.8487	99.9425	143	1.04
hMpxV/Singapore/CDC-01/2019|EPI_ISL_13056274|2019	197309	NA	210347	93.8015	high	0.840574	33	GCA_006465945.1	99.65	98.36	81.8923	99.9449	143	1.04
hMpxV/Nigeria/CDC-01/2017|EPI_ISL_13056275|2017-11-09	197566	NA	210314	93.9387	high	0.840574	33	GCA_006465945.1	99.61	98.1	81.9996	99.951	143	1.04
hMpxV/Nigeria/CDC-02/2017|EPI_ISL_13056276|2017-11-09	197566	NA	210341	93.9265	high	0.840574	33	GCA_006465945.1	99.65	98.27	81.9996	99.951	143	1.04
hMpxV/Nigeria/CDC-03/2017|EPI_ISL_13056277|2017-12-06	197566	NA	210341	93.9264	high	0.840574	33	GCA_006465945.1	99.63	98.27	81.9996	99.951	143	1.04
hMpxV/Nigeria/CDC-04/2017|EPI_ISL_13056278|2017-11-30	197566	NA	210341	93.9265	high	0.840574	33	GCA_006465945.1	99.65	98.27	81.9996	99.951	143	1.04
hMpxV/Nigeria/CDC-05/2017|EPI_ISL_13056279|2017-11-09	197566	NA	210341	93.9265	high	0.840574	33	GCA_006465945.1	99.65	98.27	81.9996	99.951	143	1.04
hMpxV/Nigeria/CDC-06/2017|EPI_ISL_13056280|2017-11-01	197566	NA	210341	93.9265	high	0.840574	33	GCA_006465945.1	99.64	98.27	81.9996	99.951	143	1.04
hMpxV/Nigeria/CDC-07/2017|EPI_ISL_13056281|2017-10-09	197566	NA	210209	93.9857	high	1.32143	33	GCA_006465945.1	99.55	97.07	81.9099	99.9579	142	1.04
hMpxV/Nigeria/CDC-M5312_HM12/2018|EPI_ISL_13056282|2018	197209	NA	210347	93.754	high	0.840574	33	GCA_006465945.1	99.66	98.36	81.8498	99.9425	143	1.04
hMpxV/Nigeria/CDC-M2957/2018|EPI_ISL_13056283|2018	197559	NA	210347	93.9204	high	0.840574	33	GCA_006465945.1	99.66	98.27	81.9962	99.9508	143	1.04
hMpxV/Nigeria/CDC-M2940_FCT/2018|EPI_ISL_13056284|2018	197547	NA	210347	93.9146	high	0.840574	33	GCA_006465945.1	99.66	98.27	81.9905	99.9505	143	1.04
hMpxV/Nigeria/CDC-M3021/2018|EPI_ISL_13056285|2018	197556	NA	210347	93.9189	high	0.840574	33	GCA_006465945.1	99.66	98.27	81.9935	99.9508	143	1.04
hMpxV/Nigeria/CDC-M5320_M15/2018|EPI_ISL_13056286|2018	185309	NA	210214	88.1524	high	0.840574	33	GCA_006465945.1	99.64	98.41	77.0488	98.0927	140	1.02
hMpxV/DRC/IP-01/2016|EPI_ISL_13056287|2016-01	328	NA	NA	NA	NA	NA	0	NA	NA	NA	0.14	0.17	1	1
hMpxV/DRC/IP-02/2016|EPI_ISL_13056288|2016-01	835	NA	198828	0.419961	high	0.0862069	3	GCA_006464905.1	100	59.68	0.37	0.43	1	1.01
hMpxV/Israel/IIBR-01/2018|EPI_ISL_13056289|2018-10-04	197417	NA	210347	93.8528	high	0.840574	33	GCA_006465945.1	99.65	98.2	81.9365	99.9475	143	1.04
hMpxV/DRC/CDC-226/1974|EPI_ISL_13058400|1974	942	NA	210095	0.448369	high	1.1309	30	GCA_006464905.1	100	100	0.41	0.48	1	1
hMpxV/DRC/CDC-790005/1979|EPI_ISL_13058401|1979	942	NA	210095	0.448369	high	1.1309	30	GCA_006464905.1	100	100	0.41	0.48	1	1
hMpxV/DRC/CDC-96i16/1996|EPI_ISL_13058402|1996	942	NA	210095	0.448369	high	1.1309	30	GCA_006464905.1	100	100	0.41	0.48	1	1
hMpxV/DRC/CDC-08/1970|EPI_ISL_13058403|1970	942	NA	210095	0.448369	high	1.1309	30	GCA_006464905.1	100	100	0.41	0.48	1	1
hMpxV/Republic_of_the_Congo/CDC-358/2003|EPI_ISL_13058404|2003	197195	NA	210337	93.752	high	0.840574	33	GCA_006464905.1	99.9	98.09	81.8075	99.9424	144	1.04
hMpxV/Liberia/CDC-184/1970|EPI_ISL_13058405|1970	200256	NA	210352	95.2003	high	0.840574	33	GCA_006465945.1	99.99	98.73	83.0239	99.9953	142	1.06
hMpxV/DRC/BIM-04-096c/2004|EPI_ISL_13058406|2004	942	NA	210095	0.448369	high	1.1309	30	GCA_006464905.1	100	100	0.41	0.48	1	1
hMpxV/DRC/BIM-054-03c/2003|EPI_ISL_13058407|2003	942	NA	210095	0.448369	high	1.1309	30	GCA_006464905.1	100	100	0.41	0.48	1	1
hMpxV/DRC/BIM-04-095c/2004|EPI_ISL_13058408|2004	942	NA	210095	0.448369	high	1.1309	30	GCA_006464905.1	100	100	0.41	0.48	1	1
hMpxV/DRC/BIM-04-089c/2004|EPI_ISL_13058409|2004	942	NA	210095	0.448369	high	1.1309	30	GCA_006464905.1	100	100	0.41	0.48	1	1
hMpxV/DRC/BIM-006-02v/2002|EPI_ISL_13058410|2002	942	NA	210095	0.448369	high	1.1309	30	GCA_006464905.1	100	100	0.41	0.48	1	1
hMpxV/DRC/BIM-007-01v/2001|EPI_ISL_13058411|2001	942	NA	210095	0.448369	high	1.1309	30	GCA_006464905.1	100	100	0.41	0.48	1	1
hMpxV/DRC/BIM-009-01v/2001|EPI_ISL_13058412|2001	942	NA	210095	0.448369	high	1.1309	30	GCA_006464905.1	100	100	0.41	0.48	1	1
hMpxV/DRC/BIM-014-03c/2003|EPI_ISL_13058413|2003	942	NA	210095	0.448369	high	1.1309	30	GCA_006464905.1	100	100	0.41	0.48	1	1
hMpxV/DRC/BIM-034-01v/2001|EPI_ISL_13058414|2001	942	NA	210095	0.448369	high	1.1309	30	GCA_006464905.1	100	100	0.41	0.48	1	1
hMpxV/DRC/BIM-036-01c/2001|EPI_ISL_13058415|2001	942	NA	210095	0.448369	high	1.1309	30	GCA_006464905.1	100	100	0.41	0.48	1	1
hMpxV/DRC/BIM-038-01v/2001|EPI_ISL_13058416|2001	942	NA	210095	0.448369	high	1.1309	30	GCA_006464905.1	100	100	0.41	0.48	1	1
hMpxV/DRC/BIM-011V/2004|EPI_ISL_13058417|2004	942	NA	210095	0.448369	high	1.1309	30	GCA_006464905.1	100	100	0.41	0.48	1	1
hMpxV/DRC/BIM-04-093v/2004|EPI_ISL_13058418|2004	942	NA	210095	0.448369	high	1.1309	30	GCA_006464905.1	100	100	0.41	0.48	1	1
hMpxV/DRC/BIM-04-094v/2004|EPI_ISL_13058419|2004	942	NA	210095	0.448369	high	1.1309	30	GCA_006464905.1	100	100	0.41	0.48	1	1
hMpxV/DRC/BIM-04-097v/2004|EPI_ISL_13058420|2004	942	NA	210095	0.448369	high	1.1309	30	GCA_006464905.1	100	100	0.41	0.48	1	1
hMpxV/DRC/BIM-04-100c/2004|EPI_ISL_13058422|2004	942	NA	210095	0.448369	high	1.1309	30	GCA_006464905.1	100	100	0.41	0.48	1	1
hMpxV/DRC/BIM-085-01v/2001|EPI_ISL_13058425|2001	942	NA	210095	0.448369	high	1.1309	30	GCA_006464905.1	100	100	0.41	0.48	1	1
hMpxV/DRC/BIM-093-01v/2001|EPI_ISL_13058426|2001	942	NA	210095	0.448369	high	1.1309	30	GCA_006464905.1	100	100	0.41	0.48	1	1
hMpxV/DRC/BIM-127-02v/2002|EPI_ISL_13058427|2002	942	NA	210095	0.448369	high	1.1309	30	GCA_006464905.1	100	100	0.41	0.48	1	1
hMpxV/DRC/BIM-139-02v/2002|EPI_ISL_13058428|2002	942	NA	210095	0.448369	high	1.1309	30	GCA_006464905.1	100	100	0.41	0.48	1	1
hMpxV/DRC/BIM-171-02v/2002|EPI_ISL_13058432|2002	942	NA	210095	0.448369	high	1.1309	30	GCA_006464905.1	100	100	0.41	0.48	1	1
hMpxV/DRC/BIM-015-03c/2003|EPI_ISL_13058433|2003	942	NA	210095	0.448369	high	1.1309	30	GCA_006464905.1	100	100	0.41	0.48	1	1
hMpxV/DRC/BIM-005-02v/2002|EPI_ISL_13058434|2002	942	NA	210095	0.448369	high	1.1309	30	GCA_006464905.1	100	100	0.41	0.48	1	1
hMpxV/DRC/BIM-195-02v/2002|EPI_ISL_13058435|2002	942	NA	210095	0.448369	high	1.1309	30	GCA_006464905.1	100	100	0.41	0.48	1	1
hMpxV/DRC/BIM-016-03c/2003|EPI_ISL_13058436|2003	942	NA	210095	0.448369	high	1.1309	30	GCA_006464905.1	100	100	0.41	0.48	1	1
hMpxV/DRC/BIM-184-02c/2002|EPI_ISL_13058437|2002	942	NA	210095	0.448369	high	1.1309	30	GCA_006464905.1	100	100	0.41	0.48	1	1
hMpxV/DRC/BIM-194-02v/2002|EPI_ISL_13058438|2002	942	NA	210095	0.448369	high	1.1309	30	GCA_006464905.1	100	100	0.41	0.48	1	1
hMpxV/DRC/BIM-223-02v/2002|EPI_ISL_13058439|2002	942	NA	210095	0.448369	high	1.1309	30	GCA_006464905.1	100	100	0.41	0.48	1	1
hMpxV/DRC/BIM-017-03c/2003|EPI_ISL_13058440|2003	942	NA	210095	0.448369	high	1.1309	30	GCA_006464905.1	100	100	0.41	0.48	1	1
hMpxV/DRC/BIM-196-02v/2002|EPI_ISL_13058441|2002	942	NA	210095	0.448369	high	1.1309	30	GCA_006464905.1	100	100	0.41	0.48	1	1
hMpxV/DRC/BIM-001-02c/2002|EPI_ISL_13058442|2002	942	NA	210095	0.448369	high	1.1309	30	GCA_006464905.1	100	100	0.41	0.48	1	1
hMpxV/DRC/BIM-004-01c/2001|EPI_ISL_13058443|2001	942	NA	210095	0.448369	high	1.1309	30	GCA_006464905.1	100	100	0.41	0.48	1	1
hMpxV/DRC/BIM-04-002c/2004|EPI_ISL_13058444|2004	942	NA	210095	0.448369	high	1.1309	30	GCA_006464905.1	100	100	0.41	0.48	1	1
hMpxV/DRC/BIM-04-003c/2004|EPI_ISL_13058445|2004	942	NA	210095	0.448369	high	1.1309	30	GCA_006464905.1	100	100	0.41	0.48	1	1
hMpxV/DRC/BIM-04-004v/2004|EPI_ISL_13058446|2004	942	NA	210095	0.448369	high	1.1309	30	GCA_006464905.1	100	100	0.41	0.48	1	1
hMpxV/DRC/BIM-04-013c/2004|EPI_ISL_13058447|2004	942	NA	210095	0.448369	high	1.1309	30	GCA_006464905.1	100	100	0.41	0.48	1	1
hMpxV/DRC/BIM-04-017c/2004|EPI_ISL_13058448|2004	942	NA	210095	0.448369	high	1.1309	30	GCA_006464905.1	100	100	0.41	0.48	1	1
hMpxV/DRC/BIM-04-018v/2004|EPI_ISL_13058449|2004	942	NA	210095	0.448369	high	1.1309	30	GCA_006464905.1	100	100	0.41	0.48	1	1
hMpxV/DRC/BIM-04-020c/2004|EPI_ISL_13058450|2004	942	NA	210095	0.448369	high	1.1309	30	GCA_006464905.1	100	100	0.41	0.48	1	1
hMpxV/DRC/BIM-111-02c/2002|EPI_ISL_13058451|2002	942	NA	210095	0.448369	high	1.1309	30	GCA_006464905.1	100	100	0.41	0.48	1	1
hMpxV/DRC/BIM-125-02c/2002|EPI_ISL_13058452|2002	942	NA	210095	0.448369	high	1.1309	30	GCA_006464905.1	100	100	0.41	0.48	1	1
hMpxV/DRC/BIM-138-02v/2002|EPI_ISL_13058453|2002	942	NA	210095	0.448369	high	1.1309	30	GCA_006464905.1	100	100	0.41	0.48	1	1
hMpxV/DRC/BIM-180-02c/2002|EPI_ISL_13058454|2002	942	NA	210095	0.448369	high	1.1309	30	GCA_006464905.1	100	100	0.41	0.48	1	1
hMpxV/DRC/BIM-159-02c/2002|EPI_ISL_13058455|2002	942	NA	210095	0.448369	high	1.1309	30	GCA_006464905.1	100	100	0.41	0.48	1	1
hMpxV/DRC/OHSU-01-P5/1978|EPI_ISL_13058456|1978	196849	NA	210345	93.5837	high	0.840574	33	GCA_006464905.1	99.36	98.68	81.6963	99.9202	143	1.04
hMpxV/Central_African_Republic/IP-01/2001|EPI_ISL_13058457|2001-08-08	960	NA	198966	0.482495	high	0.0862069	3	GCA_006464905.1	100	62.3	0.42	0.49	1	1.01
hMpxV/Central_African_Republic/IP-01/2010|EPI_ISL_13058458|2010-06-04	961	NA	198966	0.482998	high	0.0862069	3	GCA_006464905.1	100	62.04	0.42	0.49	1	1.01
hMpxV/Sudan/UV-01/2005|EPI_ISL_13058459|2005	206372	NA	210403	98.0844	high	0.840574	33	GCA_006464905.1	99.87	98.06	85.5886	100	143	1.1
hMpxV/DRC/UV-001/1985|EPI_ISL_13058460|1985	196487	NA	210337	93.4153	high	0.840574	33	GCA_006464905.1	99.86	97.87	81.5138	99.8855	144	1.04
hMpxV/Republic_of_the_Congo/UV-001/2010|EPI_ISL_13058461|2010	81013	NA	197820	40.9529	high	0.840574	49	GCA_006464905.1	99.97	98.44	31.7079	55.137	73	1
hMpxV/Nigeria/USAMRIID-297957/2017|EPI_ISL_13058462|2017	182482	NA	210176	86.8234	high	0.840574	33	GCA_006465945.1	99.62	98.57	75.4816	97.953	140	1
hMpxV/Nigeria/USAMRIID-298464/2017|EPI_ISL_13058463|2017	183055	NA	210007	87.1662	high	1.32143	33	GCA_006465945.1	99.49	97.27	75.3458	98.4228	131	1
hMpxV/Nigeria/USAMRIID-298481/2017|EPI_ISL_13058464|2017	180828	NA	209509	86.3104	high	1.68749	34	GCA_006465945.1	98.46	90.72	73.725	98.6731	97	1
hMpxV/Central_African_Republic/CIRMF-A5/2017|EPI_ISL_13058465|2017-02-06	190167	NA	210248	90.4488	high	0.840574	33	GCA_006464905.1	99.89	98.5	78.8913	98.9451	144	1
hMpxV/Central_African_Republic/CIRMF-A4/2017|EPI_ISL_13058466|2017-02-06	190519	NA	210248	90.6163	high	0.840574	33	GCA_006464905.1	99.89	98.5	79.0382	99.0039	144	1
hMpxV/Central_African_Republic/CIRMF-38c/2018|EPI_ISL_13058467|2018-04-14	190357	NA	210249	90.5388	high	0.840574	33	GCA_006464905.1	99.87	98.5	78.9701	98.9775	144	1
hMpxV/Central_African_Republic/CIRMF-18/2018|EPI_ISL_13058468|2018-03-20	189841	NA	210249	90.2936	high	0.840574	33	GCA_006464905.1	99.89	98.29	78.7293	98.8842	143	1
hMpxV/Central_African_Republic/CIRMF-015c/2018|EPI_ISL_13058469|2018-03-07	189838	NA	210249	90.2922	high	0.840574	33	GCA_006464905.1	99.89	98.29	78.7282	98.8838	143	1
hMpxV/Central_African_Republic/CIRMF-B2/2016|EPI_ISL_13058470|2016-01-02	190270	NA	210249	90.4976	high	0.840574	33	GCA_006464905.1	99.89	98.41	78.9344	98.9626	144	1
hMpxV/Central_African_Republic/CIRMF-B1/2016|EPI_ISL_13058471|2016-01-01	190264	NA	210250	90.4944	high	0.840574	33	GCA_006464905.1	99.91	98.32	78.9313	98.9615	144	1
hMpxV/Central_African_Republic/CIRMF-A6/2017|EPI_ISL_13058472|2017-04-14	190413	NA	210250	90.5651	high	0.840574	33	GCA_006465045.1	99.92	98.26	78.9942	98.9871	144	1
hMpxV/Central_African_Republic/CIRMF-A2/2010|EPI_ISL_13058473|2010-08-10	190244	NA	210249	90.4853	high	0.840574	33	GCA_006464905.1	99.91	98.5	78.9239	98.9582	144	1
hMpxV/Central_African_Republic/CIRMF-A1/2001|EPI_ISL_13058474|2001-08-11	189632	NA	210240	90.1979	high	0.840574	33	GCA_006464905.1	99.91	98.5	78.645	98.847	143	1
hMpxV/Singapore/NCID-01/2019|EPI_ISL_13058475|2019-05-08	197551	NA	210428	93.8808	high	1.32143	33	GCA_006465945.1	99.36	97.37	82.4131	99.9479	133	1.04
hMpxV/USA/CA-CDC-001/2022|EPI_ISL_13100618|2022-05	197096	NA	210343	93.7021	high	0.840574	33	GCA_006465945.1	99.6	98.31	81.8027	99.94	143	1.04
hMpxV/USA/FL-CDC-002/2022|EPI_ISL_13100619|2022-05	197176	NA	210343	93.7401	high	0.840574	33	GCA_006465945.1	99.6	98.31	81.838	99.9418	143	1.04
hMpxV/USA/UT-CDC-001/2022|EPI_ISL_13100620|2022-05	197154	NA	210343	93.7296	high	0.840574	33	GCA_006465945.1	99.6	98.31	81.8284	99.9414	143	1.04
hMpxV/USA/TX-CDC-000/2021|EPI_ISL_13100621|2021-07	197265	NA	210345	93.7815	high	0.840574	33	GCA_006465945.1	99.62	98.36	81.8746	99.9439	143	1.04
hMpxV/USA/MD-CDC-000/2021|EPI_ISL_13100622|2021-11	197173	NA	210344	93.7385	high	0.840574	33	GCA_006465945.1	99.58	98.37	81.8353	99.9416	143	1.04
hMpxV/Germany/un-RKI-025/2022|EPI_ISL_13148263|2022-05	197271	NA	210344	93.7851	high	0.840574	33	GCA_006465945.1	99.58	98.43	81.8762	99.9439	143	1.04
hMpxV/Germany/un-RKI-019/2022|EPI_ISL_13148264|2022-05	197198	NA	210344	93.7503	high	0.840574	33	GCA_006465945.1	99.58	98.36	81.8466	99.9423	143	1.03
hMpxV/Germany/un-RKI-015/2022|EPI_ISL_13148265|2022-05	197436	NA	210344	93.8635	high	0.840574	33	GCA_006465945.1	99.58	98.36	81.9446	99.948	143	1.04
hMpxV/Germany/un-RKI-023/2022|EPI_ISL_13148266|2022-05	197090	NA	210344	93.699	high	0.840574	33	GCA_006465945.1	99.58	98.49	81.8011	99.9397	143	1.03
hMpxV/Germany/un-RKI-022/2022|EPI_ISL_13148267|2022-05	197210	NA	210344	93.7562	high	0.840574	33	GCA_006465945.1	99.58	98.49	81.8501	99.9425	143	1.03
hMpxV/Germany/un-RKI-021/2022|EPI_ISL_13148268|2022-05	197236	NA	210344	93.7684	high	0.840574	33	GCA_006465945.1	99.58	98.49	81.8612	99.9433	143	1.03
hMpxV/Germany/un-RKI-018/2022|EPI_ISL_13148269|2022-05	196400	NA	210281	93.399	high	0.840574	33	GCA_006465945.1	99.58	97.74	81.5149	99.8775	143	1.04
hMpxV/Germany/un-RKI-024/2022|EPI_ISL_13148270|2022-05	197303	NA	210345	93.7996	high	0.840574	33	GCA_006465945.1	99.57	98.3	81.8881	99.9449	143	1.03
hMpxV/Germany/un-RKI-020/2022|EPI_ISL_13148271|2022-05	197340	NA	210343	93.8181	high	0.840574	33	GCA_006465945.1	99.53	98.67	81.9052	99.9456	143	1.04
hMpxV/Germany/un-RKI-012/2022|EPI_ISL_13148272|2022-05	197140	NA	210344	93.7228	high	0.840574	33	GCA_006465945.1	99.58	98.36	81.8217	99.9409	143	1.03
hMpxV/Germany/un-RKI-017/2022|EPI_ISL_13148273|2022-05	197434	NA	210344	93.8625	high	0.840574	33	GCA_006465945.1	99.58	98.43	81.9442	99.948	143	1.04
hMpxV/Germany/un-RKI-016/2022|EPI_ISL_13148274|2022-05	197415	NA	210344	93.8535	high	0.840574	33	GCA_006465945.1	99.58	98.49	81.9354	99.9475	143	1.04
hMpxV/Germany/un-RKI-014/2022|EPI_ISL_13148275|2022-05	197347	NA	210344	93.8212	high	0.840574	33	GCA_006465945.1	99.58	98.36	81.9074	99.9458	143	1.04
hMpxV/Germany/un-RKI-011/2022|EPI_ISL_13148276|2022-05	197180	NA	210344	93.7418	high	0.840574	33	GCA_006465945.1	99.58	98.3	81.8387	99.9418	143	1.03
hMpxV/Brazil/SP-IAL-01/2022|EPI_ISL_13191438|2022-06-07	196326	NA	210281	93.3637	high	0.840574	33	GCA_006465945.1	99.58	97.74	81.484	99.8698	143	1.04
hMpxV/Spain/MD-HGUGM-66649483/2022|EPI_ISL_13242738|2022-06-06	197205	NA	210306	93.7704	high	1.32143	33	GCA_006465945.1	99.51	97.08	82.0652	99.942	140	1.04
hMpxV/Netherlands/un-EMC-NL003/2022|EPI_ISL_13244349|2022-06-03	197104	NA	210345	93.7051	high	0.840574	33	GCA_006465945.1	99.59	98.49	81.8061	99.94	143	1.04
hMpxV/Belgium/ITM-07/2022|EPI_ISL_13338028|2022-05-30	197219	NA	210366	93.7505	high	1.32143	33	GCA_006465945.1	99.51	93.05	82.2285	99.8601	141	1.04
hMpxV/Brazil/RS-IAL-05/2022|EPI_ISL_13343697|2022-06-07	197334	NA	210343	93.8153	high	0.840574	33	GCA_006465945.1	99.6	98.31	81.9036	99.9456	143	1.04
hMpxV/Canada/BC-BCCDC-6798-56876-06/2022|EPI_ISL_13351002|2022-06	197651	NA	210343	93.9659	high	0.840574	33	GCA_006465945.1	99.6	98.04	82.0342	99.9529	143	1.04
hMpxV/Scotland/CVR-1d/2022|EPI_ISL_13409180|2022-05-15	197131	NA	210343	93.7188	high	0.840574	33	GCA_006465945.1	99.6	98.31	81.8187	99.9406	143	1.04
hMpxV/Scotland/CVR-1e/2022|EPI_ISL_13409181|2022-05-15	197131	NA	210343	93.7188	high	0.840574	33	GCA_006465945.1	99.6	98.31	81.8187	99.9406	143	1.04
hMpxV/Brazil/SP-IAL-08/2022|EPI_ISL_13436792|2022-06-13	197347	NA	210343	93.8215	high	0.840574	33	GCA_006465945.1	99.6	98.31	81.9074	99.9458	143	1.04
hMpxV/Brazil/SP-IAL-12/2022|EPI_ISL_13459482|2022-06-22	197334	NA	210343	93.8152	high	0.840574	33	GCA_006465945.1	99.59	98.31	81.9036	99.9456	143	1.04
hMpxV/Brazil/SP-IAL-13/2022|EPI_ISL_13459483|2022-06-23	197348	NA	210343	93.822	high	0.840574	33	GCA_006465945.1	99.58	98.31	81.9076	99.9458	143	1.04
hMpxV/Mexico/CMX-InDRE-IBT-001/2022|EPI_ISL_13624509|2022-05-27	197005	NA	210343	93.6588	high	0.840574	33	GCA_006465945.1	99.6	98.31	81.7651	99.935	143	1.03
hMpxV/United_Kingdom/UKHSA-2091/2019|EPI_ISL_13734230|2019-12	186582	NA	210162	88.78	high	0.840574	33	GCA_006465945.1	99.65	98.26	77.321	98.4948	142	1
hMpxV/United_Kingdom/UKHSA-2095/2019|EPI_ISL_13734231|2019-12	186995	NA	210178	88.9699	high	0.840574	33	GCA_006465945.1	99.62	98.56	77.4922	98.5597	142	1
hMpxV/United_Kingdom/UKHSA-2102/2019|EPI_ISL_13734232|2019-12	187077	NA	210184	89.0064	high	0.840574	33	GCA_006465945.1	99.62	98.42	77.5274	98.5733	142	1
hMpxV/Spain/MD-HGUGM-6642566/2022|EPI_ISL_13734233|2022-06-21	197187	NA	210322	93.7547	high	0.840574	33	GCA_006465945.1	99.44	97.54	81.8155	99.94	139	1.04
hMpxV/Germany/un-RKI-102/2022|EPI_ISL_13734237|2022-07	197141	NA	210358	93.7167	high	0.840574	33	GCA_006465945.1	99.45	98.15	81.8584	99.9403	141	1.04
hMpxV/Germany/un-RKI-103/2022|EPI_ISL_13734238|2022-07	197140	NA	210288	93.7475	high	1.32143	33	GCA_006465945.1	99.58	96.95	81.8217	99.9409	143	1.04
hMpxV/Germany/un-RKI-104/2022|EPI_ISL_13734239|2022-07	197141	NA	210251	93.7647	high	1.32143	33	GCA_006465945.1	99.28	96.92	81.822	99.9409	143	1.04
hMpxV/Germany/un-RKI-105/2022|EPI_ISL_13734240|2022-07	197140	NA	210344	93.7228	high	0.840574	33	GCA_006465945.1	99.58	98.36	81.8217	99.9409	143	1.04
hMpxV/Germany/un-RKI-106/2022|EPI_ISL_13734241|2022-07	197139	NA	210344	93.7223	high	0.840574	33	GCA_006465945.1	99.58	98.36	81.8216	99.9409	143	1.04
hMpxV/Germany/un-RKI-107/2022|EPI_ISL_13734242|2022-07	197139	NA	210344	93.7223	high	0.840574	33	GCA_006465945.1	99.58	98.36	81.8216	99.9409	143	1.04
hMpxV/Germany/un-RKI-108/2022|EPI_ISL_13734243|2022-07	197140	NA	210344	93.7228	high	0.840574	33	GCA_006465945.1	99.58	98.3	81.8217	99.9409	143	1.04
hMpxV/Germany/un-RKI-109/2022|EPI_ISL_13734244|2022-07	197140	NA	210344	93.7228	high	0.840574	33	GCA_006465945.1	99.57	98.36	81.8217	99.9409	143	1.04
hMpxV/Germany/un-RKI-110/2022|EPI_ISL_13734245|2022-07	197139	NA	210344	93.7223	high	0.840574	33	GCA_006465945.1	99.58	98.36	81.8216	99.9409	143	1.04
hMpxV/Germany/un-RKI-111/2022|EPI_ISL_13734246|2022-07	197140	NA	210344	93.7229	high	0.840574	33	GCA_006465945.1	99.55	98.3	81.8217	99.9409	143	1.04
hMpxV/Germany/un-RKI-112/2022|EPI_ISL_13734247|2022-07	197139	NA	210344	93.7223	high	0.840574	33	GCA_006465945.1	99.58	98.36	81.8216	99.9409	143	1.04
hMpxV/Germany/un-RKI-113/2022|EPI_ISL_13734248|2022-07	197139	NA	210344	93.7223	high	0.840574	33	GCA_006465945.1	99.58	98.36	81.8216	99.9409	143	1.04
hMpxV/Germany/un-RKI-114/2022|EPI_ISL_13734249|2022-07	197139	NA	210344	93.7223	high	0.840574	33	GCA_006465945.1	99.58	98.36	81.8216	99.9409	143	1.04
hMpxV/Germany/un-RKI-115/2022|EPI_ISL_13734250|2022-07	197140	NA	210344	93.7224	high	0.840574	33	GCA_006465945.1	99.41	98.36	81.8217	99.9409	143	1.04
hMpxV/Germany/un-RKI-119/2022|EPI_ISL_13734251|2022-07	197139	NA	210343	93.7224	high	0.840574	33	GCA_006465945.1	99.58	98.36	81.8216	99.9409	143	1.04
hMpxV/Germany/un-RKI-120/2022|EPI_ISL_13734252|2022-07	197139	NA	210343	93.7226	high	0.840574	33	GCA_006465945.1	99.57	98.36	81.8216	99.9409	143	1.04
hMpxV/Germany/un-RKI-121/2022|EPI_ISL_13734253|2022-07	197139	NA	210344	93.7223	high	0.840574	33	GCA_006465945.1	99.58	98.36	81.8216	99.9409	143	1.04
hMpxV/Germany/un-RKI-122/2022|EPI_ISL_13734254|2022-07	197142	NA	210350	93.721	high	0.840574	33	GCA_006465945.1	99.38	98.28	81.8222	99.9409	143	1.03
hMpxV/Germany/un-RKI-123/2022|EPI_ISL_13734255|2022-07	197141	NA	210344	93.7233	high	0.840574	33	GCA_006465945.1	99.57	98.49	81.822	99.9409	143	1.03
hMpxV/Germany/un-RKI-124/2022|EPI_ISL_13734256|2022-07	197140	NA	210344	93.7229	high	0.840574	33	GCA_006465945.1	99.58	98.36	81.8217	99.9409	143	1.04
hMpxV/Germany/un-RKI-125/2022|EPI_ISL_13734257|2022-07	197139	NA	210344	93.7223	high	0.840574	33	GCA_006465945.1	99.58	98.36	81.8216	99.9409	143	1.04
hMpxV/Germany/un-RKI-126/2022|EPI_ISL_13734258|2022-07	197139	NA	210344	93.7221	high	0.840574	33	GCA_006465945.1	99.55	98.36	81.8216	99.9409	143	1.04
hMpxV/Germany/un-RKI-127/2022|EPI_ISL_13734259|2022-07	197139	NA	210343	93.7225	high	0.840574	33	GCA_006465945.1	99.56	98.36	81.8216	99.9409	143	1.04
hMpxV/Canada//un-NML-3293/2022|EPI_ISL_13827273|2022-06-01	197033	NA	210366	93.6619	high	1.32143	33	GCA_006465945.1	99.17	96.69	81.934	99.935	137	1.03
hMpxV/Canada//un-NML-3393/2022|EPI_ISL_13827274|2022-06-03	197189	NA	210344	93.7461	high	0.840574	33	GCA_006465945.1	99.58	98.36	81.8408	99.942	143	1.04
hMpxV/Canada//un-NML-3530/2022|EPI_ISL_13827275|2022-06-03	197204	NA	210344	93.7532	high	0.840574	33	GCA_006465945.1	99.58	98.49	81.8487	99.9425	143	1.04
hMpxV/Canada//un-NML-3531/2022|EPI_ISL_13827277|2022-06-03	197194	NA	210344	93.7485	high	0.840574	33	GCA_006465945.1	99.58	98.36	81.8447	99.9423	143	1.04
hMpxV/Canada//un-NML-3532/2022|EPI_ISL_13827278|2022-06-07	197195	NA	210344	93.7489	high	0.840574	33	GCA_006465945.1	99.58	98.36	81.8448	99.9423	143	1.04
hMpxV/Canada//un-NML-3558/2022|EPI_ISL_13827279|2022-06-09	197194	NA	210348	93.7464	high	0.840574	33	GCA_006465945.1	99.42	98.39	81.9695	99.9416	140	1.04
hMpxV/Canada//un-NML-3686/2022|EPI_ISL_13827280|2022-06-14	197191	NA	210349	93.7446	high	0.840574	33	GCA_006465945.1	99.48	98.35	81.8428	99.942	143	1.04
hMpxV/Canada//un-NML-3702/2022|EPI_ISL_13827281|2022-06-15	197192	NA	210344	93.7476	high	0.840574	33	GCA_006465945.1	99.58	98.36	81.8441	99.942	143	1.04
hMpxV/Canada//un-NML-3725/2022|EPI_ISL_13827282|2022-06-16	197195	NA	210344	93.7489	high	0.840574	33	GCA_006465945.1	99.58	98.36	81.8448	99.9423	143	1.04
hMpxV/Czech_Republic/MHI-001/2022|EPI_ISL_13827283|2022-04-28	194916	NA	210347	92.6642	high	0.840574	33	GCA_006465945.1	99.63	97.88	80.899	99.7121	143	1.03
hMpxV/Germany/BE-ChVir28423/2022|EPI_ISL_13889515|2022-06-09	197231	NA	210344	93.7659	high	0.840574	33	GCA_006465945.1	99.54	98.36	81.8592	99.943	143	1.04
hMpxV/Germany/BE-ChVir28456/2022|EPI_ISL_13889977|2022-06-10	197346	NA	210344	93.8207	high	0.840574	33	GCA_006465945.1	99.58	98.36	81.907	99.9458	143	1.04
hMpxV/India/KL-ICMR-16-5316-553/2022|EPI_ISL_13953610|2022-07-13	197120	NA	210353	93.7091	high	0.840574	33	GCA_006465945.1	99.59	98.02	81.813	99.9404	143	1.04
hMpxV/India/KL-ICMR-21-5432-557/2022|EPI_ISL_13953611|2022-07-16	197197	NA	210351	93.7465	high	0.840574	33	GCA_006465945.1	99.52	98.01	81.8231	99.942	142	1.04
hMpxV/USA/CA-CDPH-000001/2022|EPI_ISL_13993734|2022-06-02	197202	NA	210347	93.7508	high	0.840574	33	GCA_006465945.1	99.54	98.36	81.848	99.9423	143	1.04
hMpxV/USA/CA-CDPH-000002/2022|EPI_ISL_13993735|2022-06-02	197205	NA	210343	93.754	high	0.840574	33	GCA_006465945.1	99.6	98.31	81.8487	99.9425	143	1.04
hMpxV/USA/CA-CDPH-000004/2022|EPI_ISL_13993737|2022-06-04	197204	NA	210343	93.7537	high	0.840574	33	GCA_006465945.1	99.57	98.44	81.8487	99.9425	143	1.04
hMpxV/USA/CA-CDPH-000005/2022|EPI_ISL_13993738|2022-06-07	197205	NA	210343	93.754	high	0.840574	33	GCA_006465945.1	99.6	98.31	81.8487	99.9425	143	1.04
hMpxV/USA/CA-CDPH-000006/2022|EPI_ISL_13993739|2022-06-07	197205	NA	210343	93.754	high	0.840574	33	GCA_006465945.1	99.6	98.31	81.8487	99.9425	143	1.04
hMpxV/United_Kingdom/UKHSA-19/2022|EPI_ISL_14439724|2022-06-09	197205	NA	210343	93.7538	high	0.840574	33	GCA_006465945.1	99.59	98.31	81.8487	99.9425	143	1.04
hMpxV/United_Kingdom/UKHSA-20/2022|EPI_ISL_14439725|2022-06-09	197175	NA	210343	93.7396	high	0.840574	33	GCA_006465945.1	99.59	98.31	81.837	99.9418	143	1.04
hMpxV/United_Kingdom/UKHSA-23/2022|EPI_ISL_14439728|2022-05-25	197165	NA	210343	93.7349	high	0.840574	33	GCA_006465945.1	99.57	98.44	81.832	99.9416	143	1.04
hMpxV/United_Kingdom/UKHSA-24/2022|EPI_ISL_14439729|2022-05-30	197179	NA	210345	93.7409	high	0.840574	33	GCA_006465945.1	99.4	98.44	81.8142	99.9415	142	1.04
hMpxV/United_Kingdom/UKHSA-25/2022|EPI_ISL_14439730|2022-06-07	197205	NA	210343	93.754	high	0.840574	33	GCA_006465945.1	99.6	98.31	81.8487	99.9425	143	1.04
hMpxV/United_Kingdom/UKHSA-26/2022|EPI_ISL_14439731|2022-06-06	197203	NA	210343	93.7531	high	0.840574	33	GCA_006465945.1	99.6	98.31	81.8481	99.9423	143	1.04
hMpxV/United_Kingdom/UKHSA-27/2022|EPI_ISL_14439732|2022-06-09	197165	NA	210344	93.7347	high	0.840574	33	GCA_006465945.1	99.51	98.31	81.832	99.9416	143	1.04
hMpxV/United_Kingdom/UKHSA-28/2022|EPI_ISL_14439733|2022-06-09	197165	NA	210344	93.7344	high	0.840574	33	GCA_006465945.1	99.3	98.44	81.832	99.9416	143	1.04
hMpxV/United_Kingdom/UKHSA-29/2022|EPI_ISL_14439734|2022-06-09	197205	NA	210344	93.7535	high	0.840574	33	GCA_006465945.1	99.59	98.31	81.8487	99.9425	143	1.04
hMpxV/Peru/ICA-INS-080/2022|EPI_ISL_14445100|2022-07-22	197178	NA	210364	93.7318	high	1.32143	33	GCA_006465945.1	98.23	95.87	81.9966	99.9383	134	1.03
hMpxV/Peru/LAL-INS-060/2022|EPI_ISL_14445101|2022-07-22	197193	NA	210343	93.7483	high	0.840574	33	GCA_006465945.1	99.6	98.31	81.8441	99.942	143	1.04
hMpxV/Peru/LAL-INS-062/2022|EPI_ISL_14445102|2022-07-22	197193	NA	210343	93.7482	high	0.840574	33	GCA_006465945.1	99.6	98.31	81.8441	99.942	143	1.04
hMpxV/Peru/LAL-INS-075/2022|EPI_ISL_14445103|2022-07-21	197192	NA	210355	93.7424	high	0.840574	33	GCA_006465945.1	99.18	98.06	82	99.9415	141	1.04
hMpxV/Peru/LAL-INS-077/2022|EPI_ISL_14445104|2022-07-21	197185	NA	210393	93.722	high	1.32143	33	GCA_006465945.1	98.67	96.51	81.8124	99.9397	135	1.04
hMpxV/Peru/LAL-INS-082/2022|EPI_ISL_14445105|2022-07-23	197204	NA	210264	93.7886	high	1.24962	33	GCA_006465945.1	96.7	93.08	81.5894	99.9439	114	1.03
hMpxV/Peru/LIM-INS-027/2022|EPI_ISL_14445106|2022-07-11	197178	NA	211289	93.3213	high	1.32143	32	GCA_006465945.1	97.84	93.04	82.594	99.9322	115	1.04
hMpxV/Peru/LIM-INS-028/2022|EPI_ISL_14445107|2022-07-13	197194	NA	210257	93.7871	high	1.32143	33	GCA_006465945.1	98.35	97.46	81.7325	99.9397	138	1.03
hMpxV/Peru/LIM-INS-029/2022|EPI_ISL_14445108|2022-07-14	197191	NA	210835	93.5285	high	1.48336	33	GCA_006465945.1	97.18	89.52	82.6057	99.9312	112	1.04
hMpxV/Peru/LIM-INS-030/2022|EPI_ISL_14445109|2022-07-11	197193	NA	210343	93.7482	high	0.840574	33	GCA_006465945.1	99.6	98.31	81.8441	99.942	143	1.04
hMpxV/Peru/LIM-INS-031/2022|EPI_ISL_14445110|2022-07-12	197194	NA	210341	93.7499	high	1.32143	33	GCA_006465945.1	97.74	93.41	81.3937	99.6088	107	1.04
hMpxV/Peru/LIM-INS-032/2022|EPI_ISL_14445111|2022-07-15	197193	NA	210395	93.7253	high	1.32143	33	GCA_006465945.1	98.62	95.83	82.0216	99.939	132	1.04
hMpxV/Peru/LIM-INS-033/2022|EPI_ISL_14445112|2022-07-15	197186	NA	210417	93.712	high	1.32143	33	GCA_006465945.1	98.71	96.47	82.2163	99.9304	115	1.03
hMpxV/Peru/LIM-INS-034/2022|EPI_ISL_14445113|2022-07-15	197193	NA	210351	93.7448	high	0.840574	33	GCA_006465945.1	98.79	97.9	81.845	99.9411	140	1.04
hMpxV/South_Korea/KDCPA-001/2022|EPI_ISL_14494949|2022-08	197200	NA	210344	93.7513	high	0.840574	33	GCA_006465945.1	99.58	98.3	81.8476	99.9423	143	1.04
hMpxV/Portugal/INSA-0128/2022|EPI_ISL_14515228|2022-07-12	195596	NA	210295	93.0102	high	0.840574	33	GCA_006465945.1	99.58	98.34	81.1807	99.7986	143	1.03
hMpxV/USA/RI-RISHL-085885/2022|EPI_ISL_14583300|2022-08-01	193420	NA	209828	92.1801	high	1.32143	34	GCA_006465945.1	99.5	95.14	80.4045	99.3307	136	1.02
hMpxV/USA/RI-RISHL-086141/2022|EPI_ISL_14583301|2022-08-01	194478	NA	210255	92.4962	high	0.840574	33	GCA_006465945.1	99.59	97.74	80.7028	99.6366	139	1.01
hMpxV/USA/RI-RISHL-086519/2022|EPI_ISL_14583302|2022-08-03	194406	NA	210257	92.4611	high	0.840574	33	GCA_006465945.1	99.61	98.04	80.6282	99.6279	141	1.01
hMpxV/USA/RI-RISHL-086520/2022|EPI_ISL_14583303|2022-08-03	194132	NA	210260	92.3295	high	0.840574	33	GCA_006465945.1	99.6	98.2	80.6093	99.5859	141	1.01
hMpxV/USA/RI-RISHL-086776/2022|EPI_ISL_14583304|2022-08-04	194827	NA	210093	92.7335	high	1.32143	33	GCA_006465945.1	99.57	95.3	80.9336	99.5635	134	1.02
hMpxV/USA/RI-RISHL-087352/2022|EPI_ISL_14583305|2022-08-05	194474	NA	210252	92.4956	high	0.840574	33	GCA_006465945.1	99.62	98.12	80.7153	99.6446	143	1.01
hMpxV/USA/RI-RISHL-088863/2022|EPI_ISL_14583306|2022-08-11	193829	NA	210224	92.2013	high	1.32143	33	GCA_006465945.1	99.61	97.34	80.4236	99.5389	142	1.01
hMpxV/USA/RI-RISHL-089492/2022|EPI_ISL_14583307|2022-08-13	193393	NA	210227	91.9926	high	0.840574	33	GCA_006465945.1	99.6	98.04	79.9676	99.4849	136	1.01
hMpxV/USA/RI-RISHL-089494/2022|EPI_ISL_14583308|2022-08-13	194283	NA	210252	92.405	high	0.840574	33	GCA_006465945.1	99.61	98.08	80.6356	99.6133	143	1.01
hMpxV/USA/RI-RISHL-090040/2022|EPI_ISL_14583309|2022-08-16	195928	NA	210109	93.2506	high	1.32143	33	GCA_006465945.1	99.48	94.59	81.1374	99.8396	131	1.03
hMpxV/Peru/CUS-INS-111/2022|EPI_ISL_14584275|2022-08-03	197195	NA	210343	93.7491	high	0.840574	33	GCA_006465945.1	99.58	98.31	81.8448	99.9423	143	1.04
hMpxV/Peru/LAL-INS-117/2022|EPI_ISL_14584276|2022-08-01	197194	NA	210382	93.7316	high	1.32143	33	GCA_006465945.1	98.89	96.63	81.8901	99.9406	138	1.04
hMpxV/Peru/LAL-INS-113/2022|EPI_ISL_14584277|2022-08-01	197195	NA	210357	93.7428	high	0.840574	33	GCA_006465945.1	99.48	98.23	81.8448	99.9423	143	1.04
hMpxV/Peru/LAL-INS-097/2022|EPI_ISL_14584278|2022-08-02	197189	NA	210343	93.7464	high	0.840574	33	GCA_006465945.1	99.6	98.31	81.8408	99.942	143	1.04
hMpxV/Peru/LIM-INS-086/2022|EPI_ISL_14584279|2022-08-03	197193	NA	210343	93.7482	high	0.840574	33	GCA_006465945.1	99.6	98.31	81.8441	99.942	143	1.04
hMpxV/Peru/LIM-INS-119/2022|EPI_ISL_14584280|2022-08-02	197146	NA	210483	93.6634	high	1.48336	33	GCA_006465945.1	96.45	91.89	82.0447	99.9292	115	1.04
hMpxV/Peru/LIM-INS-115/2022|EPI_ISL_14584281|2022-08-02	197194	NA	210367	93.7379	high	0.840574	33	GCA_006465945.1	99.41	97.76	81.9044	99.942	142	1.04
hMpxV/Peru/LIM-INS-089/2022|EPI_ISL_14584284|2022-07-30	197197	NA	210343	93.7502	high	0.840574	33	GCA_006465945.1	99.6	98.31	81.8466	99.9423	143	1.04
hMpxV/Peru/LIM-INS-120/2022|EPI_ISL_14584285|2022-08-05	197187	NA	210157	93.8286	high	1.24962	34	GCA_006465945.1	96.9	92.82	82.0387	99.9216	104	1.03
hMpxV/Brazil/SP-IAL-35/2022|EPI_ISL_14622055|2022-08-03	196491	NA	210343	93.4144	high	0.840574	33	GCA_006465945.1	99.59	98.31	81.5537	99.8855	143	1.03
hMpxV/Brazil/SP-IAL-36/2022|EPI_ISL_14622520|2022-08-02	196298	NA	210352	93.3188	high	0.840574	33	GCA_006465945.1	99.59	98.52	81.4961	99.8651	140	1.03
hMpxV/Brazil/SP-IAL-48/2022|EPI_ISL_14624698|2022-08-03	197162	NA	210342	93.7341	high	0.840574	33	GCA_006465945.1	99.59	98.31	81.8303	99.9414	143	1.04
hMpxV/Brazil/SP-IAL-58/2022|EPI_ISL_14772317|2022-08-10	196968	NA	210352	93.6374	high	0.840574	33	GCA_006465945.1	99.57	98.29	81.8134	99.9321	141	1.03
hMpxV/Brazil/SP-IAL-57/2022|EPI_ISL_14772318|2022-08-09	196852	NA	210315	93.5988	high	0.840574	33	GCA_006465945.1	99.53	97.84	81.5885	99.9212	142	1.03
hMpxV/USA/CA-LACPHL-MA00043/2022|EPI_ISL_14818590|2022-07-28	196330	NA	210360	93.3305	high	0.840574	33	GCA_006465945.1	99.5	98.16	81.4864	99.8671	139	1.03
hMpxV/USA/CA-LACPHL-MA00028/2022|EPI_ISL_14818591|2022-07-27	195971	NA	210360	93.1596	high	0.840574	33	GCA_006465945.1	99.46	98.06	81.2908	99.8336	141	1.03
hMpxV/USA/CA-LACPHL-MA00029/2022|EPI_ISL_14818592|2022-07-27	195584	NA	210302	93.0014	high	0.840574	33	GCA_006465945.1	99.43	97.7	81.3801	99.6825	138	1.03
hMpxV/USA/CA-LACPHL-MA00030/2022|EPI_ISL_14818593|2022-07-26	195603	NA	210265	93.0268	high	0.840574	33	GCA_006465945.1	99.18	97.55	81.2121	99.7072	138	1.03
hMpxV/USA/CA-LACPHL-MA00031/2022|EPI_ISL_14818594|2022-07-26	195601	NA	210356	92.9856	high	0.840574	33	GCA_006465945.1	99.52	98.13	81.1313	99.8207	140	1.03
hMpxV/USA/CA-LACPHL-MA00032/2022|EPI_ISL_14818595|2022-07-27	196376	NA	210375	93.3457	high	0.840574	33	GCA_006465945.1	99.51	97.75	81.6662	99.8688	135	1.03
hMpxV/USA/CA-LACPHL-MA00033/2022|EPI_ISL_14818596|2022-07-27	195926	NA	210354	93.1412	high	0.840574	33	GCA_006465945.1	99.39	98.55	81.4007	99.8277	139	1.03
hMpxV/USA/CA-LACPHL-MA00052/2022|EPI_ISL_14818597|2022-07-25	195591	NA	210357	92.9807	high	0.840574	33	GCA_006465945.1	99.55	98.39	81.2755	99.7955	140	1.03
hMpxV/USA/CA-LACPHL-MA00053/2022|EPI_ISL_14818598|2022-07-25	195591	NA	210358	92.9802	high	0.840574	33	GCA_006465945.1	99.59	98.31	81.2157	99.7965	141	1.03
hMpxV/USA/CA-LACPHL-MA00044/2022|EPI_ISL_14818599|2022-07-22	195591	NA	210353	92.9824	high	1.32143	33	GCA_006465945.1	99.38	96.76	81.3623	99.7914	136	1.03
hMpxV/Germany/BY-IMB-25241/2022|EPI_ISL_13052263|2022-05-19	197378	NA	210344	93.836	high	0.840574	33	GCA_006465945.1	99.58	98.36	81.9205	99.9466	143	1.04
hMpxV/Portugal/INSA-PT0001/2022|EPI_ISL_13052264|2022-05-04	197068	NA	210450	93.6413	high	1.24962	33	GCA_006465945.1	96.25	95.92	81.9602	99.9454	123	1.03
hMpxV/Portugal/INSA-PT0002/2022|EPI_ISL_13052265|2022-05-15	197208	NA	210187	93.8251	high	1.32143	33	GCA_006465945.1	98.84	94.89	81.8344	99.6317	123	1.04
hMpxV/Portugal/INSA-PT0003/2022|EPI_ISL_13052266|2022-05-15	197208	NA	210341	93.7563	high	0.840574	33	GCA_006465945.1	99.58	98.36	81.8498	99.9425	143	1.04
hMpxV/Portugal/INSA-PT0004/2022|EPI_ISL_13052267|2022-05-17	197211	NA	210340	93.758	high	0.840574	33	GCA_006465945.1	99.48	98.48	81.7152	99.9408	141	1.03
hMpxV/Portugal/INSA-PT0006/2022|EPI_ISL_13052268|2022-05-15	197220	NA	210344	93.7608	high	0.840574	33	GCA_006465945.1	99.58	98.36	81.8562	99.9428	143	1.04
hMpxV/Portugal/INSA-PT0007/2022|EPI_ISL_13052269|2022-05-15	197208	NA	210343	93.7553	high	0.840574	33	GCA_006465945.1	99.52	98.49	81.8498	99.9425	143	1.03
hMpxV/Portugal/INSA-PT0009/2022|EPI_ISL_13052270|2022-05-15	197220	NA	210344	93.7608	high	0.840574	33	GCA_006465945.1	99.58	98.36	81.8562	99.9428	143	1.04
hMpxV/Portugal/INSA-PT0010/2022|EPI_ISL_13052271|2022-05-15	197198	NA	210327	93.758	high	1.32143	33	GCA_006465945.1	98.45	95.19	82.3495	99.9252	109	1.04
hMpxV/Portugal/INSA-PT0005/2022|EPI_ISL_13052272|2022-05-15	196295	NA	210281	93.3491	high	0.840574	33	GCA_006465945.1	99.54	97.74	81.4712	99.8664	143	1.04
hMpxV/Portugal/INSA-PT0008/2022|EPI_ISL_13052273|2022-05-15	196305	NA	210279	93.3543	high	0.840574	33	GCA_006465945.1	99.6	97.87	81.4759	99.8679	143	1.04
hMpxV/Switzerland/un-UHG-38134631/2022|EPI_ISL_13052274|2022-05-19	197056	NA	210347	93.6814	high	0.840574	33	GCA_006465945.1	99.59	98.34	81.7869	99.9381	143	1.03
hMpxV/France/un-UT-67/2022|EPI_ISL_13052275|2022-05	197103	NA	210282	93.7327	high	1.32143	33	GCA_006465945.1	99.58	94.89	81.806	99.94	143	1.03
hMpxV/Italy/un-INMI-Pt1/2022|EPI_ISL_13052276|2022-05-18	190289	NA	210245	90.5081	high	0.840574	33	GCA_006465945.1	99.6	98.38	78.9555	98.955	142	1
hMpxV/Netherlands/un-EMC-NL001/2022|EPI_ISL_13052277|2022-05	196526	NA	210323	93.4402	high	0.840574	33	GCA_006465945.1	99.59	98.68	81.5661	99.8891	143	1.03
hMpxV/England/UKHSA-1/2022|EPI_ISL_13052278|2022-05	197205	NA	210343	93.7539	high	0.840574	33	GCA_006465945.1	99.6	98.31	81.8487	99.9425	143	1.03
hMpxV/England/UKHSA-2/2022|EPI_ISL_13052279|2022-05	197205	NA	210343	93.7539	high	0.840574	33	GCA_006465945.1	99.6	98.31	81.8487	99.9425	143	1.03
hMpxV/England/UKHSA-3/2022|EPI_ISL_13052280|2022-05	197181	NA	210345	93.7415	high	0.840574	33	GCA_006465945.1	99.34	98.24	81.8155	99.9415	142	1.03
hMpxV/England/UKHSA-4/2022|EPI_ISL_13052281|2022-05	197205	NA	210343	93.7539	high	0.840574	33	GCA_006465945.1	99.6	98.31	81.8487	99.9425	143	1.03
hMpxV/Belgium/UZ_Rega_1/2022|EPI_ISL_13052282|2022-05-19	198010	NA	210343	94.1366	high	0.840574	33	GCA_006465945.1	99.6	98.02	82.183	99.9614	143	1.04
hMpxV/Belgium/UZ_Rega_2/2022|EPI_ISL_13052283|2022-05-22	198016	NA	210343	94.1395	high	0.840574	33	GCA_006465945.1	99.6	98.02	82.1856	99.9616	143	1.04
hMpxV/Spain/un-HUGTiP-ES0001/2022|EPI_ISL_13052284|2022-05-20	196436	NA	210272	93.4201	high	1.32143	33	GCA_006465945.1	99.3	96.98	81.5296	99.8809	143	1.03
hMpxV/Switzerland/un-UHG-38156923/2022|EPI_ISL_13052285|2022-05-24	197205	NA	210345	93.7533	high	0.840574	33	GCA_006465945.1	99.61	98.43	81.8487	99.9425	143	1.04
hMpxV/Italy/LOM-UM-1/2022|EPI_ISL_13052286|2022-05-25	196878	NA	210442	93.5546	high	1.68749	33	GCA_006465945.1	97.57	90.28	81.7224	99.9038	107	1.04
hMpxV/France/un-VGEMI-HCL0001/2022|EPI_ISL_13052287|2022-05-22	197120	NA	210343	93.7135	high	0.840574	33	GCA_006465945.1	99.6	98.31	81.813	99.9404	143	1.04
hMpxV/USA/UT-UPHL-82200022/2022|EPI_ISL_13052288|2022-05-20	197114	NA	210344	93.7105	high	0.840574	33	GCA_006465945.1	99.58	98.36	81.8115	99.9404	143	1.04
hMpxV/USA/MA-CDC-001/2022|EPI_ISL_13052289|2022-05	197205	NA	210343	93.754	high	0.840574	33	GCA_006465945.1	99.6	98.31	81.8487	99.9425	143	1.04
hMpxV/Slovenia/UL-2/2022|EPI_ISL_13052290|2022-05-24	197520	NA	210343	93.9037	high	0.840574	33	GCA_006465945.1	99.6	98.05	81.9802	99.9499	143	1.04
hMpxV/Slovenia/UL-1/2022|EPI_ISL_13052291|2022-05-23	197520	NA	210343	93.9037	high	0.840574	33	GCA_006465945.1	99.6	98.05	81.9802	99.9499	143	1.04
hMpxV/Australia/VIC-VIDRL01/2022|EPI_ISL_13052292|2022-05	197443	NA	210343	93.8671	high	0.840574	33	GCA_006465945.1	99.6	98.1	81.9472	99.9482	143	1.04
hMpxV/Germany/un-RKI-01/2022|EPI_ISL_13052293|2022-05	197131	NA	210344	93.7184	high	0.840574	33	GCA_006465945.1	99.54	98.54	81.8187	99.9406	143	1.04
hMpxV/Germany/un-RKI-02/2022|EPI_ISL_13052294|2022-05	197131	NA	210344	93.7184	high	0.840574	33	GCA_006465945.1	99.58	98.38	81.8187	99.9406	143	1.04
hMpxV/Italy/FVG-AreaSP-01/2022|EPI_ISL_13052295|2022-05-25	197417	NA	210346	93.8533	high	0.840574	33	GCA_006465945.1	99.59	98.32	81.9365	99.9475	143	1.04
hMpxV/DRC/USAMRIID-07-0120/2007|EPI_ISL_13056244|2007-01-02	196740	NA	210339	93.5346	high	0.840574	33	GCA_006465045.1	99.93	98.49	81.5866	99.9099	143	1.04
hMpxV/DRC/USAMRIID-07-0275/2007|EPI_ISL_13056245|2007-02-10	196732	NA	210339	93.5308	high	0.840574	33	GCA_006465045.1	99.95	98.49	81.5808	99.9099	143	1.04
hMpxV/DRC/USAMRIID-07-0283/2007|EPI_ISL_13056246|2007-02-26	196730	NA	210339	93.5298	high	0.840574	33	GCA_006465045.1	99.95	98.49	81.5807	99.9082	143	1.04
hMpxV/DRC/USAMRIID-07-0338/2007|EPI_ISL_13056250|2007-03-25	196376	NA	210334	93.3639	high	0.840574	33	GCA_006464905.1	99.91	98.51	81.4692	99.8744	144	1.04
hMpxV/DRC/USAMRIID-07-0354/2007|EPI_ISL_13056251|2007-04-20	197147	NA	210334	93.7303	high	0.840574	33	GCA_006464905.1	99.9	98.48	81.7873	99.9412	144	1.04
hMpxV/DRC/USAMRIID-07-0450/2007|EPI_ISL_13056252|2007-05-27	196747	NA	210339	93.538	high	0.840574	33	GCA_006465045.1	99.94	98.4	81.5884	99.9099	143	1.04
hMpxV/DRC/USAMRIID-07-0480/2007|EPI_ISL_13056253|2007-05-25	197347	NA	210335	93.825	high	0.840574	33	GCA_006464905.1	99.97	98.45	81.8701	99.9459	144	1.04
hMpxV/DRC/BIM-04-099v/2004|EPI_ISL_13058421|2004	942	NA	210095	0.448369	high	1.1309	30	GCA_006464905.1	100	100	0.41	0.48	1	1
hMpxV/DRC/BIM-053-03v/2003|EPI_ISL_13058423|2003	942	NA	210095	0.448369	high	1.1309	30	GCA_006464905.1	100	100	0.41	0.48	1	1
hMpxV/DRC/BIM-056-03v/2003|EPI_ISL_13058424|2003	942	NA	210095	0.448369	high	1.1309	30	GCA_006464905.1	100	100	0.41	0.48	1	1
hMpxV/DRC/BIM-140-02v/2002|EPI_ISL_13058429|2002	942	NA	210095	0.448369	high	1.1309	30	GCA_006464905.1	100	100	0.41	0.48	1	1
hMpxV/DRC/BIM-141-02v/2002|EPI_ISL_13058430|2002	942	NA	210095	0.448369	high	1.1309	30	GCA_006464905.1	100	100	0.41	0.48	1	1
hMpxV/DRC/BIM-169-02c/2002|EPI_ISL_13058431|2002	942	NA	210095	0.448369	high	1.1309	30	GCA_006464905.1	100	100	0.41	0.48	1	1
hMpxV/Argentina/INEI-001/2022|EPI_ISL_13090993|2022-05	942	NA	210201	0.448143	high	1.1309	30	GCA_006465945.1	98.4	100	0.41	0.48	1	1
hMpxV/Spain/MD-HGUGM-6532064/2022|EPI_ISL_13106454|2022-05-31	197096	NA	210311	93.7166	high	1.83904	33	GCA_006465945.1	98.95	85.3	82.2577	99.8537	138	1.04
hMpxV/Italy/LOM-UniSR-1OP/2022|EPI_ISL_13158444|2022-05-26	172329	NA	210028	82.0504	high	0.840574	33	GCA_006465945.1	99.66	98.41	71.2986	96.2539	138	1
hMpxV/Canada/AB-APL-01/2022|EPI_ISL_13194516|2022-05-31	197205	NA	210343	93.7539	high	0.840574	33	GCA_006465945.1	99.57	98.17	81.8487	99.9425	143	1.04
hMpxV/Italy/LOM-AMC-2205251-DS/2022|EPI_ISL_13302316|2022-05-25	197223	NA	210344	93.762	high	0.840574	33	GCA_006465945.1	99.59	98.36	81.8576	99.9428	143	1.04
hMpxV/Hungary/NBL-001/2022|EPI_ISL_13304977|2022-05-30	197416	NA	210313	93.8675	high	1.32143	33	GCA_006465945.1	98.88	92.85	81.8416	99.9469	141	1.03
hMpxV/Brazil/SP-IAL-03/2022|EPI_ISL_13314740|2022-06-11	197248	NA	210344	93.7741	high	0.840574	33	GCA_006465945.1	99.55	98.31	81.8675	99.9435	143	1.04
hMpxV/Italy/un-INMI-Pt3/2022|EPI_ISL_13331712|2022-05-19	197212	NA	210343	93.7572	high	0.840574	33	GCA_006465945.1	99.57	98.49	81.851	99.9425	143	1.03
hMpxV/Italy/un-INMI-Pt4/2022|EPI_ISL_13331713|2022-05-21	197298	NA	210344	93.7979	high	0.840574	33	GCA_006465945.1	99.58	98.36	81.8872	99.9447	143	1.04
hMpxV/Finland/DVFM-37/2022|EPI_ISL_13331714|2022-05	197193	NA	210343	93.7483	high	0.840574	33	GCA_006465945.1	99.6	98.31	81.8441	99.942	143	1.04
hMpxV/Finland/DVFM-42/2022|EPI_ISL_13331715|2022	197176	NA	210343	93.7402	high	0.840574	33	GCA_006465945.1	99.6	98.31	81.838	99.9418	143	1.04
hMpxV/Spain/un-ITER-0001a/2022|EPI_ISL_13331716|2022-05-31	190825	NA	210255	90.7588	high	0.840574	33	GCA_006465945.1	99.6	98.39	79.2014	99.0542	143	1
hMpxV/Spain/un-ITER-0001b/2022|EPI_ISL_13331717|2022-05-31	197221	NA	210344	93.7613	high	0.840574	33	GCA_006465945.1	99.57	98.49	81.8568	99.9428	143	1.03
hMpxV/Belgium/ITM-01/2022|EPI_ISL_13342823|2022-05-13	196939	NA	210333	93.6318	high	1.32143	33	GCA_006465945.1	99.48	96.47	81.8261	99.9298	143	1.03
hMpxV/Brazil/SP-IAL-06/2022|EPI_ISL_13343718|2022-06-15	197264	NA	210343	93.7821	high	0.840574	33	GCA_006465945.1	99.6	98.31	81.8732	99.9439	143	1.04
hMpxV/Germany/un-RKI-068/2022|EPI_ISL_13483155|2022-06	197140	NA	210343	93.723	high	0.840574	33	GCA_006465945.1	99.58	98.36	81.8217	99.9409	143	1.03
hMpxV/Germany/un-RKI-069/2022|EPI_ISL_13483157|2022-06	197140	NA	210344	93.7227	high	0.840574	33	GCA_006465945.1	99.51	98.67	81.8217	99.9409	143	1.03
hMpxV/Germany/un-RKI-073/2022|EPI_ISL_13483159|2022-06	197140	NA	210344	93.7228	high	0.840574	33	GCA_006465945.1	99.57	98.49	81.8217	99.9409	143	1.03
hMpxV/Germany/un-RKI-074/2022|EPI_ISL_13483161|2022-06	197140	NA	210344	93.7227	high	0.840574	33	GCA_006465945.1	99.58	98.49	81.8217	99.9409	143	1.03
hMpxV/Germany/un-RKI-076/2022|EPI_ISL_13483162|2022-06	197140	NA	210343	93.723	high	0.840574	33	GCA_006465945.1	99.57	98.49	81.8217	99.9409	143	1.03
hMpxV/Germany/un-RKI-087/2022|EPI_ISL_13483163|2022-06	197140	NA	210344	93.7228	high	0.840574	33	GCA_006465945.1	99.58	98.49	81.8217	99.9409	143	1.03
hMpxV/Germany/un-RKI-088/2022|EPI_ISL_13483164|2022-06	197140	NA	210344	93.7227	high	0.840574	33	GCA_006465945.1	99.57	98.49	81.8217	99.9409	143	1.03
hMpxV/Germany/un-RKI-070/2022|EPI_ISL_13483165|2022-06	197140	NA	210344	93.7228	high	0.840574	33	GCA_006465945.1	99.51	98.67	81.8217	99.9409	143	1.03
hMpxV/Germany/un-RKI-071/2022|EPI_ISL_13483167|2022-06	197140	NA	210343	93.7231	high	0.840574	33	GCA_006465945.1	99.47	98.67	81.8217	99.9409	143	1.03
hMpxV/Germany/un-RKI-072/2022|EPI_ISL_13483168|2022-06	197140	NA	210351	93.7196	high	0.840574	33	GCA_006465945.1	99.53	98.31	81.7911	99.9386	140	1.03
hMpxV/Germany/un-RKI-075/2022|EPI_ISL_13483170|2022-06	197140	NA	210345	93.7224	high	0.840574	33	GCA_006465945.1	99.52	98.49	81.8217	99.9409	143	1.03
hMpxV/Germany/un-RKI-078/2022|EPI_ISL_13483171|2022-06	197140	NA	210344	93.7229	high	0.840574	33	GCA_006465945.1	99.5	98.67	81.8217	99.9409	143	1.03
hMpxV/Germany/un-RKI-079/2022|EPI_ISL_13483173|2022-06	197140	NA	210344	93.7227	high	0.840574	33	GCA_006465945.1	99.51	98.67	81.8217	99.9409	143	1.03
hMpxV/Germany/un-RKI-080/2022|EPI_ISL_13483175|2022-06	197140	NA	210311	93.7375	high	0.840574	33	GCA_006465945.1	99.44	97.96	81.8317	99.9392	138	1.03
hMpxV/Germany/un-RKI-081/2022|EPI_ISL_13483177|2022-06	197140	NA	210344	93.7227	high	0.840574	33	GCA_006465945.1	99.51	98.67	81.8217	99.9409	143	1.03
hMpxV/Germany/un-RKI-082/2022|EPI_ISL_13483178|2022-06	197140	NA	210349	93.7204	high	0.840574	33	GCA_006465945.1	99.43	98.66	81.7994	99.9406	142	1.03
hMpxV/Germany/un-RKI-083/2022|EPI_ISL_13483180|2022-06	197140	NA	210344	93.7228	high	0.840574	33	GCA_006465945.1	99.5	98.67	81.8217	99.9409	143	1.03
hMpxV/Germany/un-RKI-084/2022|EPI_ISL_13483182|2022-06	197140	NA	210343	93.723	high	0.840574	33	GCA_006465945.1	99.51	98.67	81.8217	99.9409	143	1.03
hMpxV/Germany/un-RKI-085/2022|EPI_ISL_13483183|2022-06	197140	NA	210343	93.723	high	0.840574	33	GCA_006465945.1	99.5	98.67	81.8217	99.9409	143	1.03
hMpxV/Germany/un-RKI-086/2022|EPI_ISL_13483185|2022-06	197140	NA	210344	93.7229	high	0.840574	33	GCA_006465945.1	99.48	98.67	81.8217	99.9409	143	1.03
hMpxV/Germany/un-RKI-089/2022|EPI_ISL_13483187|2022-06	197140	NA	210344	93.7228	high	0.840574	33	GCA_006465945.1	99.58	98.49	81.8217	99.9409	143	1.03
hMpxV/Germany/un-RKI-090/2022|EPI_ISL_13483188|2022-06	197140	NA	210344	93.7228	high	0.840574	33	GCA_006465945.1	99.58	98.49	81.8217	99.9409	143	1.03
hMpxV/Germany/un-RKI-091/2022|EPI_ISL_13483190|2022-06	197140	NA	210343	93.723	high	0.840574	33	GCA_006465945.1	99.48	98.66	81.8217	99.9409	143	1.03
hMpxV/Germany/un-RKI-093/2022|EPI_ISL_13483191|2022-06	197140	NA	210344	93.7229	high	0.840574	33	GCA_006465945.1	99.5	98.67	81.8217	99.9409	143	1.03
hMpxV/Germany/un-RKI-094/2022|EPI_ISL_13483193|2022-06	197140	NA	210345	93.7223	high	0.840574	33	GCA_006465945.1	99.55	98.49	81.7112	99.9394	142	1.03
hMpxV/Germany/un-RKI-095/2022|EPI_ISL_13483195|2022-06	197140	NA	210344	93.7228	high	0.840574	33	GCA_006465945.1	99.51	98.67	81.8217	99.9409	143	1.03
hMpxV/Germany/un-RKI-096/2022|EPI_ISL_13483196|2022-06	197140	NA	210344	93.7228	high	0.840574	33	GCA_006465945.1	99.58	98.49	81.8217	99.9409	143	1.03
hMpxV/Brazil/RJ-FIOCRUZ-14992/2022|EPI_ISL_13484458|2022-06-16	197547	NA	210343	93.9164	high	0.840574	33	GCA_006465945.1	99.59	98.25	81.9905	99.9505	143	1.04
hMpxV/Brazil/SP-IAL-15/2022|EPI_ISL_13508471|2022-06-24	197348	NA	210343	93.8218	high	0.840574	33	GCA_006465945.1	99.59	98.31	81.9076	99.9458	143	1.04
hMpxV/South_Africa/NICD-SVPL232/2022|EPI_ISL_13632288|2022-06-24	197126	NA	210344	93.7161	high	0.840574	33	GCA_006465945.1	99.56	98.36	81.8157	99.9406	143	1.04
hMpxV/Peru/LIM-INS-002/2022|EPI_ISL_13651348|2022-06-27	197171	NA	210345	93.737	high	0.840574	33	GCA_006465945.1	99.56	98.3	81.7451	99.9523	142	1.04
hMpxV/Peru/LIM-INS-003/2022|EPI_ISL_13651349|2022-06-27	197193	NA	210343	93.7482	high	0.840574	33	GCA_006465945.1	99.6	98.31	81.8441	99.942	143	1.04
hMpxV/Peru/LIM-INS-004/2022|EPI_ISL_13651350|2022-06-29	197193	NA	210343	93.7482	high	0.840574	33	GCA_006465945.1	99.6	98.31	81.8441	99.942	143	1.04
hMpxV/Netherlands/un-EMC-NL006/2022|EPI_ISL_13658019|2022-06-23	196530	NA	210345	93.4323	high	0.840574	33	GCA_006465945.1	99.6	98.38	81.5686	99.8893	143	1.03
hMpxV/Netherlands/un-EMC-NL007/2022|EPI_ISL_13658021|2022-06-23	196417	NA	210347	93.3778	high	0.840574	33	GCA_006465945.1	99.6	98.5	81.5217	99.8795	143	1.03
hMpxV/Luxembourg/LNS-7471806/2022|EPI_ISL_13717674|2022-06-24	197142	NA	210340	93.7256	high	0.840574	33	GCA_006465945.1	99.31	97.9	81.7337	99.9386	136	1.04
hMpxV/Netherlands/NH-AUMC-0001/2022|EPI_ISL_13728303|2022-06-21	197008	NA	210343	93.6603	high	0.840574	33	GCA_006465945.1	99.6	98.31	81.7674	99.9357	143	1.03
hMpxV/USA/IL-CDC-003/2022|EPI_ISL_13744896|2022-06	197758	NA	210344	94.0166	high	0.840574	33	GCA_006465945.1	99.58	98.11	82.0784	99.9555	143	1.04
hMpxV/USA/NY-CDC-002/2022|EPI_ISL_13744897|2022-05	197771	NA	210344	94.0228	high	0.840574	33	GCA_006465945.1	99.58	98.09	82.0842	99.9557	143	1.04
hMpxV/USA/NY-CDC-003/2022|EPI_ISL_13744898|2022-05	197742	NA	210344	94.009	high	0.840574	33	GCA_006465945.1	99.58	98.1	82.0717	99.9552	143	1.04
hMpxV/USA/IL-CDC-001/2022|EPI_ISL_13744899|2022-05	197742	NA	210344	94.009	high	0.840574	33	GCA_006465945.1	99.58	98.1	82.0717	99.9552	143	1.04
hMpxV/Germany/BE-ChVir28656/2022|EPI_ISL_13889435|2022-06-21	197313	NA	210348	93.8032	high	0.840574	33	GCA_006465945.1	99.51	98.35	81.9542	99.9446	142	1.04
hMpxV/Germany/BE-ChVir28154/2022|EPI_ISL_13889436|2022-05-28	197335	NA	210344	93.8155	high	0.840574	33	GCA_006465945.1	99.58	98.36	81.9036	99.9456	143	1.04
hMpxV/Germany/BE-ChVir28452/2022|EPI_ISL_13889437|2022-06-10	197275	NA	211191	93.4107	high	1.48336	32	GCA_006465945.1	96.65	90.63	81.9558	99.9356	121	1.04
hMpxV/Germany/BE-ChVir28679/2022|EPI_ISL_13889438|2022-06-22	197209	NA	210347	93.7543	high	0.840574	33	GCA_006465945.1	99.6	98.31	81.8498	99.9425	143	1.04
hMpxV/Germany/BE-ChVir28689/2022|EPI_ISL_13889439|2022-06-24	197335	NA	210344	93.8155	high	0.840574	33	GCA_006465945.1	99.58	98.36	81.9036	99.9456	143	1.04
hMpxV/Germany/BE-ChVir28707/2022|EPI_ISL_13889440|2022-06-25	197343	NA	210344	93.8193	high	0.840574	33	GCA_006465945.1	99.57	98.36	81.9064	99.9458	143	1.04
hMpxV/Germany/BE-ChVir28474/2022|EPI_ISL_13889441|2022-06-12	197232	NA	210344	93.7666	high	0.840574	33	GCA_006465945.1	99.55	98.36	81.8596	99.943	143	1.04
hMpxV/Germany/BE-ChVir28136/2022|EPI_ISL_13889442|2022-05-25	197431	NA	210344	93.8611	high	0.840574	33	GCA_006465945.1	99.58	98.36	81.9428	99.9477	143	1.04
hMpxV/Germany/BE-ChVir28675/2022|EPI_ISL_13889443|2022-06-23	197319	NA	210344	93.8078	high	0.840574	33	GCA_006465945.1	99.57	98.36	81.8961	99.9451	143	1.04
hMpxV/Germany/BE-ChVir28705/2022|EPI_ISL_13889444|2022-06-26	197345	NA	210344	93.8202	high	0.840574	33	GCA_006465945.1	99.58	98.36	81.9067	99.9458	143	1.04
hMpxV/Germany/BE-ChVir28473/2022|EPI_ISL_13889445|2022-06-12	197232	NA	210344	93.7666	high	0.840574	33	GCA_006465945.1	99.58	98.36	81.8596	99.943	143	1.04
hMpxV/Germany/BE-ChVir28149/2022|EPI_ISL_13889446|2022-05-28	197306	NA	210344	93.8017	high	0.840574	33	GCA_006465945.1	99.58	98.36	81.8913	99.9449	143	1.04
hMpxV/Germany/BE-ChVir28220/2022|EPI_ISL_13889447|2022-06-01	197340	NA	210344	93.8177	high	0.840574	33	GCA_006465945.1	99.54	98.36	81.9052	99.9456	143	1.04
hMpxV/Germany/BE-ChVir28581/2022|EPI_ISL_13889448|2022-06-17	197328	NA	210344	93.8122	high	0.840574	33	GCA_006465945.1	99.58	98.36	81.8997	99.9453	143	1.04
hMpxV/Germany/BE-ChVir28684/2022|EPI_ISL_13889449|2022-06-23	197334	NA	210344	93.8151	high	0.840574	33	GCA_006465945.1	99.58	98.36	81.9036	99.9456	143	1.04
hMpxV/Germany/BE-ChVir28539/2022|EPI_ISL_13889450|2022-06-14	197226	NA	210344	93.7636	high	0.840574	33	GCA_006465945.1	99.54	98.36	81.8581	99.943	143	1.04
hMpxV/Germany/BE-ChVir28703/2022|EPI_ISL_13890408|2022-06-24	197338	NA	210343	93.8172	high	0.840574	33	GCA_006465945.1	99.55	98.36	81.905	99.9456	143	1.04
hMpxV/Germany/BE-ChVir28443/2022|EPI_ISL_13890464|2022-06-09	197230	NA	210344	93.7655	high	0.840574	33	GCA_006465945.1	99.56	98.36	81.859	99.943	143	1.04
hMpxV/Germany/BE-ChVir28633/2022|EPI_ISL_13890465|2022-06-21	197325	NA	210344	93.8108	high	0.840574	33	GCA_006465945.1	99.58	98.36	81.8977	99.9453	143	1.04
hMpxV/Germany/BE-ChVir28700/2022|EPI_ISL_13890466|2022-06-24	197346	NA	210298	93.841	high	1.32143	33	GCA_006465945.1	99.26	96.64	81.8826	99.9455	142	1.04
hMpxV/Germany/BE-ChVir28148/2022|EPI_ISL_13890467|2022-05-27	197337	NA	210344	93.8165	high	0.840574	33	GCA_006465945.1	99.58	98.3	81.9046	99.9456	143	1.04
hMpxV/Germany/BE-ChVir28599/2022|EPI_ISL_13890468|2022-06-16	197343	NA	210344	93.8193	high	0.840574	33	GCA_006465945.1	99.58	98.36	81.9064	99.9458	143	1.04
hMpxV/Germany/BE-ChVir28682/2022|EPI_ISL_13890469|2022-06-23	197347	NA	210344	93.8212	high	0.840574	33	GCA_006465945.1	99.58	98.36	81.9074	99.9458	143	1.04
hMpxV/Germany/BE-ChVir28531/2022|EPI_ISL_13890470|2022-06-13	197241	NA	210017	93.9165	high	1.32143	34	GCA_006465945.1	98.32	96.21	81.9834	99.952	136	1.04
hMpxV/Germany/BE-ChVir28446/2022|EPI_ISL_13890471|2022-06-10	197232	NA	210344	93.7666	high	0.840574	33	GCA_006465945.1	99.57	98.36	81.8596	99.943	143	1.04
hMpxV/Germany/BE-ChVir28534/2022|EPI_ISL_13890472|2022-06-13	197218	NA	210380	93.7439	high	1.32143	33	GCA_006465945.1	99.05	97.26	81.8537	99.9428	143	1.04
hMpxV/Germany/BE-ChVir28685/2022|EPI_ISL_13890473|2022-06-23	197335	NA	210344	93.8155	high	0.840574	33	GCA_006465945.1	99.56	98.36	81.9036	99.9456	143	1.04
hMpxV/Germany/BE-ChVir28209/2022|EPI_ISL_13890474|2022-05-30	197334	NA	210343	93.8152	high	0.840574	33	GCA_006465945.1	99.59	98.44	81.9036	99.9456	143	1.04
hMpxV/Germany/BE-ChVir28274/2022|EPI_ISL_13890475|2022-05-31	197357	NA	210344	93.826	high	0.840574	33	GCA_006465945.1	99.58	98.36	81.9122	99.9461	143	1.04
hMpxV/Germany/BE-ChVir28396/2022|EPI_ISL_13890476|2022-06-09	197230	NA	210344	93.7656	high	0.840574	33	GCA_006465945.1	99.58	98.36	81.859	99.943	143	1.04
hMpxV/Germany/BE-ChVir28695/2022|EPI_ISL_13890477|2022-06-25	197348	NA	210380	93.8057	high	0.840574	33	GCA_006465945.1	99.27	97.64	81.955	99.944	137	1.04
hMpxV/Germany/BE-ChVir28718/2022|EPI_ISL_13890478|2022-06-28	197342	NA	210338	93.8215	high	0.840574	33	GCA_006465945.1	99.57	98.36	81.9056	99.9456	143	1.04
hMpxV/Germany/BE-ChVir28601/2022|EPI_ISL_13890479|2022-06-17	197338	NA	210357	93.8111	high	0.840574	33	GCA_006465945.1	99.37	98.09	81.8687	99.9452	141	1.04
hMpxV/Germany/BE-ChVir28471/2022|EPI_ISL_13890480|2022-06-10	197224	NA	210387	93.7433	high	1.24962	33	GCA_006465945.1	96.42	93.55	81.4257	99.6484	123	1.04
hMpxV/Germany/BE-ChVir28146/2022|EPI_ISL_13890481|2022-05-27	197322	NA	210347	93.808	high	0.840574	33	GCA_006465945.1	99.6	98.31	81.8971	99.9451	143	1.04
hMpxV/Germany/BE-ChVir28389/2022|EPI_ISL_13890482|2022-06-08	196039	NA	210334	93.2037	high	0.840574	33	GCA_006465945.1	99.57	98.36	81.3409	99.84	142	1.04
hMpxV/Thailand/NIC-74/2022|EPI_ISL_13983888|2022-07-17	197131	NA	210326	93.7263	high	0.840574	33	GCA_006465945.1	99.6	98.12	81.8187	99.9406	143	1.04
hMpxV/Canada/un-NML-3907/2022|EPI_ISL_14050453|2022-06-27	197178	NA	210343	93.7411	high	0.840574	33	GCA_006465945.1	99.6	98.31	81.8385	99.9418	143	1.04
hMpxV/Canada/un-NML-3909/2022|EPI_ISL_14050454|2022-06-27	197177	NA	210343	93.7406	high	0.840574	33	GCA_006465945.1	99.6	98.31	81.8382	99.9418	143	1.04
hMpxV/Canada/un-NML-3913/2022|EPI_ISL_14050455|2022-06-28	197177	NA	210331	93.7461	high	0.840574	33	GCA_006465945.1	99.57	98.42	81.8136	99.9414	142	1.04
hMpxV/Canada/un-NML-3934/2022|EPI_ISL_14050456|2022-06-30	197187	NA	210479	93.6849	high	1.32143	33	GCA_006465945.1	98.48	96.52	82.2499	99.9366	126	1.04
hMpxV/Canada/un-NML-3921/2022|EPI_ISL_14050457|2022-06-29	197177	NA	210458	93.6896	high	1.32143	33	GCA_006465945.1	98.13	97.05	82.3872	99.9361	125	1.04
hMpxV/Canada/un-NML-3936/2022|EPI_ISL_14050458|2022-06-30	197177	NA	210346	93.7393	high	0.840574	33	GCA_006465945.1	99.57	98.29	81.8382	99.9418	143	1.04
hMpxV/Brazil/SP-IAL-23/2022|EPI_ISL_14070852|2022-07-19	197205	NA	210343	93.7539	high	0.840574	33	GCA_006465945.1	99.57	98.31	81.8487	99.9425	143	1.04
hMpxV/Brazil/SP-IAL-24/2022|EPI_ISL_14070854|2022-07-19	197149	NA	210343	93.7273	high	0.840574	33	GCA_006465945.1	99.58	98.31	81.8255	99.9411	143	1.04
hMpxV/Brazil/SP-IAL-25/2022|EPI_ISL_14070855|2022-07-19	197171	NA	210343	93.7378	high	0.840574	33	GCA_006465945.1	99.58	98.31	81.8347	99.9416	143	1.04
hMpxV/Netherlands/un-EMC-NL012/2022|EPI_ISL_14170200|2022-07-12	195254	NA	210348	92.8243	high	0.840574	33	GCA_006465945.1	99.61	98.7	81.0403	99.762	143	1.03
hMpxV/Netherlands/un-EMC-NL013/2022|EPI_ISL_14170201|2022-07-11	196052	NA	210345	93.2048	high	0.840574	33	GCA_006465945.1	99.61	98.63	81.3696	99.843	143	1.03
hMpxV/Netherlands/un-EMC-NL014/2022|EPI_ISL_14170202|2022-07-07	195161	NA	210315	92.7947	high	0.840574	33	GCA_006465945.1	99.59	98.27	81.1642	99.7663	134	1.03
hMpxV/Netherlands/un-EMC-NL015/2022|EPI_ISL_14170203|2022-07-07	187470	NA	210164	89.2019	high	0.840574	33	GCA_006465945.1	99.67	98.15	77.4903	98.6898	138	1.01
hMpxV/Netherlands/un-EMC-NL016/2022|EPI_ISL_14170204|2022-07-13	191863	NA	210287	91.2386	high	0.840574	33	GCA_006465945.1	99.65	98.2	79.5975	99.2209	142	1.02
hMpxV/Slovakia/PHA-CU-0802_33533/2022|EPI_ISL_14211644|2022-07-13	197113	NA	210344	93.71	high	0.840574	33	GCA_006465945.1	99.58	98.36	81.8108	99.9404	143	1.04
hMpxV/Slovakia/PHA-CU-0802_34042/2022|EPI_ISL_14211645|2022-07-20	197101	NA	210344	93.7043	high	0.840574	33	GCA_006465945.1	99.58	98.36	81.8054	99.94	143	1.04
hMpxV/Belgium/ITM_pt_07/2022|EPI_ISL_14241409|2022-05-30	190897	NA	210254	90.7935	high	0.840574	33	GCA_006465945.1	99.58	98.31	79.2304	99.0653	143	1
hMpxV/Belgium/ITM_pt_09/2022|EPI_ISL_14241410|2022-06-02	190962	NA	210260	90.822	high	0.840574	33	GCA_006465945.1	99.62	98.3	79.2585	99.0772	143	1
hMpxV/Belgium/ITM_pt_10/2022|EPI_ISL_14241411|2022-06-01	190922	NA	210258	90.8036	high	0.840574	33	GCA_006465945.1	99.62	98.28	79.2412	99.0706	143	1
hMpxV/Belgium/ITM_pt_16/2022|EPI_ISL_14241412|2022-06-10	190922	NA	210256	90.8047	high	0.840574	33	GCA_006465945.1	99.6	98.48	79.2412	99.0706	143	1
hMpxV/Belgium/ITM_pt_24/2022|EPI_ISL_14241413|2022-06-16	190962	NA	210257	90.8231	high	0.840574	33	GCA_006465945.1	99.6	98.47	79.2585	99.0772	143	1
hMpxV/Belgium/ITM_pt_25/2022|EPI_ISL_14241414|2022-06-16	190924	NA	210254	90.8062	high	0.840574	33	GCA_006465945.1	99.62	98.48	79.2416	99.0706	143	1
hMpxV/Belgium/ITM_pt_05/2022|EPI_ISL_14241415|2022-05-30	190907	NA	210255	90.7978	high	0.840574	33	GCA_006465945.1	99.6	98.47	79.2355	99.0674	143	1
hMpxV/USA/CA-CDC-PRB-007/2022|EPI_ISL_14244555|2022-06	197749	NA	210344	94.0123	high	0.840574	33	GCA_006465945.1	99.57	98.1	82.0748	99.9552	143	1.04
hMpxV/USA/CA-CDC-PRB-006/2022|EPI_ISL_14244556|2022-06	197776	NA	210344	94.0252	high	0.840574	33	GCA_006465945.1	99.58	98.21	82.0853	99.956	143	1.04
hMpxV/USA/GA-CDC-PRB-001/2022|EPI_ISL_14244557|2022-05	197762	NA	210344	94.0185	high	0.840574	33	GCA_006465945.1	99.58	98.09	82.0806	99.9557	143	1.04
hMpxV/USA/PA-CDC-PRB-001/2022|EPI_ISL_14244558|2022-05	197692	NA	210344	93.9853	high	0.840574	33	GCA_006465945.1	99.58	98.09	82.0503	99.9538	143	1.04
hMpxV/USA/WA-CDC-PRB-001/2022|EPI_ISL_14244559|2022-05	197228	NA	210344	93.7647	high	0.840574	33	GCA_006465945.1	99.58	98.36	81.859	99.943	143	1.04
hMpxV/Brazil/AM-FIOCRUZ-ILMD2204652/2022|EPI_ISL_14467428|2022-07-28	196899	NA	210343	93.6085	high	0.840574	33	GCA_006465945.1	99.6	98.38	81.7215	99.9258	143	1.03
hMpxV/Brazil/AM-FIOCRUZ-ILMD2204653/2022|EPI_ISL_14467429|2022-08-04	196939	NA	210343	93.6275	high	0.840574	33	GCA_006465945.1	99.6	98.31	81.7384	99.9297	143	1.03
hMpxV/Germany/un-RKI217/2022|EPI_ISL_14515100|2022-08	197115	NA	210288	93.7358	high	1.32143	33	GCA_006465945.1	99.55	96.95	81.8115	99.9404	143	1.04
hMpxV/Germany/un-RKI218/2022|EPI_ISL_14515101|2022-08	197139	NA	210346	93.7212	high	0.840574	33	GCA_006465945.1	99.56	98.36	81.7111	99.9394	142	1.04
hMpxV/Germany/un-RKI219/2022|EPI_ISL_14515102|2022-08	197140	NA	210344	93.7227	high	0.840574	33	GCA_006465945.1	99.57	98.3	81.8217	99.9409	143	1.04
hMpxV/Germany/un-RKI223/2022|EPI_ISL_14515103|2022-08	197140	NA	210344	93.7228	high	0.840574	33	GCA_006465945.1	99.58	98.3	81.8217	99.9409	143	1.04
hMpxV/Germany/un-RKI224/2022|EPI_ISL_14515104|2022-08	197140	NA	210344	93.7228	high	0.840574	33	GCA_006465945.1	99.58	98.36	81.8217	99.9409	143	1.04
hMpxV/Germany/un-RKI229/2022|EPI_ISL_14515105|2022-08	197140	NA	210348	93.7209	high	0.840574	33	GCA_006465945.1	99.45	98.06	81.8217	99.9409	143	1.04
hMpxV/Germany/un-RKI231/2022|EPI_ISL_14515106|2022-08	197140	NA	210344	93.7226	high	0.840574	33	GCA_006465945.1	99.52	98.36	81.8217	99.9409	143	1.04
hMpxV/Germany/un-RKI246/2022|EPI_ISL_14515150|2022-08	197139	NA	210344	93.7223	high	0.840574	33	GCA_006465945.1	99.58	98.36	81.8216	99.9409	143	1.04
hMpxV/Germany/un-RKI247/2022|EPI_ISL_14515151|2022-08	197139	NA	210344	93.7223	high	0.840574	33	GCA_006465945.1	99.57	98.36	81.8216	99.9409	143	1.04
hMpxV/Germany/un-RKI248/2022|EPI_ISL_14515152|2022-08	197140	NA	210344	93.7228	high	0.840574	33	GCA_006465945.1	99.58	98.36	81.8217	99.9409	143	1.04
hMpxV/Germany/un-RKI252/2022|EPI_ISL_14515153|2022-08	197139	NA	210344	93.7223	high	0.840574	33	GCA_006465945.1	99.58	98.36	81.8216	99.9409	143	1.04
hMpxV/Germany/un-RKI255/2022|EPI_ISL_14515154|2022-08	197139	NA	210344	93.7223	high	0.840574	33	GCA_006465945.1	99.58	98.36	81.8216	99.9409	143	1.04
hMpxV/Germany/un-RKI269/2022|EPI_ISL_14515155|2022-08	197139	NA	210344	93.7223	high	0.840574	33	GCA_006465945.1	99.58	98.36	81.8216	99.9409	143	1.04
hMpxV/Germany/un-RKI253/2022|EPI_ISL_14515156|2022-08	197117	NA	210344	93.7116	high	0.840574	33	GCA_006465945.1	99.57	98.07	81.812	99.9404	143	1.04
hMpxV/Germany/un-RKI251/2022|EPI_ISL_14515157|2022-08	197139	NA	210344	93.7224	high	0.840574	33	GCA_006465945.1	99.58	98.36	81.8216	99.9409	143	1.04
hMpxV/Germany/un-RKI254/2022|EPI_ISL_14515158|2022-08	197139	NA	210344	93.7223	high	0.840574	33	GCA_006465945.1	99.57	98.36	81.8216	99.9409	143	1.04
hMpxV/Germany/un-RKI256/2022|EPI_ISL_14515159|2022-08	197139	NA	210344	93.7223	high	0.840574	33	GCA_006465945.1	99.58	98.36	81.8216	99.9409	143	1.04
hMpxV/Germany/un-RKI257/2022|EPI_ISL_14515160|2022-08	197139	NA	210287	93.7478	high	1.32143	33	GCA_006465945.1	99.52	97.12	81.8216	99.9409	143	1.04
hMpxV/Germany/un-RKI258/2022|EPI_ISL_14515161|2022-08	197139	NA	210344	93.7223	high	0.840574	33	GCA_006465945.1	99.58	98.36	81.8216	99.9409	143	1.04
hMpxV/Germany/un-RKI260/2022|EPI_ISL_14515163|2022-08	197140	NA	210344	93.7229	high	0.840574	33	GCA_006465945.1	99.58	98.36	81.8217	99.9409	143	1.04
hMpxV/Germany/un-RKI261/2022|EPI_ISL_14515164|2022-08	197140	NA	210355	93.7176	high	0.840574	33	GCA_006465945.1	99.54	98.28	81.8814	99.9406	142	1.04
hMpxV/Germany/un-RKI262/2022|EPI_ISL_14515165|2022-08	197139	NA	210344	93.7224	high	0.840574	33	GCA_006465945.1	99.58	98.36	81.8216	99.9409	143	1.04
hMpxV/Germany/un-RKI263/2022|EPI_ISL_14515166|2022-08	197139	NA	210343	93.7226	high	0.840574	33	GCA_006465945.1	99.53	98.36	81.8216	99.9409	143	1.04
hMpxV/Germany/un-RKI264/2022|EPI_ISL_14515167|2022-08	197139	NA	210344	93.7223	high	0.840574	33	GCA_006465945.1	99.58	98.36	81.8216	99.9409	143	1.04
hMpxV/Germany/un-RKI265/2022|EPI_ISL_14515168|2022-08	197140	NA	210344	93.7228	high	0.840574	33	GCA_006465945.1	99.58	98.3	81.8217	99.9409	143	1.04
hMpxV/Germany/un-RKI266/2022|EPI_ISL_14515169|2022-08	197139	NA	210344	93.7224	high	0.840574	33	GCA_006465945.1	99.58	98.36	81.8216	99.9409	143	1.04
hMpxV/Germany/un-RKI267/2022|EPI_ISL_14515170|2022-08	197140	NA	210344	93.7229	high	0.840574	33	GCA_006465945.1	99.58	98.3	81.8217	99.9409	143	1.04
hMpxV/Germany/un-RKI268/2022|EPI_ISL_14515171|2022-08	197140	NA	210344	93.7225	high	0.840574	33	GCA_006465945.1	99.57	98.36	81.8217	99.9409	143	1.04
hMpxV/Germany/un-RKI270/2022|EPI_ISL_14515172|2022-08	197139	NA	210344	93.7223	high	0.840574	33	GCA_006465945.1	99.57	98.36	81.8216	99.9409	143	1.04
hMpxV/Portugal/INSA-0049/2022|EPI_ISL_14515173|2022-08-01	196213	NA	210392	93.2606	high	0.840574	33	GCA_006465945.1	99.36	98.08	81.5775	99.8521	134	1.03
hMpxV/Portugal/INSA-0050/2022|EPI_ISL_14515174|2022-08-01	196337	NA	210374	93.3274	high	0.840574	33	GCA_006465945.1	99.47	98.21	81.5073	99.8656	136	1.03
hMpxV/Portugal/INSA-0051/2022|EPI_ISL_14515175|2022-07-31	195603	NA	210347	92.9906	high	0.840574	33	GCA_006465945.1	99.51	98.47	81.2119	99.7959	140	1.03
hMpxV/Portugal/INSA-0052/2022|EPI_ISL_14515176|2022-07-30	195595	NA	210342	92.989	high	0.840574	33	GCA_006465945.1	99.55	98.19	81.1802	99.7986	143	1.03
hMpxV/Portugal/INSA-0053/2022|EPI_ISL_14515177|2022-08-01	196393	NA	210235	93.4159	high	1.32143	33	GCA_006465945.1	99.37	93.61	81.9015	99.7638	128	1.04
hMpxV/Portugal/INSA-0055/2022|EPI_ISL_14515178|2022-07-28	195603	NA	210283	93.0191	high	1.32143	33	GCA_006465945.1	99.51	94.73	81.2739	99.7869	133	1.03
hMpxV/Portugal/INSA-0056/2022|EPI_ISL_14515179|2022-07-29	196267	NA	210210	93.3669	high	1.32143	33	GCA_006465945.1	99.41	94.6	81.6294	99.7495	130	1.03
hMpxV/Portugal/INSA-0057/2022|EPI_ISL_14515180|2022-07-28	195595	NA	210336	92.9916	high	0.840574	33	GCA_006465945.1	99.58	98.63	81.1802	99.7986	143	1.03
hMpxV/Portugal/INSA-0058/2022|EPI_ISL_14515181|2022-07-28	195595	NA	210340	92.9901	high	0.840574	33	GCA_006465945.1	99.57	98.63	81.1802	99.7986	143	1.03
hMpxV/Portugal/INSA-0061/2022|EPI_ISL_14515182|2022-08-01	196343	NA	210392	93.3223	high	0.840574	33	GCA_006465945.1	99.35	97.75	81.7713	99.8811	129	1.03
hMpxV/Portugal/INSA-0062/2022|EPI_ISL_14515183|2022-08-01	195626	NA	210361	92.9954	high	0.840574	33	GCA_006465945.1	99.38	98.28	81.3171	99.7888	133	1.03
hMpxV/Portugal/INSA-0063/2022|EPI_ISL_14515184|2022-07-31	195595	NA	210341	92.9896	high	0.840574	33	GCA_006465945.1	99.56	98.62	81.2392	99.7976	142	1.03
hMpxV/Portugal/INSA-0064/2022|EPI_ISL_14515185|2022-08-01	195654	NA	210356	93.011	high	0.840574	33	GCA_006465945.1	99.53	98.32	81.3098	99.8014	140	1.03
hMpxV/Portugal/INSA-0065/2022|EPI_ISL_14515186|2022-07-27	196403	NA	210356	93.3668	high	0.840574	33	GCA_006465945.1	99.55	98.43	81.6095	99.8729	136	1.03
hMpxV/Portugal/INSA-0066/2022|EPI_ISL_14515187|2022-07-27	196373	NA	210351	93.3551	high	0.840574	33	GCA_006465945.1	99.57	98.42	81.5054	99.8697	137	1.03
hMpxV/Portugal/INSA-0067/2022|EPI_ISL_14515188|2022-07-26	196267	NA	210370	93.2961	high	0.840574	33	GCA_006465945.1	99.5	97.82	81.5398	99.8583	135	1.03
hMpxV/Portugal/INSA-0068/2022|EPI_ISL_14515189|2022-07-25	195595	NA	210328	92.9954	high	0.840574	33	GCA_006465945.1	99.54	98.44	81.144	99.7973	142	1.03
hMpxV/USA/RI-RISHL-069000/2022|EPI_ISL_14583298|2022-06-08	195608	NA	210251	93.0357	high	0.840574	33	GCA_006465945.1	99.59	97.83	81.1855	99.7988	143	1.02
hMpxV/USA/RI-RISHL-069001/2022|EPI_ISL_14583299|2022-06-08	194474	NA	210188	92.5238	high	0.840574	33	GCA_006465945.1	99.62	97.61	80.734	99.5263	142	1.01
hMpxV/dog/France/un-APHP-001/2022|EPI_ISL_14621525|2022-06-14	21123	NA	212264	9.95127	high	1.36231	30	GCA_006465945.1	98.87	88.62	9.04687	12.3358	16	1
hMpxV/France/un-APHP-002/2022|EPI_ISL_14621526|2022-06-10	197601	NA	210343	93.9424	high	0.840574	33	GCA_006465945.1	99.56	98.19	82.0129	99.9519	143	1.04
hMpxV/Brazil/SP-IAL-45/2022|EPI_ISL_14623704|2022-08-04	196742	NA	210343	93.5338	high	0.840574	33	GCA_006465945.1	99.59	98.31	81.6582	99.9104	143	1.03
hMpxV/Brazil/SP-IAL-47/2022|EPI_ISL_14624610|2022-08-03	196489	NA	210343	93.4135	high	0.840574	33	GCA_006465945.1	99.59	98.31	81.5531	99.8853	143	1.03
hMpxV/Brazil/SP-IAL-51/2022|EPI_ISL_14625156|2022-08-04	196831	NA	210343	93.5761	high	0.840574	33	GCA_006465945.1	99.59	98.31	81.6948	99.9198	143	1.03
hMpxV/Brazil/SP-IAL-52/2022|EPI_ISL_14625157|2022-08-08	196501	NA	210343	93.4192	high	0.840574	33	GCA_006465945.1	99.59	98.31	81.5564	99.8872	143	1.03
hMpxV/Singapore/NPHL-0001/2022|EPI_ISL_14721255|2022-06-21	197084	NA	210344	93.6961	high	0.840574	33	GCA_006465945.1	99.57	98.36	81.7997	99.939	143	1.04
hMpxV/Singapore/NPHL-0002/2022|EPI_ISL_14721256|2022-07-06	197092	NA	210375	93.6859	high	0.840574	33	GCA_006465945.1	99.22	97.79	81.8272	99.9365	137	1.03
hMpxV/Singapore/NPHL-0003/2022|EPI_ISL_14721257|2022-07-06	197053	NA	209981	93.8433	high	1.68749	34	GCA_006465945.1	98.7	89.1	81.7183	99.5588	103	1.04
hMpxV/Singapore/NPHL-0004/2022|EPI_ISL_14721258|2022-07-08	197002	NA	210412	93.6267	high	1.32143	33	GCA_006465945.1	99.05	94.33	82.4841	99.9271	121	1.04
hMpxV/Singapore/NPHL-0005/2022|EPI_ISL_14721259|2022-07-13	197087	NA	210321	93.7075	high	0.840574	33	GCA_006465945.1	99.08	97.88	81.8004	99.9397	143	1.04
hMpxV/Singapore/NPHL-0006/2022|EPI_ISL_14721260|2022-07-14	197026	NA	210431	93.6298	high	1.32143	33	GCA_006465945.1	99.23	95.84	82.6916	99.9237	115	1.04
hMpxV/Singapore/NPHL-0007/2022|EPI_ISL_14721261|2022-07-24	197034	NA	209905	93.8682	high	1.68749	34	GCA_006465945.1	98.55	91.78	81.961	99.9155	102	1.03
hMpxV/Singapore/NPHL-0008/2022|EPI_ISL_14721262|2022-07-24	197089	NA	210350	93.6956	high	0.840574	33	GCA_006465945.1	99.49	97.97	81.801	99.9397	143	1.03
hMpxV/Singapore/NPHL-0009/2022|EPI_ISL_14721263|2022-07-26	197063	NA	210346	93.6851	high	0.840574	33	GCA_006465945.1	99.48	98.18	81.6906	99.9378	143	1.04
hMpxV/Singapore/NPHL-0010/2022|EPI_ISL_14721264|2022-08-01	197089	NA	210354	93.6938	high	1.32143	33	GCA_006465945.1	99.22	97.08	81.8154	99.939	140	1.04
hMpxV/Singapore/NPHL-0011/2022|EPI_ISL_14721265|2022-08-02	197076	NA	210342	93.6933	high	0.840574	33	GCA_006465945.1	99.55	98.28	81.7798	99.9387	142	1.04
hMpxV/Netherlands/un-EMC-NL022/2022|EPI_ISL_14795058|2022-07-27	197109	NA	210366	93.698	high	0.840574	33	GCA_006465945.1	99.58	97.8	81.8102	99.9402	143	1.04
hMpxV/Netherlands/un-EMC-NL023/2022|EPI_ISL_14795084|2022-07-25	196702	NA	210382	93.4974	high	0.840574	33	GCA_006465945.1	99.58	97.82	81.6284	99.9045	139	1.03
hMpxV/Netherlands/un-EMC-NL024/2022|EPI_ISL_14795085|2022-07-25	197109	NA	210366	93.6979	high	1.32143	33	GCA_006465945.1	99.57	95.85	82.0785	99.9385	137	1.03
hMpxV/Netherlands/un-EMC-NL026/2022|EPI_ISL_14810370|2022-08-04	197204	NA	210345	93.7528	high	0.840574	33	GCA_006465945.1	99.61	98.43	81.8487	99.9425	143	1.04
hMpxV/USA/CA-LACPHL-MA00045/2022|EPI_ISL_14818600|2022-07-22	196069	NA	210373	93.2005	high	1.32143	33	GCA_006465945.1	99.53	97.39	81.5121	99.8407	138	1.03
hMpxV/USA/CA-LACPHL-MA00054/2022|EPI_ISL_14818601|2022-07-20	195591	NA	210296	93.0075	high	0.840574	33	GCA_006465945.1	99.58	97.99	81.1544	99.792	140	1.03
hMpxV/USA/CA-LACPHL-MA00055/2022|EPI_ISL_14818602|2022-07-22	196441	NA	210245	93.4344	high	1.32143	33	GCA_006465945.1	99.57	93.39	81.5548	99.8767	136	1.03
hMpxV/USA/CA-LACPHL-MA00034/2022|EPI_ISL_14818603|2022-08-13	196355	NA	210371	93.3376	high	1.32143	33	GCA_006465945.1	99.57	97.41	81.5758	99.8672	136	1.03
hMpxV/USA/CA-LACPHL-MA00035/2022|EPI_ISL_14818604|2022-08-13	196443	NA	210206	93.4527	high	1.32143	33	GCA_006465945.1	99.44	93.25	81.5448	99.7825	130	1.04
hMpxV/USA/CA-LACPHL-MA00056/2022|EPI_ISL_14818605|2022-07-17	195591	NA	210279	93.0148	high	0.840574	33	GCA_006465945.1	99.49	97.99	81.2844	99.689	141	1.03
hMpxV/USA/CA-LACPHL-MA00046/2022|EPI_ISL_14818606|2022-07-25	195641	NA	210350	93.0073	high	0.840574	33	GCA_006465945.1	99.56	98.12	81.2362	99.8006	141	1.03
hMpxV/USA/CA-LACPHL-MA00057/2022|EPI_ISL_14818607|2022-07-26	195591	NA	210342	92.9871	high	0.840574	33	GCA_006465945.1	99.48	98.59	81.1794	99.7986	143	1.03
hMpxV/USA/CA-LACPHL-MA00058/2022|EPI_ISL_14818608|2022-07-26	195591	NA	210346	92.9855	high	0.840574	33	GCA_006465945.1	99.58	98.41	81.1563	99.7976	142	1.03
hMpxV/USA/CA-LACPHL-MA00047/2022|EPI_ISL_14818609|2022-07-25	195588	NA	210337	92.9879	high	0.840574	33	GCA_006465945.1	99.56	98.24	81.0895	99.7933	140	1.03
hMpxV/USA/CA-LACPHL-MA00048/2022|EPI_ISL_14818610|2022-07-25	195586	NA	210356	92.9784	high	1.32143	33	GCA_006465945.1	99.52	97.45	81.1618	99.817	138	1.03
hMpxV/USA/CA-LACPHL-MA00036/2022|EPI_ISL_14818611|2022-07-25	196445	NA	210277	93.4222	high	1.32143	33	GCA_006465945.1	99.47	96.49	81.5291	99.7871	133	1.03
hMpxV/USA/CA-LACPHL-MA00037/2022|EPI_ISL_14818612|2022-07-25	196136	NA	209927	93.4305	high	1.68749	34	GCA_006465945.1	99.3	92.5	81.2631	99.7453	124	1.03
hMpxV/USA/CA-LACPHL-MA00059/2022|EPI_ISL_14818613|2022-07-21	195581	NA	210187	93.0508	high	1.32143	33	GCA_006465945.1	99.37	95.9	80.9177	99.8119	131	1.03
hMpxV/USA/CA-LACPHL-MA00060/2022|EPI_ISL_14818614|2022-07-26	195592	NA	210338	92.9892	high	0.840574	33	GCA_006465945.1	99.6	98.27	81.2159	99.7965	141	1.03
hMpxV/USA/CA-LACPHL-MA00038/2022|EPI_ISL_14818615|2022-08-01	196391	NA	210367	93.3566	high	0.840574	33	GCA_006465945.1	99.45	97.82	81.6467	99.8729	138	1.03
hMpxV/USA/CA-LACPHL-MA00039/2022|EPI_ISL_14818616|2022-08-01	195592	NA	210367	92.9764	high	0.840574	33	GCA_006465945.1	99.55	97.53	81.2538	99.7944	139	1.03
hMpxV/USA/CA-LACPHL-MA00061/2022|EPI_ISL_14818617|2022-07-20	195591	NA	210332	92.9918	high	0.840574	33	GCA_006465945.1	99.6	98.26	81.1794	99.7986	143	1.03
MpxV/cynomolgus_monkey/USA/un-WRAIR7-61-P2/1962|EPI_ISL_13056556|1962	199195	NA	210355	94.6948	high	0.840574	33	GCA_006465945.1	99.86	98.7	82.6685	99.9805	141	1.05
hMpxV/Portugal/INSA-PT0019/2022|EPI_ISL_13056901|2022-05-21	197198	NA	210338	93.7528	high	0.840574	33	GCA_006465945.1	99.58	98.36	81.8466	99.9423	143	1.03
hMpxV/Portugal/INSA-PT0024/2022|EPI_ISL_13056904|2022-05-19	197204	NA	210344	93.7532	high	0.840574	33	GCA_006465945.1	99.58	98.36	81.8487	99.9425	143	1.04
hMpxV/Portugal/INSA-PT0021/2022|EPI_ISL_13056905|2022-05-19	197204	NA	210344	93.7533	high	0.840574	33	GCA_006465945.1	99.58	98.36	81.8487	99.9425	143	1.04
hMpxV/Portugal/INSA-PT0022/2022|EPI_ISL_13056906|2022-05-19	197204	NA	210344	93.7533	high	0.840574	33	GCA_006465945.1	99.58	98.36	81.8487	99.9425	143	1.04
hMpxV/Portugal/INSA-PT0013/2022|EPI_ISL_13056907|2022-05-20	197204	NA	210343	93.7535	high	0.840574	33	GCA_006465945.1	99.57	98.36	81.8487	99.9425	143	1.04
hMpxV/Israel/IIBR-ISR001/2022|EPI_ISL_13056910|2022-05-20	196753	NA	210344	93.5388	high	0.840574	33	GCA_006465945.1	99.58	98.36	81.661	99.9123	143	1.03
hMpxV/Liberia/CDC-187/1970|EPI_ISL_13058395|1970	942	NA	210202	0.448141	high	1.1309	30	GCA_006465945.1	100	100	0.41	0.48	1	1
hMpxV/Nigeria/CDC-082/1971|EPI_ISL_13058396|1971	942	NA	210201	0.448143	high	1.1309	30	GCA_006465945.1	98.4	100	0.41	0.48	1	1
hMpxV/DRC/CDC-01/1997|EPI_ISL_13058397|1997	942	NA	210095	0.448369	high	1.1309	30	GCA_006464905.1	100	100	0.41	0.48	1	1
hMpxV/Sierra_Leone/CDC-266/1970|EPI_ISL_13058398|1970	942	NA	210202	0.448141	high	1.1309	30	GCA_006465945.1	100	100	0.41	0.48	1	1
hMpxV/Benin/CDC-3945/1978|EPI_ISL_13058399|1978	942	NA	210322	0.447884	high	1.20269	30	GCA_006465945.1	95.5	100	0.41	0.48	1	1
hMpxV/Netherlands/un-EMC-NL002/2022|EPI_ISL_13069002|2022-05	195494	NA	210349	92.9381	high	0.840574	33	GCA_006465945.1	99.59	98.48	80.9123	99.8282	140	1.03
hMpxV/Spain/MD-HGUGM-6513479/2022|EPI_ISL_13089461|2022-05-27	197044	NA	210034	93.8152	high	2.69182	34	GCA_006465945.1	98.36	73.67	82.0729	99.9282	121	1.04
hMpxV/USA/VA-CDC-001/2022|EPI_ISL_13096615|2022-05	196919	NA	210326	93.6254	high	0.840574	33	GCA_006465945.1	99.6	97.88	81.73	99.9278	143	1.04
hMpxV/USA/UT-CDC-002/2022|EPI_ISL_13100719|2022-05	196996	NA	210344	93.6544	high	0.840574	33	GCA_006465945.1	99.58	98.36	81.7629	99.9348	143	1.03
hMpxV/Netherlands/un-EMC-NL004/2022|EPI_ISL_13244610|2022-06-03	195729	NA	210348	93.0503	high	0.840574	33	GCA_006465945.1	99.6	98.68	81.2365	99.8121	143	1.03
hMpxV/Switzerland/ZH-UZH-IMV-3ba64538/2022|EPI_ISL_13251723|2022-06-02	197205	NA	210347	93.7523	high	0.840574	33	GCA_006465945.1	99.59	98.28	81.8487	99.9425	143	1.04
hMpxV/Canada/AB-APL-02/2022|EPI_ISL_13269478|2022-06-06	197205	NA	210388	93.7339	high	1.32143	33	GCA_006465945.1	99.19	97.14	81.8807	99.941	138	1.04
hMpxV/Georgia/NCDC-001/2022|EPI_ISL_13331598|2022-06-04	197405	NA	210311	93.8632	high	0.840574	33	GCA_006465945.1	99.58	97.77	81.9323	99.9472	143	1.04
hMpxV/Spain/AN-HUCSC-00001/2022|EPI_ISL_13339105|2022-06-07	197208	NA	210337	93.7581	high	0.840574	33	GCA_006465945.1	99.6	98.31	81.8498	99.9425	143	1.04
hMpxV/Hungary/NBL-003/2022|EPI_ISL_13374487|2022-06-01	197237	NA	210344	93.7689	high	0.840574	33	GCA_006465945.1	99.58	98.36	81.8623	99.9433	143	1.04
hMpxV/Scotland/CVR-1a/2022|EPI_ISL_13409177|2022-05-15	197131	NA	210343	93.7187	high	0.840574	33	GCA_006465945.1	99.59	98.31	81.8187	99.9406	143	1.04
hMpxV/Scotland/CVR-1b/2022|EPI_ISL_13409178|2022-05-15	197131	NA	210343	93.7188	high	0.840574	33	GCA_006465945.1	99.6	98.31	81.8187	99.9406	143	1.04
hMpxV/Scotland/CVR-1c/2022|EPI_ISL_13409179|2022-05-15	197131	NA	210343	93.7188	high	0.840574	33	GCA_006465945.1	99.6	98.31	81.8187	99.9406	143	1.04
hMpxV/Brazil/SP-IAL-10/2022|EPI_ISL_13459346|2022-06-21	197347	NA	210343	93.8215	high	0.840574	33	GCA_006465945.1	99.6	98.31	81.9074	99.9458	143	1.04
hMpxV/Brazil/SP-IAL-11/2022|EPI_ISL_13459347|2022-06-22	197347	NA	210343	93.8214	high	0.840574	33	GCA_006465945.1	99.59	98.31	81.9074	99.9458	143	1.04
hMpxV/Portugal/INSA-PT0048/2022|EPI_ISL_13466446|2022-05-13	197221	NA	210512	93.6862	high	1.32143	33	GCA_006465945.1	98.22	95.82	82.2264	99.9319	116	1.04
hMpxV/Portugal/INSA-PT0037/2022|EPI_ISL_13466447|2022-05-18	197221	NA	210335	93.7653	high	1.32143	33	GCA_006465945.1	98.64	95.91	81.953	99.9401	137	1.03
hMpxV/Portugal/INSA-PT0033/2022|EPI_ISL_13466448|2022-05-24	197221	NA	210342	93.7622	high	0.840574	33	GCA_006465945.1	99.54	98.36	81.8568	99.9428	143	1.03
hMpxV/Portugal/INSA-PT0038/2022|EPI_ISL_13466449|2022-05-24	197221	NA	210339	93.7636	high	0.840574	33	GCA_006465945.1	99.57	98.36	81.8568	99.9428	143	1.03
hMpxV/Portugal/INSA-PT0036/2022|EPI_ISL_13466450|2022-05-26	197221	NA	210338	93.7637	high	0.840574	33	GCA_006465945.1	99.58	98.36	81.8568	99.9428	143	1.03
hMpxV/Portugal/INSA-PT0032/2022|EPI_ISL_13466451|2022-05-26	197221	NA	210342	93.7618	high	0.840574	33	GCA_006465945.1	99.56	98.36	81.8568	99.9428	143	1.04
hMpxV/Portugal/INSA-PT0034/2022|EPI_ISL_13466452|2022-05-26	197221	NA	210337	93.7642	high	0.840574	33	GCA_006465945.1	99.58	98.49	81.8568	99.9428	143	1.03
hMpxV/Portugal/INSA-PT0031/2022|EPI_ISL_13466453|2022-05-26	197221	NA	210343	93.7616	high	0.840574	33	GCA_006465945.1	99.57	98.36	81.8568	99.9428	143	1.04
hMpxV/Portugal/INSA-PT0030/2022|EPI_ISL_13466454|2022-05-26	197209	NA	210408	93.7268	high	1.32143	33	GCA_006465945.1	97.98	95.23	81.8975	99.6212	116	1.04
hMpxV/Portugal/INSA-PT0035/2022|EPI_ISL_13466455|2022-05-27	197221	NA	210343	93.7616	high	0.840574	33	GCA_006465945.1	99.57	98.36	81.8568	99.9428	143	1.04
hMpxV/Portugal/INSA-PT0029/2022|EPI_ISL_13466456|2022-05-27	197221	NA	210343	93.7617	high	0.840574	33	GCA_006465945.1	99.56	98.36	81.8568	99.9428	143	1.04
hMpxV/Portugal/INSA-PT0046/2022|EPI_ISL_13466457|2022-05-30	197221	NA	210344	93.7614	high	0.840574	33	GCA_006465945.1	99.55	98.36	81.8568	99.9428	143	1.04
hMpxV/Portugal/INSA-PT0043/2022|EPI_ISL_13466458|2022-05-30	197207	NA	210336	93.758	high	0.840574	33	GCA_006465945.1	99.3	97.85	81.9697	99.9419	141	1.03
hMpxV/Portugal/INSA-PT0041/2022|EPI_ISL_13466459|2022-06-02	197226	NA	210337	93.7666	high	0.840574	33	GCA_006465945.1	99.57	98.36	81.8581	99.943	143	1.04
hMpxV/Portugal/INSA-PT0047/2022|EPI_ISL_13466460|2022-06-02	197221	NA	210338	93.7637	high	0.840574	33	GCA_006465945.1	99.58	98.49	81.8568	99.9428	143	1.03
hMpxV/Portugal/INSA-PT0040/2022|EPI_ISL_13466461|2022-06-02	197221	NA	210338	93.7637	high	0.840574	33	GCA_006465945.1	99.58	98.36	81.8568	99.9428	143	1.03
hMpxV/Portugal/INSA-PT0039/2022|EPI_ISL_13466462|2022-06-02	197214	NA	210418	93.7247	high	1.32143	33	GCA_006465945.1	99.03	96.62	82.3688	99.9383	129	1.03
hMpxV/Portugal/INSA-PT0042/2022|EPI_ISL_13466463|2022-06-03	197209	NA	210409	93.7267	high	1.32143	33	GCA_006465945.1	98.82	95.93	82.0973	99.9359	127	1.04
hMpxV/Portugal/INSA-PT0045/2022|EPI_ISL_13466464|2022-06-06	196306	NA	210271	93.3584	high	1.32143	33	GCA_006465945.1	99.34	97.36	81.4025	99.8725	140	1.03
hMpxV/Portugal/INSA-PT0044/2022|EPI_ISL_13466465|2022-05-30	196308	NA	210274	93.3582	high	0.840574	33	GCA_006465945.1	99.5	97.85	81.3672	99.8738	142	1.03
hMpxV/Brazil/SP-IAL-14/2022|EPI_ISL_13508393|2022-06-24	197348	NA	210343	93.8219	high	0.840574	33	GCA_006465945.1	99.59	98.31	81.9076	99.9458	143	1.04
hMpxV/Brazil/SP-IAL-18/2022|EPI_ISL_13732932|2022-07-06	197205	NA	210343	93.754	high	0.840574	33	GCA_006465945.1	99.58	98.31	81.8487	99.9425	143	1.04
hMpxV/USA/NY-CDC-004/2022|EPI_ISL_13744900|2022-05	197764	NA	210344	94.0195	high	0.840574	33	GCA_006465945.1	99.57	98.09	82.081	99.9557	143	1.04
hMpxV/USA/NY-CDC-005/2022|EPI_ISL_13744901|2022-06	197794	NA	210344	94.0337	high	0.840574	33	GCA_006465945.1	99.57	98.07	82.0937	99.9562	143	1.04
hMpxV/Finland/DVFM-96/2022|EPI_ISL_13744902|2022-06-16	197195	NA	210343	93.7492	high	0.840574	33	GCA_006465945.1	99.6	98.31	81.8448	99.9423	143	1.04
hMpxV/Germany/un-RKI-139/2022|EPI_ISL_13744906|2022-07	197139	NA	210344	93.7223	high	0.840574	33	GCA_006465945.1	99.58	98.36	81.8216	99.9409	143	1.04
hMpxV/Germany/un-RKI-165/2022|EPI_ISL_13744907|2022-07	197139	NA	210344	93.7223	high	0.840574	33	GCA_006465945.1	99.58	98.36	81.8216	99.9409	143	1.04
hMpxV/Germany/un-RKI-137/2022|EPI_ISL_13744908|2022-07	197139	NA	210344	93.7223	high	0.840574	33	GCA_006465945.1	99.57	98.36	81.8216	99.9409	143	1.04
hMpxV/Germany/un-RKI-138/2022|EPI_ISL_13744909|2022-07	197139	NA	210344	93.7223	high	0.840574	33	GCA_006465945.1	99.58	98.36	81.8216	99.9409	143	1.04
hMpxV/Germany/un-RKI-164/2022|EPI_ISL_13744931|2022-07	197139	NA	210288	93.7471	high	1.32143	33	GCA_006465945.1	99.57	96.95	81.8216	99.9409	143	1.04
hMpxV/Netherlands/un-EMC-NL008/2022|EPI_ISL_13822667|2022-06-27	197084	NA	210343	93.6964	high	0.840574	33	GCA_006465945.1	99.6	98.44	81.7997	99.939	143	1.04
hMpxV/Netherlands/un-EMC-NL009/2022|EPI_ISL_13822668|2022-06-26	197084	NA	210343	93.6964	high	0.840574	33	GCA_006465945.1	99.6	98.44	81.7997	99.939	143	1.04
hMpxV/Netherlands/un-EMC-NL010/2022|EPI_ISL_13822669|2022-06-27	197021	NA	210345	93.6658	high	0.840574	33	GCA_006465945.1	99.61	98.43	81.7721	99.9359	143	1.03
hMpxV/Netherlands/un-EMC-NL011/2022|EPI_ISL_13822718|2022-06-24	197084	NA	210345	93.6958	high	0.840574	33	GCA_006465945.1	99.61	98.43	81.7997	99.939	143	1.04
hMpxV/Austria/MUW_1525179/2022|EPI_ISL_13842269|2022-06-10	197199	NA	210340	93.7524	high	0.840574	33	GCA_006465945.1	99.58	98.3	81.8474	99.9423	143	1.04
hMpxV/Germany/BE-ChVir28451/2022|EPI_ISL_13889796|2022-06-09	197232	NA	210344	93.7664	high	0.840574	33	GCA_006465945.1	99.53	98.36	81.8596	99.943	143	1.04
hMpxV/Germany/BE-ChVir28138/2022|EPI_ISL_13890273|2022-05-20	197245	NA	210344	93.7727	high	0.840574	33	GCA_006465945.1	99.57	98.3	81.8658	99.9435	143	1.04
hMpxV/Germany/BE-ChVir28388/2022|EPI_ISL_13890338|2022-06-08	196181	NA	210334	93.2712	high	0.840574	33	GCA_006465945.1	99.57	98.36	81.3995	99.8551	142	1.04
hMpxV/Turkey/MHT-MP0001/2022|EPI_ISL_13891126|2022-06-26	197057	NA	209893	93.8844	high	2.00598	34	GCA_006465945.1	99.16	79.06	81.8014	99.9336	131	1.04
hMpxV/Brazil/SP-IAL-19/2022|EPI_ISL_13983354|2022-07-01	197095	NA	210297	93.7224	high	0.840574	33	GCA_006465945.1	99.58	98.12	81.816	99.9502	138	1.04
hMpxV/Brazil/SP-IAL-20/2022|EPI_ISL_13983355|2022-07-02	197092	NA	210287	93.7251	high	0.840574	33	GCA_006465945.1	99.61	97.82	81.9316	99.9499	138	1.04
hMpxV/Ecuador/INSPI_1104-0722_EGTV-G/2022|EPI_ISL_13983356|2022-07-04	196180	NA	210342	93.267	high	0.840574	33	GCA_006465945.1	99.55	98.09	81.4237	99.8563	143	1.03
hMpxV/USA/NY-URMC-2207A101/2022|EPI_ISL_14003930|2022-07-11	197209	NA	210347	93.7543	high	0.840574	33	GCA_006465945.1	99.59	98.36	81.8498	99.9425	143	1.04
hMpxV/Brazil/SP-IAL-21/2022|EPI_ISL_14021725|2022-07-13	197348	NA	210343	93.8219	high	0.840574	33	GCA_006465945.1	99.59	98.17	81.9076	99.9458	143	1.04
hMpxV/India/KL-ICMR-16-5316-570-P1/2022|EPI_ISL_14049244|2022-07-13	197198	NA	210349	93.7482	high	0.840574	33	GCA_006465945.1	99.62	98.36	81.8466	99.9423	143	1.04
hMpxV/India/KL-ICMR-16-5316-573-P2/2022|EPI_ISL_14049245|2022-07-13	197191	NA	210330	93.7529	high	0.840574	33	GCA_006465945.1	99.63	98.35	81.8428	99.942	143	1.04
hMpxV/Canada/un-NML-3817/2022|EPI_ISL_14050451|2022-06-16	197176	NA	210343	93.7401	high	0.840574	33	GCA_006465945.1	99.6	98.31	81.838	99.9418	143	1.04
hMpxV/Canada/un-NML-3864/2022|EPI_ISL_14050452|2022-06-22	197176	NA	210492	93.6737	high	1.32143	33	GCA_006465945.1	97.54	94.65	82.3959	99.927	108	1.04
hMpxV/Italy/TAA-ASAA-BZ-1910040422/2022|EPI_ISL_14056410|2022-06-21	298	NA	NA	NA	NA	NA	0	NA	NA	NA	0.12	0.18	1	1
hMpxV/Brazil/SP-IAL-22/2022|EPI_ISL_14070493|2022-07-19	197198	NA	210343	93.7506	high	0.840574	33	GCA_006465945.1	99.57	98.31	81.8466	99.9423	143	1.04
hMpxV/USA/NY-URMC-2207A102/2022|EPI_ISL_14251112|2022-07-14	197209	NA	210347	93.7542	high	0.840574	33	GCA_006465945.1	99.59	98.36	81.8498	99.9425	143	1.04
hMpxV/Thailand/NIC-PKT-M1/2022|EPI_ISL_14295679|2022-08-02	197243	NA	210339	93.7737	high	0.840574	33	GCA_006465945.1	99.58	98.36	81.8649	99.9435	143	1.04
hMpxV/USA/UW-WA-0042/2022|EPI_ISL_14315314|2022-07	197178	NA	210343	93.741	high	0.840574	33	GCA_006465945.1	99.59	98.31	81.8385	99.9418	143	1.04
hMpxV/USA/UW-WA-0043/2022|EPI_ISL_14315315|2022-07	197176	NA	210343	93.7401	high	0.840574	33	GCA_006465945.1	99.6	98.31	81.838	99.9418	143	1.04
hMpxV/USA/UW-WA-0044/2022|EPI_ISL_14315316|2022-07	197176	NA	210343	93.7401	high	0.840574	33	GCA_006465945.1	99.59	98.31	81.838	99.9418	143	1.04
hMpxV/USA/UW-WA-0045/2022|EPI_ISL_14315317|2022-07	197168	NA	210343	93.7364	high	0.840574	33	GCA_006465945.1	99.6	98.31	81.8342	99.9416	143	1.04
hMpxV/USA/UW-WA-0046/2022|EPI_ISL_14315318|2022-07	197176	NA	210343	93.7401	high	0.840574	33	GCA_006465945.1	99.6	98.31	81.838	99.9418	143	1.04
hMpxV/USA/UW-WA-0047/2022|EPI_ISL_14315319|2022-07	197178	NA	210343	93.7411	high	0.840574	33	GCA_006465945.1	99.59	98.31	81.8385	99.9418	143	1.04
hMpxV/USA/UW-WA-0049/2022|EPI_ISL_14315320|2022-07	197176	NA	210343	93.7402	high	0.840574	33	GCA_006465945.1	99.6	98.31	81.838	99.9418	143	1.04
hMpxV/USA/UW-WA-0050/2022|EPI_ISL_14315321|2022-07	197175	NA	210344	93.7394	high	0.840574	33	GCA_006465945.1	99.58	98.36	81.837	99.9418	143	1.04
hMpxV/USA/UW-WA-0051/2022|EPI_ISL_14315322|2022-07	197174	NA	210343	93.7392	high	0.840574	33	GCA_006465945.1	99.6	98.31	81.8368	99.9418	143	1.04
hMpxV/USA/UW-WA-0052/2022|EPI_ISL_14315323|2022-07	197174	NA	210343	93.7392	high	0.840574	33	GCA_006465945.1	99.59	98.31	81.8368	99.9418	143	1.04
hMpxV/USA/UW-WA-0053/2022|EPI_ISL_14315324|2022-07	197178	NA	210343	93.741	high	0.840574	33	GCA_006465945.1	99.59	98.31	81.8385	99.9418	143	1.04
hMpxV/Japan/TKY-TMIPH-0091/2022|EPI_ISL_14394060|2022-07	197141	NA	210344	93.7233	high	0.840574	33	GCA_006465945.1	99.58	98.3	81.822	99.9409	143	1.04
hMpxV/Brazil/PR-IAL-26/2022|EPI_ISL_14414948|2022-08-01	197175	NA	210354	93.735	high	0.840574	33	GCA_006465945.1	99.57	97.88	81.9088	99.9406	138	1.04
hMpxV/Brazil/SP-IAL-27/2022|EPI_ISL_14415810|2022-08-03	197205	NA	210380	93.7374	high	0.840574	33	GCA_006465945.1	99.59	98.09	82.0413	99.9418	140	1.04
hMpxV/USA/RI-RISHL-083745/2022|EPI_ISL_14438678|2022-07-25	193430	NA	210228	92.0097	high	1.32143	33	GCA_006465945.1	99.49	96.59	80.4551	99.3266	134	1.01
hMpxV/USA/RI-RISHL-083775/2022|EPI_ISL_14438679|2022-07-25	195822	NA	210314	93.1095	high	0.840574	33	GCA_006465945.1	99.45	97.59	81.4092	99.8147	137	1.03
hMpxV/USA/RI-RISHL-083778/2022|EPI_ISL_14438680|2022-07-25	195721	NA	210227	93.0996	high	1.32143	33	GCA_006465945.1	99.43	93.38	81.6732	99.6708	123	1.02
hMpxV/USA/RI-RISHL-083779/2022|EPI_ISL_14438681|2022-07-25	195371	NA	209853	93.0991	high	1.32143	34	GCA_006465945.1	99.62	93.71	81.2644	99.6476	134	1.02
hMpxV/USA/RI-RISHL-084087/2022|EPI_ISL_14438682|2022-07-25	194456	NA	210268	92.4801	high	0.840574	33	GCA_006465945.1	99.6	97.76	80.8428	99.6307	137	1.02
hMpxV/USA/RI-RISHL-084088/2022|EPI_ISL_14438683|2022-07-25	194444	NA	210261	92.4776	high	0.840574	33	GCA_006465945.1	99.59	98.09	80.7302	99.6331	140	1.01
hMpxV/USA/RI-RISHL-084456/2022|EPI_ISL_14438684|2022-07-26	193449	NA	210243	92.0122	high	1.32143	33	GCA_006465945.1	99.5	95.89	80.4224	99.4541	134	1.01
hMpxV/USA/RI-RISHL-084457/2022|EPI_ISL_14438685|2022-07-26	194349	NA	210265	92.4305	high	0.840574	33	GCA_006465945.1	99.55	98.07	80.7374	99.6153	138	1.01
hMpxV/USA/RI-RISHL-084542/2022|EPI_ISL_14438686|2022-07-27	193403	NA	210260	91.9826	high	0.840574	33	GCA_006465945.1	99.61	97.96	80.3348	99.4706	141	1.01
hMpxV/USA/RI-RISHL-084621/2022|EPI_ISL_14438687|2022-07-27	194357	NA	210228	92.4508	high	1.32143	33	GCA_006465945.1	99.61	97.5	80.6442	99.6238	142	1.01
hMpxV/USA/RI-RISHL-084624/2022|EPI_ISL_14438688|2022-07-27	194469	NA	210234	92.5013	high	1.32143	33	GCA_006465945.1	99.52	97.06	80.7486	99.6397	141	1.01
hMpxV/USA/RI-RISHL-084904/2022|EPI_ISL_14438689|2022-07-28	194455	NA	210260	92.4832	high	0.840574	33	GCA_006465945.1	99.44	98.04	80.7356	99.6363	140	1.01
hMpxV/USA/RI-RISHL-084905/2022|EPI_ISL_14438690|2022-07-28	195534	NA	210269	92.9921	high	1.32143	33	GCA_006465945.1	99.62	97.28	81.2905	99.7866	137	1.02
hMpxV/USA/RI-RISHL-084924/2022|EPI_ISL_14438691|2022-07-28	193388	NA	210181	92.01	high	1.32143	33	GCA_006465945.1	99.61	94.23	80.3748	99.4411	133	1.01
hMpxV/USA/RI-RISHL-085433/2022|EPI_ISL_14438692|2022-07-29	194348	NA	210264	92.4303	high	0.840574	33	GCA_006465945.1	99.61	98.07	80.7362	99.6153	138	1.01
hMpxV/USA/RI-RISHL-085434/2022|EPI_ISL_14438693|2022-07-29	194497	NA	210259	92.5035	high	0.840574	33	GCA_006465945.1	99.54	98.1	80.7886	99.6451	141	1.02
hMpxV/USA/RI-RISHL-085437/2022|EPI_ISL_14438694|2022-07-30	193439	NA	210167	92.0407	high	1.68749	33	GCA_006465945.1	99.52	92.3	80.6483	99.332	115	1.02
hMpxV/USA/RI-RISHL-085438/2022|EPI_ISL_14438695|2022-07-30	195570	NA	210240	93.0224	high	2.00598	33	GCA_006465945.1	99.01	81.49	80.7944	99.6462	56	1.03
hMpxV/USA/RI-RISHL-085440/2022|EPI_ISL_14438696|2022-07-30	194459	NA	210261	92.4844	high	0.840574	33	GCA_006465945.1	99.58	98.11	80.7374	99.6363	140	1.01
hMpxV/USA/RI-RISHL-085441/2022|EPI_ISL_14438697|2022-07-30	193437	NA	210260	91.999	high	0.840574	33	GCA_006465945.1	99.61	98.08	80.3117	99.4715	140	1.01
hMpxV/USA/RI-RISHL-085657/2022|EPI_ISL_14438698|2022-08-01	194460	NA	210259	92.4858	high	0.840574	33	GCA_006465945.1	99.61	98.09	80.7733	99.6387	141	1.01
hMpxV/USA/RI-RISHL-078708/2022|EPI_ISL_14441870|2022-07-07	194480	NA	210254	92.4976	high	0.840574	33	GCA_006465945.1	99.61	97.65	80.6951	99.6427	142	1.01
hMpxV/USA/RI-RISHL-078709/2022|EPI_ISL_14441871|2022-07-07	194938	NA	210257	92.7142	high	0.840574	33	GCA_006465945.1	99.54	98.05	80.9593	99.7125	141	1.02
hMpxV/USA/RI-RISHL-080312/2022|EPI_ISL_14441872|2022-07-11	194471	NA	210226	92.5055	high	1.32143	33	GCA_006465945.1	99.61	97.34	80.7137	99.6436	143	1.01
hMpxV/USA/RI-RISHL-080313/2022|EPI_ISL_14441873|2022-07-11	194493	NA	210232	92.5136	high	1.32143	33	GCA_006465945.1	99.61	97.49	80.7866	99.6451	141	1.01
hMpxV/USA/RI-RISHL-080735/2022|EPI_ISL_14441874|2022-07-13	195553	NA	210262	93.0045	high	0.840574	33	GCA_006465945.1	99.61	98.03	81.2373	99.7897	138	1.01
hMpxV/USA/RI-RISHL-080736/2022|EPI_ISL_14441875|2022-07-13	193452	NA	210266	92.0034	high	0.840574	33	GCA_006465945.1	99.58	98.18	80.3646	99.468	138	1.01
hMpxV/USA/RI-RISHL-081453/2022|EPI_ISL_14441876|2022-07-15	194378	NA	210246	92.4528	high	0.840574	33	GCA_006465945.1	99.61	98.12	80.6749	99.6289	143	1.01
hMpxV/USA/RI-RISHL-081454/2022|EPI_ISL_14441877|2022-07-15	194471	NA	210252	92.4944	high	0.840574	33	GCA_006465945.1	99.61	98.08	80.7137	99.6436	143	1.01
hMpxV/USA/RI-RISHL-082143/2022|EPI_ISL_14441878|2022-07-19	195361	NA	210259	92.9143	high	0.840574	33	GCA_006465945.1	99.62	98.03	81.111	99.771	140	1.02
hMpxV/USA/RI-RISHL-082596/2022|EPI_ISL_14441879|2022-07-20	193563	NA	210214	92.0791	high	1.32143	33	GCA_006465945.1	99.63	96.53	80.3153	99.497	142	1.01
hMpxV/USA/RI-RISHL-082597/2022|EPI_ISL_14441880|2022-07-20	194937	NA	210265	92.7103	high	0.840574	33	GCA_006465945.1	99.61	98.2	80.9363	99.711	140	1.01
hMpxV/USA/RI-RISHL-082808/2022|EPI_ISL_14441881|2022-07-20	194446	NA	210250	92.4833	high	0.840574	33	GCA_006465945.1	99.52	97.76	80.7889	99.6385	142	1.01
hMpxV/USA/RI-RISHL-082809/2022|EPI_ISL_14441882|2022-07-20	194310	NA	210256	92.416	high	0.840574	33	GCA_006465945.1	99.59	98.14	80.6466	99.6183	143	1.01
hMpxV/USA/RI-RISHL-083244/2022|EPI_ISL_14441883|2022-07-22	195554	NA	210299	92.9885	high	0.840574	33	GCA_006465945.1	99.49	97.96	81.1915	99.7918	140	1.02
hMpxV/USA/RI-RISHL-083245/2022|EPI_ISL_14441884|2022-07-22	195489	NA	210262	92.9741	high	0.840574	33	GCA_006465945.1	99.59	98.02	81.2246	99.7834	139	1.02
hMpxV/USA/RI-RISHL-083728/2022|EPI_ISL_14441885|2022-07-25	194932	NA	210265	92.708	high	0.840574	33	GCA_006465945.1	99.55	98.02	80.9786	99.7079	138	1.02
hMpxV/USA/RI-RISHL-083730/2022|EPI_ISL_14441886|2022-07-25	195852	NA	210263	93.146	high	0.840574	33	GCA_006465945.1	99.61	97.56	81.362	99.8194	138	1.02
hMpxV/USA/RI-RISHL-083741/2022|EPI_ISL_14441887|2022-07-25	193364	NA	210263	91.963	high	0.840574	33	GCA_006465945.1	99.6	98.27	80.2824	99.4607	140	1.01
hMpxV/Colombia/ANT-INS-0016-H1/2022|EPI_ISL_14487241|2022-07-29	194063	NA	210249	92.3013	high	0.840574	33	GCA_006465945.1	99.62	97.95	80.5337	99.5678	139	1.02
hMpxV/Canada/un-NML-4050/2022|EPI_ISL_14487650|2022-07-11	197178	NA	210536	93.6553	high	1.32143	33	GCA_006465945.1	98.44	94.87	82.5271	99.9358	95	1.04
hMpxV/USA/NY-CDC-0013/2022|EPI_ISL_14487651|2022-06	197152	NA	210343	93.7289	high	0.840574	33	GCA_006465945.1	99.61	98.31	81.8273	99.9411	143	1.04
hMpxV/USA/VA-CDC-0002/2022|EPI_ISL_14487652|2022-06	197127	NA	210343	93.7168	high	0.840574	33	GCA_006465945.1	99.6	98.44	81.816	99.9406	143	1.03
hMpxV/USA/IL-CDC-0020/2022|EPI_ISL_14487653|2022-06	197151	NA	210343	93.7283	high	0.840574	33	GCA_006465945.1	99.6	98.31	81.8273	99.9411	143	1.04
hMpxV/USA/CO-CDC-0006/2022|EPI_ISL_14487654|2022-06	197155	NA	210343	93.7302	high	0.840574	33	GCA_006465945.1	99.6	98.31	81.8286	99.9414	143	1.04
hMpxV/USA/IL-CDC-0024/2022|EPI_ISL_14487655|2022-06	197176	NA	210343	93.7402	high	0.840574	33	GCA_006465945.1	99.6	98.31	81.838	99.9418	143	1.04
hMpxV/USA/FL-CDC-0012/2022|EPI_ISL_14487656|2022-06	197147	NA	210343	93.7263	high	0.840574	33	GCA_006465945.1	99.6	98.31	81.8246	99.9411	143	1.04
hMpxV/USA/IL-CDC-0023/2022|EPI_ISL_14487657|2022-06	197147	NA	210347	93.7247	high	0.840574	33	GCA_006465945.1	99.59	98.31	81.8246	99.9411	143	1.04
hMpxV/USA/FL-CDC-0011/2022|EPI_ISL_14487658|2022-06	197147	NA	210343	93.7263	high	0.840574	33	GCA_006465945.1	99.6	98.31	81.8246	99.9411	143	1.04
hMpxV/USA/DC-CDC-0005/2022|EPI_ISL_14487659|2022-06	197140	NA	210343	93.723	high	0.840574	33	GCA_006465945.1	99.6	98.31	81.8217	99.9409	143	1.04
hMpxV/USA/IL-CDC-0025/2022|EPI_ISL_14487660|2022-06	197143	NA	210343	93.7245	high	0.840574	33	GCA_006465945.1	99.6	98.31	81.8223	99.9409	143	1.04
hMpxV/Germany/un-RKI234/2022|EPI_ISL_14515107|2022-08	197140	NA	210344	93.7226	high	0.840574	33	GCA_006465945.1	99.58	98.36	81.8217	99.9409	143	1.04
hMpxV/Germany/un-RKI235/2022|EPI_ISL_14515108|2022-08	197139	NA	210288	93.7471	high	1.32143	33	GCA_006465945.1	99.58	96.95	81.8216	99.9409	143	1.04
hMpxV/Germany/un-RKI240/2022|EPI_ISL_14515109|2022-08	197139	NA	210335	93.7264	high	0.840574	33	GCA_006465945.1	99.58	98.21	81.8216	99.9409	143	1.04
hMpxV/Germany/un-RKI241/2022|EPI_ISL_14515110|2022-08	197139	NA	210344	93.7223	high	0.840574	33	GCA_006465945.1	99.56	98.43	81.8216	99.9409	143	1.04
hMpxV/Germany/un-RKI242/2022|EPI_ISL_14515111|2022-08	197140	NA	210344	93.7228	high	0.840574	33	GCA_006465945.1	99.58	98.3	81.8217	99.9409	143	1.04
hMpxV/Germany/un-RKI249/2022|EPI_ISL_14515112|2022-08	197139	NA	210344	93.7223	high	0.840574	33	GCA_006465945.1	99.58	98.36	81.8216	99.9409	143	1.04
hMpxV/Germany/un-RKI250/2022|EPI_ISL_14515113|2022-08	197140	NA	210344	93.7228	high	0.840574	33	GCA_006465945.1	99.58	98.3	81.8217	99.9409	143	1.04
hMpxV/Germany/un-RKI187/2022|EPI_ISL_14515114|2022-08	197139	NA	210344	93.7222	high	0.840574	33	GCA_006465945.1	99.58	98.36	81.8216	99.9409	143	1.04
hMpxV/Germany/un-RKI189/2022|EPI_ISL_14515115|2022-08	197139	NA	210341	93.7235	high	0.840574	33	GCA_006465945.1	99.5	97.85	81.8816	99.9409	142	1.04
hMpxV/Germany/un-RKI190/2022|EPI_ISL_14515116|2022-08	197140	NA	210288	93.7476	high	1.32143	33	GCA_006465945.1	99.57	96.89	81.8217	99.9409	143	1.04
hMpxV/Germany/un-RKI191/2022|EPI_ISL_14515117|2022-08	197139	NA	210344	93.7223	high	0.840574	33	GCA_006465945.1	99.58	98.36	81.8216	99.9409	143	1.04
hMpxV/Germany/un-RKI192/2022|EPI_ISL_14515118|2022-08	197139	NA	210344	93.7222	high	0.840574	33	GCA_006465945.1	99.58	98.36	81.8216	99.9409	143	1.04
hMpxV/Germany/un-RKI193/2022|EPI_ISL_14515119|2022-08	197139	NA	210344	93.7224	high	0.840574	33	GCA_006465945.1	99.58	98.36	81.8216	99.9409	143	1.04
hMpxV/Germany/un-RKI194/2022|EPI_ISL_14515120|2022-08	197139	NA	210344	93.7223	high	0.840574	33	GCA_006465945.1	99.58	98.36	81.8216	99.9409	143	1.04
hMpxV/Germany/un-RKI195/2022|EPI_ISL_14515121|2022-08	197140	NA	210344	93.7228	high	0.840574	33	GCA_006465945.1	99.58	98.3	81.8217	99.9409	143	1.04
hMpxV/Germany/un-RKI197/2022|EPI_ISL_14515122|2022-08	197140	NA	210342	93.7237	high	0.840574	33	GCA_006465945.1	99.57	97.73	81.8814	99.9406	142	1.04
hMpxV/Germany/un-RKI199/2022|EPI_ISL_14515123|2022-08	197140	NA	210344	93.7228	high	0.840574	33	GCA_006465945.1	99.58	98.3	81.8217	99.9409	143	1.04
hMpxV/Germany/un-RKI200/2022|EPI_ISL_14515124|2022-08	197140	NA	210356	93.7174	high	0.840574	33	GCA_006465945.1	99.08	97.53	81.9096	99.941	143	1.04
hMpxV/Germany/un-RKI201/2022|EPI_ISL_14515125|2022-08	197139	NA	210344	93.7223	high	0.840574	33	GCA_006465945.1	99.58	98.36	81.8216	99.9409	143	1.04
hMpxV/Germany/un-RKI205/2022|EPI_ISL_14515126|2022-08	197140	NA	210344	93.7228	high	0.840574	33	GCA_006465945.1	99.57	98.3	81.8217	99.9409	143	1.04
hMpxV/Germany/un-RKI206/2022|EPI_ISL_14515127|2022-08	197139	NA	210345	93.7217	high	0.840574	33	GCA_006465945.1	99.51	98.15	81.8216	99.9409	143	1.04
hMpxV/Germany/un-RKI207/2022|EPI_ISL_14515128|2022-08	197139	NA	210344	93.7223	high	0.840574	33	GCA_006465945.1	99.58	98.36	81.8216	99.9409	143	1.04
hMpxV/Germany/un-RKI208/2022|EPI_ISL_14515129|2022-08	197139	NA	210343	93.7224	high	0.840574	33	GCA_006465945.1	99.57	98.36	81.8216	99.9409	143	1.04
hMpxV/Germany/un-RKI210/2022|EPI_ISL_14515130|2022-08	197139	NA	210344	93.7223	high	0.840574	33	GCA_006465945.1	99.58	98.36	81.8216	99.9409	143	1.04
hMpxV/Germany/un-RKI211/2022|EPI_ISL_14515131|2022-08	197139	NA	210341	93.7235	high	0.840574	33	GCA_006465945.1	99.49	98.35	81.8216	99.9409	143	1.04
hMpxV/Germany/un-RKI215/2022|EPI_ISL_14515132|2022-08	197139	NA	210344	93.7223	high	0.840574	33	GCA_006465945.1	99.57	98.36	81.8216	99.9409	143	1.04
hMpxV/Germany/un-RKI216/2022|EPI_ISL_14515133|2022-08	197140	NA	210344	93.7228	high	0.840574	33	GCA_006465945.1	99.54	98.3	81.8217	99.9409	143	1.04
hMpxV/Germany/un-RKI220/2022|EPI_ISL_14515134|2022-08	197140	NA	210344	93.7228	high	0.840574	33	GCA_006465945.1	99.57	98.3	81.8217	99.9409	143	1.04
hMpxV/Germany/un-RKI221/2022|EPI_ISL_14515135|2022-08	197139	NA	210348	93.7204	high	0.840574	33	GCA_006465945.1	99.49	97.91	81.8813	99.9406	142	1.04
hMpxV/Germany/un-RKI222/2022|EPI_ISL_14515136|2022-08	197139	NA	210344	93.7223	high	0.840574	33	GCA_006465945.1	99.57	98.36	81.8216	99.9409	143	1.04
hMpxV/Germany/un-RKI225/2022|EPI_ISL_14515137|2022-08	197139	NA	210344	93.7224	high	0.840574	33	GCA_006465945.1	99.58	98.36	81.8216	99.9409	143	1.04
hMpxV/Germany/un-RKI226/2022|EPI_ISL_14515138|2022-08	197139	NA	210344	93.7223	high	0.840574	33	GCA_006465945.1	99.58	98.36	81.8216	99.9409	143	1.04
hMpxV/Germany/un-RKI227/2022|EPI_ISL_14515139|2022-08	197140	NA	210344	93.7228	high	0.840574	33	GCA_006465945.1	99.58	98.3	81.8217	99.9409	143	1.04
hMpxV/Germany/un-RKI228/2022|EPI_ISL_14515140|2022-08	197140	NA	210342	93.7233	high	0.840574	33	GCA_006465945.1	99.55	98.3	81.8217	99.9409	143	1.04
hMpxV/Germany/un-RKI230/2022|EPI_ISL_14515141|2022-08	197139	NA	210322	93.7322	high	0.840574	33	GCA_006465945.1	99.57	97.89	81.8216	99.9409	143	1.04
hMpxV/Germany/un-RKI232/2022|EPI_ISL_14515142|2022-08	197140	NA	210344	93.7228	high	0.840574	33	GCA_006465945.1	99.58	98.3	81.8217	99.9409	143	1.04
hMpxV/Germany/un-RKI233/2022|EPI_ISL_14515143|2022-08	197139	NA	210357	93.7162	high	0.840574	33	GCA_006465945.1	99.41	98.49	81.8216	99.9409	143	1.04
hMpxV/Germany/un-RKI236/2022|EPI_ISL_14515144|2022-08	197139	NA	210344	93.7223	high	0.840574	33	GCA_006465945.1	99.58	98.36	81.8216	99.9409	143	1.04
hMpxV/Germany/un-RKI237/2022|EPI_ISL_14515145|2022-08	197139	NA	210363	93.7139	high	0.840574	33	GCA_006465945.1	99.45	98.13	81.9796	99.9397	139	1.04
hMpxV/Germany/un-RKI238/2022|EPI_ISL_14515146|2022-08	197140	NA	210344	93.7227	high	0.840574	33	GCA_006465945.1	99.48	98.3	81.8217	99.9409	143	1.04
hMpxV/Germany/un-RKI239/2022|EPI_ISL_14515147|2022-08	197141	NA	210344	93.7233	high	0.840574	33	GCA_006465945.1	99.58	98.3	81.822	99.9409	143	1.04
hMpxV/Germany/un-RKI244/2022|EPI_ISL_14515148|2022-08	197139	NA	210344	93.7223	high	0.840574	33	GCA_006465945.1	99.58	98.36	81.8216	99.9409	143	1.04
hMpxV/Germany/un-RKI245/2022|EPI_ISL_14515149|2022-08	197139	NA	210344	93.7224	high	0.840574	33	GCA_006465945.1	99.56	98.36	81.8216	99.9409	143	1.04
hMpxV/Germany/un-RKI259/2022|EPI_ISL_14515162|2022-08	197139	NA	210344	93.7222	high	0.840574	33	GCA_006465945.1	99.57	98.36	81.8216	99.9409	143	1.04
hMpxV/USA/CT-Yale-00002/2022|EPI_ISL_14526939|2022-07-12	196472	NA	210352	93.4017	high	0.840574	33	GCA_006465945.1	99.58	97.84	81.5449	99.8838	143	1.03
hMpxV/USA/CT-Yale-00003/2022|EPI_ISL_14526940|2022-07-12	196098	NA	210357	93.2217	high	0.840574	33	GCA_006465945.1	99.55	97.95	81.3433	99.8455	141	1.03
hMpxV/USA/CT-Yale-00004/2022|EPI_ISL_14526941|2022-07-11	171633	NA	210073	81.7015	high	1.32143	33	GCA_006465945.1	99.41	96.38	70.9919	95.7751	129	1
hMpxV/USA/CT-Yale-00005/2022|EPI_ISL_14526942|2022-07-11	196360	NA	210347	93.3506	high	0.840574	33	GCA_006465945.1	99.59	98.5	81.4986	99.8737	143	1.03
hMpxV/USA/CT-Yale-00006/2022|EPI_ISL_14526943|2022-07-11	196467	NA	210334	93.4073	high	0.840574	33	GCA_006465945.1	99.52	98.27	81.6309	99.8831	142	1.03
hMpxV/USA/CT-Yale-00007/2022|EPI_ISL_14526944|2022-07-10	196395	NA	210347	93.3673	high	0.840574	33	GCA_006465945.1	99.59	98.36	81.5988	99.8758	142	1.03
hMpxV/USA/CT-Yale-00008/2022|EPI_ISL_14526945|2022-07-11	196463	NA	210296	93.4221	high	1.32143	33	GCA_006465945.1	99.58	96.42	81.541	99.8833	143	1.03
hMpxV/USA/CT-Yale-00011/2022|EPI_ISL_14526946|2022-07-12	196459	NA	209986	93.5584	high	1.68749	34	GCA_006465945.1	99.42	89.12	81.6103	99.7527	114	1.04
hMpxV/USA/NY-Yale-00012/2022|EPI_ISL_14526947|2022-07-12	195770	NA	210347	93.0701	high	0.840574	33	GCA_006465945.1	99.59	98.5	81.2527	99.816	143	1.03
hMpxV/USA/CT-Yale-00014/2022|EPI_ISL_14526948|2022-07-13	196300	NA	210347	93.3222	high	0.840574	33	GCA_006465945.1	99.59	98.5	81.4734	99.8679	143	1.03
hMpxV/USA/CT-Yale-00015/2022|EPI_ISL_14526949|2022-07-13	196465	NA	210360	93.3946	high	0.840574	33	GCA_006465945.1	99.51	98.09	81.6633	99.8814	139	1.03
hMpxV/USA/CT-Yale-00017/2022|EPI_ISL_14526950|2022-07-14	196476	NA	210255	93.4467	high	1.32143	33	GCA_006465945.1	99.55	96.94	81.5279	99.8823	139	1.03
hMpxV/USA/CT-Yale-00018/2022|EPI_ISL_14526951|2022-07-14	171633	NA	210107	81.6885	high	0.840574	33	GCA_006465945.1	99.64	98.44	70.9412	95.8785	133	1
hMpxV/USA/NY-Yale-00019/2022|EPI_ISL_14526952|2022-07-14	196466	NA	210203	93.4647	high	1.32143	33	GCA_006465945.1	99.5	96.15	81.6273	99.8805	139	1.03
hMpxV/USA/CT-Yale-00020/2022|EPI_ISL_14526953|2022-07-15	196454	NA	210347	93.3954	high	0.840574	33	GCA_006465945.1	99.6	98.43	81.5364	99.8819	143	1.03
hMpxV/USA/CT-Yale-00021/2022|EPI_ISL_14526954|2022-07-18	196466	NA	210282	93.4298	high	1.32143	33	GCA_006465945.1	99.5	95.78	81.6144	99.8801	138	1.03
hMpxV/USA/CT-Yale-00022/2022|EPI_ISL_14526955|2022-07-18	196464	NA	210346	93.4002	high	0.840574	33	GCA_006465945.1	99.59	98.36	81.5412	99.8833	143	1.03
hMpxV/USA/CT-Yale-00023/2022|EPI_ISL_14526956|2022-07-18	196465	NA	210368	93.3911	high	0.840574	33	GCA_006465945.1	99.56	98.31	81.6138	99.8801	138	1.03
hMpxV/Costa_Rica/INC-0001-764116/2022|EPI_ISL_14553812|2022-07-19	187920	NA	210165	89.4155	high	0.840574	33	GCA_006465945.1	99.64	98.33	77.8765	98.7055	142	1
hMpxV/Slovakia/CUSP-36426/2022|EPI_ISL_14586688|2022-08-09	197106	NA	210347	93.7053	high	0.840574	33	GCA_006465945.1	99.6	98.31	81.8079	99.9402	143	1.04
hMpxV/Brazil/SP-IAL-37/2022|EPI_ISL_14622705|2022-08-04	196606	NA	210343	93.4691	high	0.840574	33	GCA_006465945.1	99.58	98.33	81.6011	99.8969	143	1.03
hMpxV/Brazil/SP-IAL-38/2022|EPI_ISL_14622706|2022-08-04	196715	NA	210343	93.521	high	0.840574	33	GCA_006465945.1	99.59	98.31	81.6456	99.9085	143	1.03
hMpxV/Brazil/SP-IAL-39/2022|EPI_ISL_14622707|2022-08-04	196831	NA	210343	93.5761	high	0.840574	33	GCA_006465945.1	99.59	98.31	81.6948	99.9198	143	1.03
hMpxV/Brazil/SP-IAL-50/2022|EPI_ISL_14624915|2022-08-05	196277	NA	210348	93.3105	high	0.840574	33	GCA_006465945.1	99.59	98.14	81.4583	99.8621	140	1.03
hMpxV/USA/CT-DPH-1094316001/2022|EPI_ISL_14664595|2022-07-06	195589	NA	210376	92.9714	high	0.840574	33	GCA_006465945.1	99.47	98.22	81.1773	99.791	136	1.03
hMpxV/Slovakia/CUSP-36754/2022|EPI_ISL_14666780|2022-08-15	197105	NA	210344	93.7062	high	0.840574	33	GCA_006465945.1	99.57	98.36	81.8079	99.9402	143	1.04
hMpxV/Brazil/RS-CEVS-CDCT34/2022|EPI_ISL_14676265|2022-07-29	196457	NA	210344	93.3978	high	0.840574	33	GCA_006465945.1	99.44	98.02	81.6034	99.8804	137	1.03
hMpxV/USA/CA-CDPH-000012/2022|EPI_ISL_14736405|2022-06-22	195609	NA	210421	92.9608	high	1.32143	33	GCA_006465945.1	99.52	96.77	81.2969	99.7934	136	1.03
hMpxV/USA/CA-CDPH-000013/2022|EPI_ISL_14736406|2022-06-30	195609	NA	210440	92.9525	high	1.32143	33	GCA_006465945.1	99.51	96.81	81.3381	99.8129	131	1.03
hMpxV/USA/CA-CDPH-000014/2022|EPI_ISL_14736407|2022-07-05	195609	NA	210362	92.987	high	1.68749	33	GCA_006465945.1	99.53	91.87	81.5234	99.6565	114	1.04
hMpxV/USA/CA-CDPH-000015/2022|EPI_ISL_14736408|2022-06-16	195606	NA	210370	92.9819	high	1.32143	33	GCA_006465945.1	99.5	95.42	81.201	99.8127	132	1.03
hMpxV/USA/CA-CDPH-000016/2022|EPI_ISL_14736409|2022-06-17	195609	NA	210392	92.9736	high	0.840574	33	GCA_006465945.1	99.55	97.74	81.2546	99.7919	135	1.03
hMpxV/USA/CA-CDPH-000017/2022|EPI_ISL_14736410|2022-06-22	195606	NA	210438	92.9518	high	1.32143	33	GCA_006465945.1	99.51	94.35	81.3377	99.6842	122	1.03
hMpxV/USA/NE-UNMC-83/2022|EPI_ISL_14752090|2022-07-27	197197	NA	210343	93.7501	high	0.840574	33	GCA_006465945.1	99.6	98.31	81.8466	99.9423	143	1.04
hMpxV/USA/NE-UNMC-99/2022|EPI_ISL_14752091|2022-08-01	197182	NA	210343	93.743	high	0.840574	33	GCA_006465945.1	99.6	98.31	81.8389	99.9418	143	1.04
hMpxV/USA/NE-UNMC-111/2022|EPI_ISL_14752093|2022-08-03	197194	NA	210341	93.7495	high	0.840574	33	GCA_006465945.1	99.52	98.44	81.8447	99.9423	143	1.04
hMpxV/USA/NE-UNMC-115/2022|EPI_ISL_14752094|2022-08-04	197180	NA	210343	93.742	high	0.840574	33	GCA_006465945.1	99.59	98.31	81.8387	99.9418	143	1.04
hMpxV/USA/NE-UNMC-152/2022|EPI_ISL_14752096|2022-08-11	197174	NA	210343	93.7392	high	0.840574	33	GCA_006465945.1	99.6	98.31	81.8368	99.9418	143	1.04
hMpxV/Portugal/INSA-PT0129/2022|EPI_ISL_14752098|2022-07-12	196019	NA	210294	93.2118	high	0.840574	33	GCA_006465945.1	99.49	98.35	81.6108	99.8293	135	1.03
hMpxV/Italy/VEN-IRCCS-SCDC-1/2022|EPI_ISL_14786290|2022-06-03	197007	NA	210302	93.678	high	1.32143	33	GCA_006465945.1	99.21	96.88	81.7395	99.9346	141	1.03
hMpxV/Germany/un-RKI-300/2022|EPI_ISL_14804616|2022-08	190632	NA	210254	90.6677	high	0.840574	33	GCA_006465945.1	99.6	98.38	79.1216	99.0214	143	1
hMpxV/Germany/un-RKI-302/2022|EPI_ISL_14804617|2022-08	190632	NA	210252	90.6683	high	0.840574	33	GCA_006465945.1	99.61	98.38	79.1216	99.0214	143	1
hMpxV/Germany/un-RKI-303/2022|EPI_ISL_14804618|2022-08	190631	NA	210231	90.6768	high	0.840574	33	GCA_006465945.1	99.61	98.08	79.1197	99.0214	143	1
hMpxV/Germany/un-RKI-304/2022|EPI_ISL_14804619|2022-08	190636	NA	210254	90.6696	high	0.840574	33	GCA_006465945.1	99.6	98.38	79.1224	99.0217	143	1
hMpxV/Germany/un-RKI-306/2022|EPI_ISL_14804620|2022-08	190631	NA	210254	90.6671	high	0.840574	33	GCA_006465945.1	99.62	98.38	79.1197	99.0214	143	1
hMpxV/Germany/un-RKI-307/2022|EPI_ISL_14804621|2022-08	190630	NA	210253	90.6668	high	0.840574	33	GCA_006465945.1	99.59	98.38	79.1192	99.0214	143	1
hMpxV/Germany/un-RKI-309/2022|EPI_ISL_14804622|2022-08	190626	NA	210232	90.6741	high	0.840574	33	GCA_006465945.1	99.61	98.07	79.1186	99.0211	143	1
hMpxV/Germany/un-RKI-310/2022|EPI_ISL_14804623|2022-08	190632	NA	210231	90.6772	high	0.840574	33	GCA_006465945.1	99.61	98.08	79.1216	99.0214	143	1
hMpxV/Germany/un-RKI-311/2022|EPI_ISL_14804624|2022-08	190641	NA	210254	90.6719	high	0.840574	33	GCA_006465945.1	99.58	98.38	79.125	99.0223	143	1
hMpxV/Germany/un-RKI-313/2022|EPI_ISL_14804625|2022-08	190640	NA	210254	90.6713	high	0.840574	33	GCA_006465945.1	99.61	98.38	79.1245	99.0221	143	1
hMpxV/Germany/un-RKI-314/2022|EPI_ISL_14804626|2022-08	190641	NA	210232	90.6812	high	0.840574	33	GCA_006465945.1	99.62	98.07	79.125	99.0223	143	1
hMpxV/Peru/HUC-INS-121/2022|EPI_ISL_14818783|2022-08-09	197193	NA	210343	93.7482	high	0.840574	33	GCA_006465945.1	99.6	98.31	81.8441	99.942	143	1.04
hMpxV/Peru/LIM-INS-122/2022|EPI_ISL_14818784|2022-08-10	197193	NA	210343	93.7482	high	0.840574	33	GCA_006465945.1	99.59	98.31	81.8441	99.942	143	1.04
hMpxV/Peru/LIM-INS-123/2022|EPI_ISL_14818785|2022-08-10	197193	NA	210347	93.7466	high	0.840574	33	GCA_006465945.1	99.6	98.28	81.8441	99.942	143	1.04
hMpxV/Peru/LAL-INS-124/2022|EPI_ISL_14818786|2022-08-10	197187	NA	210343	93.7455	high	0.840574	33	GCA_006465945.1	99.6	98.31	81.8405	99.942	143	1.04
hMpxV/Peru/LAL-INS-125/2022|EPI_ISL_14818787|2022-08-11	197193	NA	210343	93.7482	high	0.840574	33	GCA_006465945.1	99.6	98.31	81.8441	99.942	143	1.04
hMpxV/Peru/LIM-INS-126/2022|EPI_ISL_14818788|2022-08-11	197193	NA	210343	93.7483	high	0.840574	33	GCA_006465945.1	99.6	98.31	81.8441	99.942	143	1.04
hMpxV/Peru/LIM-INS-127/2022|EPI_ISL_14818789|2022-08-11	197193	NA	210343	93.7482	high	0.840574	33	GCA_006465945.1	99.6	98.31	81.8441	99.942	143	1.04
hMpxV/Peru/LIM-INS-128/2022|EPI_ISL_14818790|2022-08-11	197193	NA	210343	93.7482	high	0.840574	33	GCA_006465945.1	99.59	98.31	81.8441	99.942	143	1.04
hMpxV/Peru/LIM-INS-129/2022|EPI_ISL_14818791|2022-08-12	197193	NA	210343	93.7482	high	0.840574	33	GCA_006465945.1	99.6	98.31	81.8441	99.942	143	1.04
hMpxV/Peru/LIM-INS-130/2022|EPI_ISL_14818792|2022-08-12	197193	NA	210343	93.7482	high	0.840574	33	GCA_006465945.1	99.6	98.31	81.8441	99.942	143	1.04
hMpxV/Peru/LIM-INS-131/2022|EPI_ISL_14818793|2022-08-12	197193	NA	210343	93.7482	high	0.840574	33	GCA_006465945.1	99.6	98.31	81.8441	99.942	143	1.04
hMpxV/Peru/LIM-INS-132/2022|EPI_ISL_14818794|2022-08-12	197193	NA	210343	93.7482	high	0.840574	33	GCA_006465945.1	99.6	98.31	81.8441	99.942	143	1.04
hMpxV/Peru/LIM-INS-133/2022|EPI_ISL_14818795|2022-08-12	197193	NA	210348	93.7463	high	0.840574	33	GCA_006465945.1	99.33	98.3	81.7438	99.9418	143	1.04
hMpxV/Peru/LIM-INS-134/2022|EPI_ISL_14818796|2022-08-12	197194	NA	210348	93.7465	high	0.840574	33	GCA_006465945.1	99.36	98.28	81.8447	99.9423	143	1.04
hMpxV/Peru/ARE-INS-135/2022|EPI_ISL_14818797|2022-08-11	197193	NA	210343	93.7482	high	0.840574	33	GCA_006465945.1	99.6	98.31	81.8441	99.942	143	1.04
hMpxV/Peru/ARE-INS-136/2022|EPI_ISL_14818798|2022-08-11	197194	NA	210343	93.7487	high	0.840574	33	GCA_006465945.1	99.6	98.31	81.8447	99.9423	143	1.04
hMpxV/Peru/LIM-INS-137/2022|EPI_ISL_14818799|2022-08-12	197189	NA	210308	93.7622	high	1.32143	33	GCA_006465945.1	99.59	97.28	81.8408	99.942	143	1.04
hMpxV/Portugal/INSA-PT0023/2022|EPI_ISL_13056892|2022-05-19	197198	NA	210338	93.7527	high	0.840574	33	GCA_006465945.1	99.57	98.49	81.8466	99.9423	143	1.03
hMpxV/Portugal/INSA-PT0028/2022|EPI_ISL_13056893|2022-05-18	197198	NA	210343	93.7509	high	0.840574	33	GCA_006465945.1	99.56	98.36	81.8466	99.9423	143	1.03
hMpxV/Portugal/INSA-PT0027/2022|EPI_ISL_13056894|2022-05-18	197198	NA	210315	93.7632	high	0.840574	33	GCA_006465945.1	99.05	97.72	81.7708	99.9401	140	1.03
hMpxV/Portugal/INSA-PT0026/2022|EPI_ISL_13056895|2022-05-18	197185	NA	210357	93.7384	high	1.32143	33	GCA_006465945.1	99.1	97.46	81.8648	99.951	136	1.03
hMpxV/Portugal/INSA-PT0025/2022|EPI_ISL_13056896|2022-05-19	197198	NA	210338	93.7529	high	0.840574	33	GCA_006465945.1	99.57	98.38	81.8466	99.9423	143	1.03
hMpxV/Portugal/INSA-PT0020/2022|EPI_ISL_13056897|2022-05-19	196291	NA	210280	93.3473	high	0.840574	33	GCA_006465945.1	99.57	97.74	81.4698	99.8664	143	1.04
hMpxV/Portugal/INSA-PT0015/2022|EPI_ISL_13056898|2022-05-20	197193	NA	210044	93.882	high	1.32143	34	GCA_006465945.1	98.84	94.67	82.4724	99.9295	92	1.04
hMpxV/Portugal/INSA-PT0017/2022|EPI_ISL_13056899|2022-05-20	197191	NA	210299	93.767	high	1.32143	33	GCA_006465945.1	98.67	96.39	81.8972	99.938	135	1.03
hMpxV/Portugal/INSA-PT0016/2022|EPI_ISL_13056900|2022-05-23	197193	NA	210340	93.7497	high	0.840574	33	GCA_006465945.1	98.93	97.6	81.6746	99.9398	140	1.03
hMpxV/Portugal/INSA-PT0018/2022|EPI_ISL_13056902|2022-05-20	197204	NA	210343	93.7535	high	0.840574	33	GCA_006465945.1	99.57	98.36	81.8487	99.9425	143	1.04
hMpxV/Portugal/INSA-PT0012/2022|EPI_ISL_13056903|2022-05-23	197204	NA	210343	93.7535	high	0.840574	33	GCA_006465945.1	99.57	98.36	81.8487	99.9425	143	1.04
hMpxV/Portugal/INSA-PT0014/2022|EPI_ISL_13056908|2022-05-23	197204	NA	210344	93.7532	high	0.840574	33	GCA_006465945.1	99.58	98.36	81.8487	99.9425	143	1.04
hMpxV/Portugal/INSA-PT0011/2022|EPI_ISL_13056909|2022-05-23	197204	NA	210344	93.7532	high	0.840574	33	GCA_006465945.1	99.58	98.36	81.8487	99.9425	143	1.04
hMpxV/Germany/un-RKI-03/2022|EPI_ISL_13117291|2022-05	197140	NA	210344	93.7227	high	0.840574	33	GCA_006465945.1	99.55	98.49	81.8217	99.9409	143	1.03
hMpxV/Germany/un-RKI-05/2022|EPI_ISL_13117292|2022-05	197132	NA	210353	93.7148	high	0.840574	33	GCA_006465945.1	99.24	98.57	81.6836	99.9388	141	1.03
hMpxV/Germany/un-RKI-04/2022|EPI_ISL_13117293|2022-05	197140	NA	210344	93.7228	high	0.840574	33	GCA_006465945.1	99.56	98.49	81.8217	99.9409	143	1.03
hMpxV/Germany/un-RKI-09/2022|EPI_ISL_13117294|2022-05	197140	NA	210344	93.7229	high	0.840574	33	GCA_006465945.1	99.57	98.49	81.8217	99.9409	143	1.03
hMpxV/Germany/un-RKI-010/2022|EPI_ISL_13117295|2022-05	197140	NA	210344	93.7228	high	0.840574	33	GCA_006465945.1	99.58	98.49	81.8217	99.9409	143	1.03
hMpxV/Germany/un-RKI-08/2022|EPI_ISL_13117296|2022-05	197140	NA	210343	93.7229	high	0.840574	33	GCA_006465945.1	99.57	98.49	81.8217	99.9409	143	1.03
hMpxV/Germany/un-RKI-07/2022|EPI_ISL_13117297|2022-05	197140	NA	210341	93.7241	high	0.840574	33	GCA_006465945.1	99.5	98.66	81.8217	99.9409	143	1.03
hMpxV/Germany/un-RKI-06/2022|EPI_ISL_13117298|2022-05	197140	NA	210344	93.7226	high	0.840574	33	GCA_006465945.1	99.56	98.49	81.8217	99.9409	143	1.03
hMpxV/Brazil/SP-IAL-04/2022|EPI_ISL_13343634|2022-06-13	197205	NA	210366	93.7437	high	1.32143	33	GCA_006465945.1	99.05	96.73	81.8397	99.9413	138	1.04
hMpxV/Italy/APU-IZSPB-0001/2022|EPI_ISL_13362760|2022-06-08	197423	NA	210347	93.856	high	0.840574	33	GCA_006465945.1	99.59	98.15	81.9395	99.9477	143	1.04
hMpxV/Italy/APU-IZSPB-0002/2022|EPI_ISL_13362764|2022-06-11	197087	NA	210398	93.6732	high	0.840574	33	GCA_006465945.1	99.31	97.9	81.9273	99.937	134	1.04
hMpxV/Brazil/SP-IAL-07/2022|EPI_ISL_13436658|2022-06-14	197309	NA	210343	93.8035	high	0.840574	33	GCA_006465945.1	99.59	98.31	81.8923	99.9449	143	1.04
hMpxV/Slovenia/UL-S7/2022|EPI_ISL_13445553|2022-06	197652	NA	210343	93.9665	high	0.840574	33	GCA_006465945.1	99.6	98.05	82.0346	99.9529	143	1.04
hMpxV/Spain/MD-HULP-8887/2022|EPI_ISL_13449965|2022-06-06	197185	NA	210343	93.7444	high	0.840574	33	GCA_006465945.1	99.6	98.31	81.84	99.942	143	1.04
hMpxV/Spain/MD-HULP-4061/2022|EPI_ISL_13449966|2022-05-20	197165	NA	210343	93.7349	high	0.840574	33	GCA_006465945.1	99.6	98.31	81.832	99.9416	143	1.03
hMpxV/Austria/MUW-1520194/2022|EPI_ISL_13472250|2022-05-23	197058	NA	210366	93.6737	high	1.32143	33	GCA_006465945.1	99.13	97.23	81.9122	99.9373	140	1.03
hMpxV/Ireland/D-UCD-G22IRL30768/2022|EPI_ISL_13483780|2022-05-30	197061	NA	210081	93.8026	high	1.68749	34	GCA_006465945.1	98.49	91.53	82.6208	99.9191	102	1.04
hMpxV/Italy/PIE-OAS-02530345/2022|EPI_ISL_13502582|2022-06-13	197230	NA	210344	93.7656	high	0.840574	33	GCA_006465945.1	99.58	98.36	81.859	99.943	143	1.04
hMpxV/Peru/LIM-INS-001/2022|EPI_ISL_13530881|2022-06-25	197200	NA	210343	93.7516	high	0.840574	33	GCA_006465945.1	99.6	98.25	81.8476	99.9423	143	1.04
hMpxV/Brasil/SP-SPH-0002/2022|EPI_ISL_13537922|2022-06-14	197418	NA	210349	93.8527	high	0.840574	33	GCA_006465945.1	99.6	98.2	81.9372	99.9475	143	1.04
hMpxV/Belgium/UZ_REGA-3/2022|EPI_ISL_13537923|2022-05-22	197966	NA	210343	94.1157	high	0.840574	33	GCA_006465945.1	99.6	98.04	82.1639	99.9604	143	1.04
hMpxV/Belgium/UZ_REGA-4/2022|EPI_ISL_13537924|2022-05-22	197970	NA	210343	94.1176	high	0.840574	33	GCA_006465945.1	99.6	98.04	82.1664	99.9604	143	1.04
hMpxV/Belgium/UZ_REGA-5/2022|EPI_ISL_13537925|2022-05-22	197631	NA	210343	93.9565	high	0.840574	33	GCA_006465945.1	99.6	98	82.0264	99.9524	143	1.04
hMpxV/Belgium/UZ_REGA-6/2022|EPI_ISL_13537926|2022-05-22	197908	NA	210343	94.0881	high	0.840574	33	GCA_006465945.1	99.6	98.04	82.1409	99.959	143	1.04
hMpxV/Canada/un-NML-2906/2022|EPI_ISL_13544223|2022-05-20	197192	NA	210350	93.7448	high	0.840574	33	GCA_006465945.1	99.53	98.4	81.8132	99.9398	140	1.03
hMpxV/Canada/un-NML-2959/2022|EPI_ISL_13544224|2022-05-22	197142	NA	210348	93.7218	high	0.840574	33	GCA_006465945.1	99.2	98.25	81.8273	99.9376	137	1.03
hMpxV/Austria/MUW_1527495/2022|EPI_ISL_13573943|2022-06-21	197193	NA	210343	93.7482	high	0.840574	33	GCA_006465945.1	99.59	98.31	81.8441	99.942	143	1.04
hMpxV/Brazil/SP-IAL-16/2022|EPI_ISL_13705358|2022-07-04	197347	NA	210344	93.8211	high	0.840574	33	GCA_006465945.1	99.55	98.17	81.9074	99.9458	143	1.04
hMpxV/Germany/un-RKI-128/2022|EPI_ISL_13734260|2022-07	197139	NA	210344	93.7224	high	0.840574	33	GCA_006465945.1	99.58	98.36	81.8216	99.9409	143	1.04
hMpxV/Germany/un-RKI-129/2022|EPI_ISL_13734261|2022-07	197140	NA	210344	93.7228	high	0.840574	33	GCA_006465945.1	99.57	98.3	81.8217	99.9409	143	1.04
hMpxV/Germany/un-RKI-130/2022|EPI_ISL_13734262|2022-07	197139	NA	210344	93.7223	high	0.840574	33	GCA_006465945.1	99.58	98.36	81.8216	99.9409	143	1.04
hMpxV/Germany/un-RKI-131/2022|EPI_ISL_13734263|2022-07	197140	NA	210344	93.7229	high	0.840574	33	GCA_006465945.1	99.58	98.36	81.8217	99.9409	143	1.04
hMpxV/Germany/un-RKI-132/2022|EPI_ISL_13734264|2022-07	197140	NA	210342	93.7234	high	0.840574	33	GCA_006465945.1	99.55	98.36	81.8217	99.9409	143	1.04
hMpxV/Germany/un-RKI-133/2022|EPI_ISL_13734265|2022-07	197139	NA	210344	93.7223	high	0.840574	33	GCA_006465945.1	99.58	98.36	81.8216	99.9409	143	1.04
hMpxV/Germany/un-RKI-134/2022|EPI_ISL_13734266|2022-07	197140	NA	210288	93.7475	high	1.32143	33	GCA_006465945.1	99.58	96.95	81.8217	99.9409	143	1.04
hMpxV/Germany/un-RKI-135/2022|EPI_ISL_13734267|2022-07	197141	NA	210344	93.7233	high	0.840574	33	GCA_006465945.1	99.57	98.3	81.822	99.9409	143	1.04
hMpxV/Germany/un-RKI-136/2022|EPI_ISL_13734268|2022-07	197139	NA	210344	93.7223	high	0.840574	33	GCA_006465945.1	99.58	98.36	81.8216	99.9409	143	1.04
hMpxV/Belgium/ITM-31/2022|EPI_ISL_13734269|2022-05-27	197179	NA	210362	93.7331	high	1.68749	33	GCA_006465945.1	99.51	91.28	82.1399	99.9413	140	1.04
hMpxV/USA/CA-CDC-002/2022|EPI_ISL_13734270|2022-05	197767	NA	210344	94.0209	high	0.840574	33	GCA_006465945.1	99.58	98.09	82.0819	99.9557	143	1.04
hMpxV/Germany/un-RKI-140/2022|EPI_ISL_13744903|2022-07	197139	NA	210335	93.7263	high	0.840574	33	GCA_006465945.1	99.58	98.21	81.8216	99.9409	143	1.04
hMpxV/Germany/un-RKI-145/2022|EPI_ISL_13744904|2022-07	197139	NA	210344	93.7223	high	0.840574	33	GCA_006465945.1	99.57	98.36	81.8216	99.9409	143	1.04
hMpxV/Germany/un-RKI-160/2022|EPI_ISL_13744905|2022-07	197139	NA	210344	93.7224	high	0.840574	33	GCA_006465945.1	99.58	98.36	81.8216	99.9409	143	1.04
hMpxV/Germany/un-RKI-141/2022|EPI_ISL_13744910|2022-07	197139	NA	210343	93.7224	high	0.840574	33	GCA_006465945.1	99.58	98.36	81.8216	99.9409	143	1.04
hMpxV/Germany/un-RKI-142/2022|EPI_ISL_13744911|2022-07	197139	NA	210344	93.7223	high	0.840574	33	GCA_006465945.1	99.58	98.36	81.8216	99.9409	143	1.04
hMpxV/Germany/un-RKI-143/2022|EPI_ISL_13744912|2022-07	197139	NA	210344	93.7223	high	0.840574	33	GCA_006465945.1	99.52	98.36	81.8216	99.9409	143	1.04
hMpxV/Germany/un-RKI-144/2022|EPI_ISL_13744913|2022-07	197139	NA	210344	93.7223	high	0.840574	33	GCA_006465945.1	99.58	98.36	81.8216	99.9409	143	1.04
hMpxV/Germany/un-RKI-146/2022|EPI_ISL_13744914|2022-07	197139	NA	210344	93.7223	high	0.840574	33	GCA_006465945.1	99.58	98.36	81.8216	99.9409	143	1.04
hMpxV/Germany/un-RKI-147/2022|EPI_ISL_13744915|2022-07	197139	NA	210344	93.7223	high	0.840574	33	GCA_006465945.1	99.58	98.36	81.8216	99.9409	143	1.04
hMpxV/Germany/un-RKI-148/2022|EPI_ISL_13744916|2022-07	197137	NA	210344	93.7213	high	0.840574	33	GCA_006465945.1	99.58	98.36	81.8214	99.9409	143	1.04
hMpxV/Germany/un-RKI-149/2022|EPI_ISL_13744917|2022-07	197139	NA	210344	93.7223	high	0.840574	33	GCA_006465945.1	99.58	98.36	81.8216	99.9409	143	1.04
hMpxV/Germany/un-RKI-150/2022|EPI_ISL_13744918|2022-07	197137	NA	210345	93.7209	high	0.840574	33	GCA_006465945.1	99.58	98.36	81.8214	99.9409	143	1.04
hMpxV/Germany/un-RKI-151/2022|EPI_ISL_13744919|2022-07	197139	NA	210344	93.7223	high	0.840574	33	GCA_006465945.1	99.58	98.36	81.8216	99.9409	143	1.04
hMpxV/Germany/un-RKI-152/2022|EPI_ISL_13744920|2022-07	197139	NA	210289	93.7467	high	1.32143	33	GCA_006465945.1	99.57	96.88	81.7982	99.9406	142	1.04
hMpxV/Germany/un-RKI-153/2022|EPI_ISL_13744921|2022-07	197139	NA	210344	93.7224	high	0.840574	33	GCA_006465945.1	99.58	98.36	81.8216	99.9409	143	1.04
hMpxV/Germany/un-RKI-154/2022|EPI_ISL_13744922|2022-07	197139	NA	210344	93.7222	high	0.840574	33	GCA_006465945.1	99.57	98.36	81.8216	99.9409	143	1.04
hMpxV/Germany/un-RKI-155/2022|EPI_ISL_13744923|2022-07	197139	NA	210344	93.7223	high	0.840574	33	GCA_006465945.1	99.58	98.36	81.8216	99.9409	143	1.04
hMpxV/Germany/un-RKI-156/2022|EPI_ISL_13744924|2022-07	197139	NA	210344	93.7223	high	0.840574	33	GCA_006465945.1	99.58	98.36	81.8216	99.9409	143	1.04
hMpxV/Germany/un-RKI-157/2022|EPI_ISL_13744925|2022-07	197139	NA	210344	93.7223	high	0.840574	33	GCA_006465945.1	99.58	98.36	81.8216	99.9409	143	1.04
hMpxV/Germany/un-RKI-158/2022|EPI_ISL_13744926|2022-07	197139	NA	210344	93.7223	high	0.840574	33	GCA_006465945.1	99.58	98.36	81.8216	99.9409	143	1.04
hMpxV/Germany/un-RKI-159/2022|EPI_ISL_13744927|2022-07	197139	NA	210344	93.7223	high	0.840574	33	GCA_006465945.1	99.58	98.36	81.8216	99.9409	143	1.04
hMpxV/Germany/un-RKI-161/2022|EPI_ISL_13744928|2022-07	197139	NA	210344	93.7223	high	0.840574	33	GCA_006465945.1	99.58	98.36	81.8216	99.9409	143	1.04
hMpxV/Germany/un-RKI-162/2022|EPI_ISL_13744929|2022-07	197139	NA	210344	93.7223	high	0.840574	33	GCA_006465945.1	99.58	98.36	81.8216	99.9409	143	1.04
hMpxV/Germany/un-RKI-163/2022|EPI_ISL_13744930|2022-07	197139	NA	210344	93.7222	high	0.840574	33	GCA_006465945.1	99.57	98.36	81.8216	99.9409	143	1.04
hMpxV/Brazil/MG-FUNED-311257928/2022|EPI_ISL_13780332|2022-06-28	190624	NA	210330	90.6311	high	2.32864	33	GCA_006465945.1	97.06	69.06	79.6658	99.1155	69	1
hMpxV/Peru/LIM-INS-005/2022|EPI_ISL_13833194|2022-07-01	197193	NA	210343	93.7482	high	0.840574	33	GCA_006465945.1	99.6	98.31	81.8441	99.942	143	1.04
hMpxV/Peru/LIM-INS-006/2022|EPI_ISL_13833195|2022-07-01	197194	NA	210343	93.7487	high	0.840574	33	GCA_006465945.1	99.6	98.31	81.8447	99.9423	143	1.04
hMpxV/Peru/LIM-INS-007/2022|EPI_ISL_13833196|2022-07-01	197194	NA	210343	93.7487	high	0.840574	33	GCA_006465945.1	99.6	98.31	81.8447	99.9423	143	1.04
hMpxV/Peru/LIM-INS-008/2022|EPI_ISL_13833197|2022-07-01	197194	NA	210343	93.7487	high	0.840574	33	GCA_006465945.1	99.6	98.25	81.8447	99.9423	143	1.04
hMpxV/Germany/BE-ChVir28297/2022|EPI_ISL_13889729|2022-06-04	197344	NA	210391	93.7988	high	1.32143	33	GCA_006465945.1	98.8	96.94	82.0947	99.9442	136	1.04
hMpxV/Germany/BE-ChVir28292/2022|EPI_ISL_13890135|2022-05-30	197343	NA	210344	93.8192	high	0.840574	33	GCA_006465945.1	99.56	98.36	81.9064	99.9458	143	1.04
hMpxV/Thailand/CU-220016-FTV/2022|EPI_ISL_14011193|2022-07-17	197209	NA	210348	93.7536	high	0.840574	33	GCA_006465945.1	99.6	98.36	81.8498	99.9425	143	1.04
hMpxV/Italy/un-IZMS-29-06/2022|EPI_ISL_14033203|2022-05-15	570	NA	210400	0.270913	high	0.282965	27	GCA_004025855.1	96.01	100	0.25	0.38	1	1
hMpxV/USA/WA-UW-0011/2022|EPI_ISL_14033204|2022-07	197178	NA	210347	93.7395	high	0.840574	33	GCA_006465945.1	99.59	98.28	81.8385	99.9418	143	1.04
hMpxV/USA/WA-UW-0012/2022|EPI_ISL_14033205|2022-07	197176	NA	210343	93.7401	high	0.840574	33	GCA_006465945.1	99.6	98.31	81.838	99.9418	143	1.04
hMpxV/USA/WA-UW-0014/2022|EPI_ISL_14033206|2022-07	197176	NA	210343	93.7402	high	0.840574	33	GCA_006465945.1	99.6	98.31	81.838	99.9418	143	1.04
hMpxV/USA/WA-UW-0015/2022|EPI_ISL_14033207|2022-07	197176	NA	210343	93.7402	high	0.840574	33	GCA_006465945.1	99.6	98.31	81.838	99.9418	143	1.04
hMpxV/USA/WA-UW-0016/2022|EPI_ISL_14033208|2022-07	197176	NA	210343	93.7401	high	0.840574	33	GCA_006465945.1	99.6	98.31	81.838	99.9418	143	1.04
hMpxV/USA/WA-UW-0018/2022|EPI_ISL_14033209|2022-07	197176	NA	210343	93.7401	high	0.840574	33	GCA_006465945.1	99.59	98.31	81.838	99.9418	143	1.04
hMpxV/DRC/INRB-MAN-220127/2022|EPI_ISL_14089382|2022-05-19	32767	NA	213717	15.3319	high	0.994595	28	GCA_006465045.1	99.83	99.17	14.0837	18.5685	22	1
hMpxV/Thailand/NIC-251/2022|EPI_ISL_14153982|2022-07-27	197098	NA	210343	93.7031	high	0.840574	33	GCA_006465945.1	99.57	98.31	81.8038	99.94	143	1.04
hMpxV/Austria/MUW-1534823/2022|EPI_ISL_14167248|2022-07-15	197200	NA	210347	93.7499	high	0.840574	33	GCA_006465945.1	99.6	98.17	81.8476	99.9423	143	1.04
hMpxV/Spain/un-ISCIII-353_R/2022|EPI_ISL_14181948|2022	197375	NA	210344	93.8345	high	0.840574	33	GCA_006465945.1	99.58	98.36	81.9193	99.9466	143	1.04
hMpxV/Spain/un-ISCIII-351_R/2022|EPI_ISL_14181949|2022	197358	NA	210344	93.8265	high	0.840574	33	GCA_006465945.1	99.58	98.36	81.9124	99.9461	143	1.04
hMpxV/Spain/un-ISCIII-347/2022|EPI_ISL_14181950|2022	197004	NA	210271	93.6906	high	1.32143	33	GCA_006465945.1	98.59	95.63	81.6375	99.9303	134	1.04
hMpxV/Spain/un-ISCIII-345_R/2022|EPI_ISL_14181951|2022	197225	NA	210344	93.7632	high	0.840574	33	GCA_006465945.1	99.58	98.36	81.8579	99.943	143	1.04
hMpxV/Spain/un-ISCIII-350_R/2022|EPI_ISL_14181952|2022	197290	NA	210344	93.7941	high	0.840574	33	GCA_006465945.1	99.58	98.36	81.8849	99.9444	143	1.04
hMpxV/Spain/un-ISCIII-352_R/2022|EPI_ISL_14181953|2022	197314	NA	210288	93.8303	high	1.32143	33	GCA_006465945.1	99.58	96.95	81.8949	99.9451	143	1.04
hMpxV/Spain/un-ISCIII-349_R/2022|EPI_ISL_14181954|2022	197374	NA	210344	93.8341	high	0.840574	33	GCA_006465945.1	99.58	98.36	81.9192	99.9466	143	1.04
hMpxV/Spain/un-ISCIII-399/2022|EPI_ISL_14181955|2022	197342	NA	210344	93.8188	high	0.840574	33	GCA_006465945.1	99.58	98.36	81.9056	99.9456	143	1.04
hMpxV/Spain/un-ISCIII-453/2022|EPI_ISL_14181956|2022	197162	NA	210344	93.7333	high	0.840574	33	GCA_006465945.1	99.58	98.36	81.8303	99.9414	143	1.04
hMpxV/Spain/un-ISCIII-395/2022|EPI_ISL_14181957|2022	197155	NA	210344	93.7299	high	0.840574	33	GCA_006465945.1	99.58	98.36	81.8286	99.9414	143	1.04
hMpxV/Spain/un-ISCIII-403/2022|EPI_ISL_14181958|2022	197293	NA	210344	93.7956	high	0.840574	33	GCA_006465945.1	99.58	98.36	81.8859	99.9444	143	1.04
hMpxV/Spain/un-ISCIII-457/2022|EPI_ISL_14181959|2022	197236	NA	210344	93.7685	high	0.840574	33	GCA_006465945.1	99.58	98.36	81.8612	99.9433	143	1.04
hMpxV/Spain/un-ISCIII-407/2022|EPI_ISL_14181960|2022	197096	NA	210344	93.7016	high	0.840574	33	GCA_006465945.1	99.52	98.36	81.8027	99.94	143	1.04
hMpxV/USA/CA-LACPHL-MA00001/2022|EPI_ISL_14189012|2022-07-18	195916	NA	210371	93.1289	high	0.840574	33	GCA_006465945.1	99.5	98.2	81.2494	99.8246	138	1.03
hMpxV/USA/CA-LACPHL-MA00002/2022|EPI_ISL_14189013|2022-07-18	195600	NA	210352	92.9869	high	0.840574	33	GCA_006465945.1	99.54	98.67	81.0218	99.7924	138	1.03
hMpxV/USA/CA-LACPHL-MA00003/2022|EPI_ISL_14189014|2022-07-17	195592	NA	210316	92.999	high	0.840574	33	GCA_006465945.1	99.47	97.63	81.1142	99.7926	138	1.03
hMpxV/USA/CA-LACPHL-MA00004/2022|EPI_ISL_14189015|2022-07-17	195589	NA	210371	92.9733	high	0.840574	33	GCA_006465945.1	99.57	98.07	81.1728	99.7915	137	1.03
hMpxV/USA/CA-LACPHL-MA00005/2022|EPI_ISL_14189016|2022-07-18	196003	NA	210297	93.2031	high	1.32143	33	GCA_006465945.1	99.55	97.04	81.304	99.8372	141	1.03
hMpxV/USA/CA-LACPHL-MA00006/2022|EPI_ISL_14189017|2022-07-17	195591	NA	210349	92.9841	high	0.840574	33	GCA_006465945.1	99.58	98.4	81.1339	99.7965	141	1.03
hMpxV/USA/CA-LACPHL-MA00007/2022|EPI_ISL_14189018|2022-07-16	195940	NA	210365	93.1427	high	0.840574	33	GCA_006465945.1	99.52	98.11	81.4234	99.8261	137	1.03
hMpxV/USA/CA-LACPHL-MA00008/2022|EPI_ISL_14189019|2022-07-15	195590	NA	210345	92.9853	high	0.840574	33	GCA_006465945.1	99.56	98.41	81.1552	99.7976	142	1.03
hMpxV/DRC/EQT-INRB-0049/2022|EPI_ISL_14201640|2022	32767	NA	213704	15.3329	high	0.994595	28	GCA_006465045.1	99.8	98.63	14.0895	18.6028	23	1
hMpxV/DRC/EQT-INRB-0050/2022|EPI_ISL_14201641|2022	32759	NA	213700	15.3294	high	0.994595	28	GCA_006465045.1	99.89	98.63	14.0884	18.5982	23	1
hMpxV/DRC/KWI-INRB-0113/2022|EPI_ISL_14201642|2022-05-03	32767	NA	213702	15.3331	high	0.994595	28	GCA_006465045.1	99.94	98.63	14.0895	18.6028	23	1
hMpxV/DRC/KWI-INRB-0129/2022|EPI_ISL_14201643|2022-05-31	32767	NA	213696	15.3335	high	0.994595	28	GCA_006465045.1	99.88	98.13	14.0895	18.6028	23	1
hMpxV/DRC/TSH-INRB-0173/2022|EPI_ISL_14201644|2022	32767	NA	213712	15.3323	high	0.994595	28	GCA_006465045.1	99.66	98.64	14.0895	18.6028	23	1
hMpxV/DRC/EQT-INRB-0174/2022|EPI_ISL_14201645|2022	32729	NA	213731	15.3132	high	1.16957	28	GCA_006465045.1	99.44	96.56	14.0712	18.5823	23	1
hMpxV/USA/un-UW-0024/2022|EPI_ISL_14216746|2022-07	197174	NA	210343	93.7392	high	0.840574	33	GCA_006465945.1	99.6	98.31	81.8368	99.9418	143	1.04
hMpxV/USA/un-UW-0025/2022|EPI_ISL_14216748|2022-07	197173	NA	210344	93.7385	high	0.840574	33	GCA_006465945.1	99.57	98.36	81.8353	99.9416	143	1.04
hMpxV/USA/un-UW-0026/2022|EPI_ISL_14216750|2022-07	197176	NA	210343	93.7401	high	0.840574	33	GCA_006465945.1	99.6	98.31	81.838	99.9418	143	1.04
hMpxV/USA/un-UW-0027/2022|EPI_ISL_14216752|2022-07	197176	NA	210343	93.7401	high	0.840574	33	GCA_006465945.1	99.6	98.31	81.838	99.9418	143	1.04
hMpxV/USA/un-UW-0028/2022|EPI_ISL_14216753|2022-07	197176	NA	210343	93.7401	high	0.840574	33	GCA_006465945.1	99.6	98.31	81.838	99.9418	143	1.04
hMpxV/USA/un-UW-0029/2022|EPI_ISL_14216754|2022-07	197176	NA	210343	93.7403	high	0.840574	33	GCA_006465945.1	99.59	98.31	81.838	99.9418	143	1.04
hMpxV/USA/un-UW-0030/2022|EPI_ISL_14216755|2022-07	197174	NA	210343	93.7392	high	0.840574	33	GCA_006465945.1	99.6	98.31	81.8368	99.9418	143	1.04
hMpxV/USA/un-UW-0031/2022|EPI_ISL_14216756|2022-07	197176	NA	210343	93.7401	high	0.840574	33	GCA_006465945.1	99.6	98.31	81.838	99.9418	143	1.04
hMpxV/USA/un-UW-0032/2022|EPI_ISL_14216757|2022-07	197176	NA	210343	93.7401	high	0.840574	33	GCA_006465945.1	99.6	98.31	81.838	99.9418	143	1.04
hMpxV/USA/un-UW-0033/2022|EPI_ISL_14216758|2022-07	197176	NA	210343	93.7402	high	0.840574	33	GCA_006465945.1	99.6	98.31	81.838	99.9418	143	1.04
hMpxV/USA/un-UW-0034/2022|EPI_ISL_14216759|2022-07	197176	NA	210343	93.7401	high	0.840574	33	GCA_006465945.1	99.6	98.31	81.838	99.9418	143	1.04
hMpxV/USA/un-UW-0035/2022|EPI_ISL_14216761|2022-07	197176	NA	210343	93.7401	high	0.840574	33	GCA_006465945.1	99.6	98.31	81.838	99.9418	143	1.04
hMpxV/USA/un-UW-0036/2022|EPI_ISL_14216762|2022-07	197176	NA	210343	93.7401	high	0.840574	33	GCA_006465945.1	99.6	98.31	81.838	99.9418	143	1.04
hMpxV/USA/un-UW-0037/2022|EPI_ISL_14216764|2022-07	197176	NA	210343	93.7401	high	0.840574	33	GCA_006465945.1	99.6	98.31	81.838	99.9418	143	1.04
hMpxV/USA/un-UW-0038/2022|EPI_ISL_14216767|2022-07	197176	NA	210343	93.7401	high	0.840574	33	GCA_006465945.1	99.6	98.31	81.838	99.9418	143	1.04
hMpxV/USA/un-UW-0039/2022|EPI_ISL_14216769|2022-07	197180	NA	210343	93.742	high	0.840574	33	GCA_006465945.1	99.6	98.31	81.8387	99.9418	143	1.04
hMpxV/Chile/RM-ISP-75625/2022|EPI_ISL_14224334|2022-06-16	197205	NA	210343	93.754	high	0.840574	33	GCA_006465945.1	99.6	98.31	81.8487	99.9425	143	1.04
hMpxV/Italy/TUS-AOUP-GDLS1974/2022|EPI_ISL_14259830|2022-07-15	1253	NA	217764	0.575393	high	1.1309	21	GCA_006465945.1	99.4	100	0.52	0.77	1	1
hMpxV/Peru/CAL-INS-069/2022|EPI_ISL_14445098|2022-07-22	197194	NA	210343	93.7487	high	0.840574	33	GCA_006465945.1	99.6	98.31	81.8447	99.9423	143	1.04
hMpxV/Peru/CUS-INS-040/2022|EPI_ISL_14445099|2022-07-15	197134	NA	210534	93.6354	high	1.48336	33	GCA_006465945.1	96.75	91.79	82.0466	99.9304	115	1.04
hMpxV/Brazil/RS-CEVS-CDCT60/2022|EPI_ISL_14465517|2022-08-04	196316	NA	210343	93.3312	high	0.840574	33	GCA_006465945.1	99.59	98.35	81.4794	99.8684	143	1.03
hMpxV/Peru/LIM-INS-084/2022|EPI_ISL_14584297|2022-07-25	197193	NA	210335	93.7521	high	0.840574	33	GCA_006465945.1	99.57	98.15	81.8441	99.942	143	1.04
hMpxV/Peru/LIM-INS-106/2022|EPI_ISL_14584298|2022-07-26	197193	NA	210343	93.7482	high	0.840574	33	GCA_006465945.1	99.6	98.31	81.8441	99.942	143	1.04
hMpxV/Peru/LIM-INS-114/2022|EPI_ISL_14584299|2022-07-29	197191	NA	210349	93.7449	high	0.840574	33	GCA_006465945.1	99.44	98.3	81.9209	99.9416	141	1.04
hMpxV/Canada/un-NML-3971/2022|EPI_ISL_14587543|2022-07-04	197178	NA	210536	93.6553	high	1.32143	33	GCA_006465945.1	98.44	94.87	82.5271	99.9358	95	1.04
hMpxV/Canada/un-NML-3972/2022|EPI_ISL_14587544|2022-07-04	197178	NA	210343	93.7412	high	0.840574	33	GCA_006465945.1	99.58	98.31	81.8385	99.9418	143	1.04
hMpxV/Canada/un-NML-3975/2022|EPI_ISL_14587545|2022-07-04	197181	NA	210341	93.7436	high	0.840574	33	GCA_006465945.1	99.56	98.44	81.8389	99.9418	143	1.03
hMpxV/Canada/un-NML-3976/2022|EPI_ISL_14587546|2022-07-04	197175	NA	210343	93.7397	high	0.840574	33	GCA_006465945.1	99.6	98.31	81.837	99.9418	143	1.04
hMpxV/Canada/un-NML-4014/2022|EPI_ISL_14587547|2022-07-05	197180	NA	210467	93.6868	high	1.32143	33	GCA_006465945.1	98.55	94.87	82.1407	99.9232	103	1.04
hMpxV/Canada/un-NML-4017/2022|EPI_ISL_14587548|2022-07-05	197182	NA	210341	93.7439	high	0.840574	33	GCA_006465945.1	99.61	98.3	81.8389	99.9418	143	1.03
hMpxV/Canada/un-NML-4024/2022|EPI_ISL_14587549|2022-07-05	197176	NA	210343	93.7402	high	0.840574	33	GCA_006465945.1	99.6	98.3	81.7273	99.9404	142	1.03
hMpxV/Canada/un-NML-4038/2022|EPI_ISL_14587550|2022-07-07	197178	NA	210343	93.7413	high	0.840574	33	GCA_006465945.1	99.5	98.31	81.8385	99.9418	143	1.04
hMpxV/Canada/un-NML-4057/2022|EPI_ISL_14587551|2022-07-08	197177	NA	210513	93.665	high	1.32143	33	GCA_006465945.1	98.31	95.52	82.2686	99.9305	116	1.04
hMpxV/Germany/un-RKI282/2022|EPI_ISL_14587552|2022-08	197139	NA	210343	93.7227	high	0.840574	33	GCA_006465945.1	99.57	98.36	81.8216	99.9409	143	1.04
hMpxV/Germany/un-RKI283/2022|EPI_ISL_14587553|2022-08	197139	NA	210345	93.7216	high	0.840574	33	GCA_006465945.1	99.55	98.36	81.8811	99.9406	142	1.04
hMpxV/Germany/un-RKI284/2022|EPI_ISL_14587554|2022-08	197140	NA	210288	93.7476	high	1.32143	33	GCA_006465945.1	99.57	96.89	81.8217	99.9409	143	1.04
hMpxV/Germany/un-RKI285/2022|EPI_ISL_14587555|2022-08	197140	NA	210344	93.7229	high	0.840574	33	GCA_006465945.1	99.57	98.3	81.8217	99.9409	143	1.04
hMpxV/Germany/un-RKI286/2022|EPI_ISL_14587556|2022-08	197139	NA	210344	93.7222	high	0.840574	33	GCA_006465945.1	99.53	98.36	81.8216	99.9409	143	1.04
hMpxV/Germany/un-RKI287/2022|EPI_ISL_14587557|2022-08	197139	NA	210344	93.7221	high	0.840574	33	GCA_006465945.1	99.55	98.36	81.8216	99.9409	143	1.04
hMpxV/Germany/un-RKI288/2022|EPI_ISL_14587558|2022-08	197140	NA	210354	93.7184	high	0.840574	33	GCA_006465945.1	99.38	97.71	81.8812	99.9406	142	1.04
hMpxV/Brazil/SP-IAL-43/2022|EPI_ISL_14623175|2022-08-03	196733	NA	210343	93.5295	high	0.840574	33	GCA_006465945.1	99.59	98.31	81.6521	99.9104	143	1.03
hMpxV/Brazil/SP-IAL-46/2022|EPI_ISL_14624411|2022-08-03	196349	NA	210337	93.3495	high	0.840574	33	GCA_006465945.1	99.57	98.28	81.4937	99.8717	143	1.03
hMpxV/USA/CA-CDPH-000007/2022|EPI_ISL_14736400|2022-06-21	197201	NA	210349	93.7496	high	0.840574	33	GCA_006465945.1	99.56	98.35	81.8479	99.9423	143	1.04
hMpxV/USA/CA-CDPH-000008/2022|EPI_ISL_14736401|2022-06-28	195611	NA	210396	92.9726	high	0.840574	33	GCA_006465945.1	99.52	97.85	81.4047	99.8154	133	1.03
hMpxV/USA/CA-CDPH-000009/2022|EPI_ISL_14736402|2022-06-30	197200	NA	210347	93.7499	high	0.840574	33	GCA_006465945.1	99.58	98.36	81.8476	99.9423	143	1.04
hMpxV/USA/CA-CDPH-000010/2022|EPI_ISL_14736403|2022-07-07	197194	NA	210347	93.7471	high	0.840574	33	GCA_006465945.1	99.6	98.28	81.8447	99.9423	143	1.04
hMpxV/USA/CA-CDPH-000011/2022|EPI_ISL_14736404|2022-06-14	195609	NA	210385	92.9766	high	0.840574	33	GCA_006465945.1	99.55	98.17	81.224	99.7899	136	1.03
hMpxV/Portugal/INSA-PT0130/2022|EPI_ISL_14752100|2022-07-11	196273	NA	210406	93.2831	high	0.840574	33	GCA_006465945.1	99.36	97.79	81.5416	99.8588	135	1.03
hMpxV/Portugal/INSA-PT0132/2022|EPI_ISL_14752102|2022-07-08	195608	NA	210366	92.9845	high	0.840574	33	GCA_006465945.1	99.5	98.34	81.4116	99.7894	134	1.03
hMpxV/Portugal/INSA-PT0133/2022|EPI_ISL_14752104|2022-07-08	195749	NA	210336	93.0647	high	0.840574	33	GCA_006465945.1	99.52	98.63	81.2432	99.8141	143	1.03
hMpxV/Portugal/INSA-PT0134/2022|EPI_ISL_14752106|2022-07-11	196333	NA	210392	93.3178	high	0.840574	33	GCA_006465945.1	99.44	98.39	81.6704	99.8652	135	1.03
hMpxV/Portugal/INSA-PT0135/2022|EPI_ISL_14752108|2022-07-08	196393	NA	210407	93.3394	high	1.32143	33	GCA_006465945.1	99.42	96.68	81.5835	99.8704	135	1.03
hMpxV/Portugal/INSA-PT0136/2022|EPI_ISL_14752109|2022-07-10	196177	NA	210355	93.2598	high	0.840574	33	GCA_006465945.1	99.54	98.45	81.5582	99.8505	137	1.03
hMpxV/Portugal/INSA-PT0139/2022|EPI_ISL_14752111|2022-07-11	196420	NA	210375	93.3668	high	0.840574	33	GCA_006465945.1	99.46	98.56	81.6695	99.876	137	1.03
hMpxV/Portugal/INSA-PT0142/2022|EPI_ISL_14752113|2022-07-07	196379	NA	210327	93.3683	high	1.32143	33	GCA_006465945.1	99.37	94.11	81.7659	99.8654	129	1.03
hMpxV/Portugal/INSA-PT0143/2022|EPI_ISL_14752115|2022-07-07	195601	NA	210349	92.9886	high	0.840574	33	GCA_006465945.1	99.52	98.16	81.4015	99.7929	137	1.03
hMpxV/Portugal/INSA-PT0144/2022|EPI_ISL_14752117|2022-07-07	195595	NA	210381	92.9719	high	1.32143	33	GCA_006465945.1	99.51	97.37	81.2642	99.7939	138	1.03
hMpxV/Portugal/INSA-PT0145/2022|EPI_ISL_14752119|2022-07-07	195625	NA	210349	93.0002	high	0.840574	33	GCA_006465945.1	99.52	98.72	81.3046	99.7979	140	1.03
hMpxV/Portugal/INSA-PT0148/2022|EPI_ISL_14752120|2022-07-07	195595	NA	210360	92.9812	high	0.840574	33	GCA_006465945.1	99.52	98.7	81.375	99.7915	136	1.03
hMpxV/Portugal/INSA-PT0149/2022|EPI_ISL_14752122|2022-07-06	195610	NA	210349	92.9929	high	0.840574	33	GCA_006465945.1	99.49	98.59	81.2827	99.7967	139	1.03
hMpxV/Portugal/INSA-PT0150/2022|EPI_ISL_14752124|2022-07-06	196283	NA	210397	93.2916	high	0.840574	33	GCA_006465945.1	99.47	97.82	81.5456	99.8604	135	1.03
hMpxV/Portugal/INSA-PT0151/2022|EPI_ISL_14752126|2022-07-06	196275	NA	210400	93.2864	high	1.32143	33	GCA_006465945.1	99.41	96.34	81.5419	99.8588	135	1.03
hMpxV/Portugal/INSA-PT0152/2022|EPI_ISL_14752127|2022-07-06	196395	NA	210405	93.3414	high	1.32143	33	GCA_006465945.1	99.42	96.24	81.6342	99.8718	136	1.03
hMpxV/Portugal/INSA-PT0153/2022|EPI_ISL_14752128|2022-07-06	196347	NA	210308	93.3619	high	1.32143	33	GCA_006465945.1	99.5	93.9	81.6056	99.863	132	1.03
hMpxV/Portugal/INSA-PT0154/2022|EPI_ISL_14752129|2022-07-06	196423	NA	210394	93.3595	high	1.32143	33	GCA_006465945.1	99.48	96.85	81.6048	99.8744	135	1.03
hMpxV/Portugal/INSA-PT0155/2022|EPI_ISL_14752130|2022-07-06	196343	NA	210383	93.3266	high	0.840574	33	GCA_006465945.1	99.53	97.89	81.5082	99.8671	136	1.03
hMpxV/Portugal/INSA-PT0156/2022|EPI_ISL_14752131|2022-07-04	196181	NA	210376	93.2527	high	0.840574	33	GCA_006465945.1	99.54	97.99	81.588	99.8504	135	1.03
hMpxV/Portugal/INSA-PT0157/2022|EPI_ISL_14752132|2022-07-05	196183	NA	210380	93.2516	high	0.840574	33	GCA_006465945.1	99.53	98	81.4852	99.8521	137	1.03
hMpxV/Portugal/INSA-PT0158/2022|EPI_ISL_14752133|2022-07-07	196372	NA	210342	93.3585	high	0.840574	33	GCA_006465945.1	99.44	98.3	81.6134	99.8724	140	1.03
hMpxV/Portugal/INSA-PT0165/2022|EPI_ISL_14752146|2022-07-05	196235	NA	210389	93.2726	high	0.840574	33	GCA_006465945.1	99.52	97.98	81.6293	99.8551	135	1.03
hMpxV/Portugal/INSA-PT0168/2022|EPI_ISL_14752148|2022-07-03	196358	NA	210415	93.3193	high	1.32143	33	GCA_006465945.1	99.47	95.71	81.5263	99.8669	134	1.03
hMpxV/Portugal/INSA-PT0169/2022|EPI_ISL_14752150|2022-07-03	195605	NA	210379	92.9775	high	0.840574	33	GCA_006465945.1	99.44	97.61	81.3609	99.7913	136	1.03
hMpxV/Portugal/INSA-PT0170/2022|EPI_ISL_14752152|2022-07-03	195654	NA	210342	93.0169	high	0.840574	33	GCA_006465945.1	99.52	98.59	81.3018	99.8006	139	1.03
hMpxV/Portugal/INSA-PT0171/2022|EPI_ISL_14752154|2022-07-02	195595	NA	210345	92.9878	high	0.840574	33	GCA_006465945.1	99.5	98.46	81.268	99.7947	139	1.03
hMpxV/Portugal/INSA-PT0172/2022|EPI_ISL_14752156|2022-06-30	196167	NA	210415	93.2285	high	1.32143	33	GCA_006465945.1	99.5	96.2	81.5708	99.8449	132	1.03
hMpxV/Portugal/INSA-PT0173/2022|EPI_ISL_14752157|2022-06-30	195601	NA	210364	92.982	high	0.840574	33	GCA_006465945.1	99.52	98.71	81.432	99.7925	137	1.03
hMpxV/Portugal/INSA-PT0174/2022|EPI_ISL_14752159|2022-06-30	195611	NA	210344	92.9958	high	0.840574	33	GCA_006465945.1	99.53	98.32	81.2371	99.7988	141	1.03
hMpxV/Portugal/INSA-PT0175/2022|EPI_ISL_14752161|2022-06-29	195615	NA	210351	92.9945	high	0.840574	33	GCA_006465945.1	99.53	98.31	81.2859	99.7967	139	1.03
hMpxV/Portugal/INSA-PT0176/2022|EPI_ISL_14752163|2022-07-01	195651	NA	210356	93.0097	high	0.840574	33	GCA_006465945.1	99.51	98.72	81.3615	99.7996	138	1.03
hMpxV/Portugal/INSA-PT0177/2022|EPI_ISL_14752165|2022-06-30	196019	NA	210398	93.1659	high	0.840574	33	GCA_006465945.1	99.38	97.63	81.6465	99.831	133	1.03
hMpxV/Portugal/INSA-PT0178/2022|EPI_ISL_14752167|2022-06-30	196019	NA	210379	93.1743	high	0.840574	33	GCA_006465945.1	99.43	97.73	81.8512	99.8298	132	1.03
hMpxV/Portugal/INSA-PT0179/2022|EPI_ISL_14752169|2022-06-30	196355	NA	210388	93.3301	high	1.32143	33	GCA_006465945.1	99.49	97.25	81.5519	99.8662	134	1.03
hMpxV/Portugal/INSA-PT0180/2022|EPI_ISL_14752171|2022-06-27	195915	NA	210344	93.1402	high	0.840574	33	GCA_006465945.1	99.48	98.52	81.4234	99.8273	140	1.03
hMpxV/Portugal/INSA-PT0181/2022|EPI_ISL_14752173|2022-06-28	196448	NA	210407	93.3656	high	1.32143	33	GCA_006465945.1	99.44	97.1	81.7807	99.8761	134	1.03
hMpxV/Portugal/INSA-PT0182/2022|EPI_ISL_14752175|2022-06-27	195639	NA	210386	92.9907	high	0.840574	33	GCA_006465945.1	99.33	97.62	81.4032	99.796	136	1.03
hMpxV/Portugal/INSA-PT0183/2022|EPI_ISL_14752177|2022-06-28	196067	NA	210371	93.2005	high	1.32143	33	GCA_006465945.1	99.53	97.47	81.5302	99.8381	135	1.03
hMpxV/Portugal/INSA-PT0184/2022|EPI_ISL_14752178|2022-06-28	196215	NA	210403	93.2566	high	1.32143	33	GCA_006465945.1	99.51	96.91	81.561	99.8539	136	1.03
hMpxV/Brazil/SP-IAL-59/2022|EPI_ISL_14772912|2022-08-18	197177	NA	210343	93.7405	high	0.840574	33	GCA_006465945.1	99.57	98.31	81.8382	99.9418	143	1.04
hMpxV/Brazil/SP-IAL-60/2022|EPI_ISL_14772913|2022-08-22	196840	NA	210343	93.5803	high	0.840574	33	GCA_006465945.1	99.59	98.31	81.6977	99.92	143	1.03
hMpxV/Brazil/SP-IAL-61/2022|EPI_ISL_14772914|2022-08-17	196470	NA	210343	93.4045	high	0.840574	33	GCA_006465945.1	99.54	98.31	81.5442	99.8835	143	1.03
hMpxV/Brazil/SP-IAL-62/2022|EPI_ISL_14773001|2022-08-22	196487	NA	210351	93.409	high	0.840574	33	GCA_006465945.1	99.56	97.99	81.5277	99.8847	142	1.03
hMpxV/Italy/SIC-AOUP-UNIPA_VL/2022|EPI_ISL_14783237|2022-08-09	197141	NA	210348	93.7215	high	0.840574	33	GCA_006465945.1	99.59	98.41	81.822	99.9409	143	1.03
hMpxV/Italy/VEN-IRCCS-SCDC-2/2022|EPI_ISL_14786346|2022-07-19	197076	NA	210336	93.6956	high	1.32143	33	GCA_006465945.1	99.56	96.02	81.9339	99.9392	142	1.03
hMpxV/Netherlands/un-EMC-NL025/2022|EPI_ISL_14795259|2022-08-01	196303	NA	210409	93.2961	high	0.840574	33	GCA_006465945.1	99.58	97.6	81.4056	99.8609	134	1.03
hMpxV/USA/OK-UN-21/2022|EPI_ISL_14804638|2022-06-14	197178	NA	210343	93.7411	high	0.840574	33	GCA_006465945.1	99.6	98.31	81.8385	99.9418	143	1.04
hMpxV/USA/OK-UN-41/2022|EPI_ISL_14804639|2022-07-13	197177	NA	210347	93.7391	high	0.840574	33	GCA_006465945.1	99.6	98.31	81.8382	99.9418	143	1.04
hMpxV/USA/OK-UN-66/2022|EPI_ISL_14804641|2022-07-22	197192	NA	210347	93.7461	high	0.840574	33	GCA_006465945.1	99.6	98.28	81.8441	99.942	143	1.04
hMpxV/USA/OK-UN-67/2022|EPI_ISL_14804642|2022-07-19	197175	NA	210343	93.7397	high	0.840574	33	GCA_006465945.1	99.6	98.31	81.837	99.9418	143	1.04
hMpxV/USA/OK-UN-68/2022|EPI_ISL_14804643|2022-07-22	197175	NA	210288	93.7644	high	1.32143	33	GCA_006465945.1	99.59	96.9	81.837	99.9418	143	1.04
hMpxV/USA/OK-UN-69/2022|EPI_ISL_14804644|2022-07-22	197176	NA	210343	93.7401	high	0.840574	33	GCA_006465945.1	99.54	98.31	81.838	99.9418	143	1.04
hMpxV/USA/OK-UN-86/2022|EPI_ISL_14804645|2022-07-27	197193	NA	210343	93.7482	high	0.840574	33	GCA_006465945.1	99.59	98.31	81.8441	99.942	143	1.04
hMpxV/USA/OK-UN-134/2022|EPI_ISL_14804646|2022-08-08	197176	NA	210343	93.7401	high	0.840574	33	GCA_006465945.1	99.59	98.31	81.838	99.9418	143	1.04
hMpxV/USA/OK-UN-149/2022|EPI_ISL_14804647|2022-08-11	197174	NA	210343	93.7392	high	0.840574	33	GCA_006465945.1	99.6	98.31	81.8368	99.9418	143	1.04
hMpxV/Brazil/SP-IAL-63/2022|EPI_ISL_14809096|2022-08-19	197175	NA	210343	93.7396	high	0.840574	33	GCA_006465945.1	99.58	98.31	81.837	99.9418	143	1.04
hMpxV/Brazil/SP-IAL-64/2022|EPI_ISL_14809097|2022-08-19	196484	NA	210330	93.4172	high	0.840574	33	GCA_006465945.1	99.55	98.16	81.5267	99.8847	142	1.03
hMpxV/Brazil/SP-IAL-65/2022|EPI_ISL_14809098|2022-08-24	197193	NA	210343	93.7482	high	0.840574	33	GCA_006465945.1	99.58	98.3	81.8209	99.9417	142	1.04
hMpxV/Brazil/PR-IAL-66/2022|EPI_ISL_14809099|2022-08-19	197176	NA	210342	93.7406	high	0.840574	33	GCA_006465945.1	99.59	98.3	81.8147	99.9415	142	1.04
hMpxV/Netherlands/un-EMC-NL027/2022|EPI_ISL_14810404|2022-08-01	197204	NA	210343	93.7534	high	0.840574	33	GCA_006465945.1	99.59	98.44	81.8487	99.9425	143	1.04
hMpxV/Netherlands/un-EMC-NL028/2022|EPI_ISL_14810405|2022-08-03	197204	NA	210343	93.7535	high	0.840574	33	GCA_006465945.1	99.6	98.44	81.8487	99.9425	143	1.04
hMpxV/Netherlands/un-EMC-NL029/2022|EPI_ISL_14810406|2022-08-03	197195	NA	210343	93.7492	high	0.840574	33	GCA_006465945.1	99.6	98.44	81.8448	99.9423	143	1.04
hMpxV/Netherlands/un-EMC-NL030/2022|EPI_ISL_14810407|2022-08-02	197204	NA	210343	93.7535	high	0.840574	33	GCA_006465945.1	99.6	98.44	81.8487	99.9425	143	1.04
hMpxV/Iran/IPI-0530/2022|EPI_ISL_14810460|2022-08-11	1280	NA	209477	0.611045	high	1.1309	27	GCA_006465945.1	98.62	100	0.56	0.66	1	1
hMpxV/Peru/ARE-INS-138/2022|EPI_ISL_14818800|2022-08-10	197196	NA	210346	93.7486	high	0.840574	33	GCA_006465945.1	99.49	98.31	81.8451	99.9423	143	1.04
hMpxV/Peru/ARE-INS-139/2022|EPI_ISL_14818801|2022-08-10	197193	NA	210343	93.7482	high	0.840574	33	GCA_006465945.1	99.6	98.31	81.8441	99.942	143	1.04
hMpxV/Peru/ARE-INS-140/2022|EPI_ISL_14818802|2022-08-10	197193	NA	210343	93.7482	high	0.840574	33	GCA_006465945.1	99.6	98.31	81.8441	99.942	143	1.04
hMpxV/Peru/LIM-INS-141/2022|EPI_ISL_14818803|2022-08-12	197193	NA	210343	93.7482	high	0.840574	33	GCA_006465945.1	99.6	98.31	81.8441	99.942	143	1.04
hMpxV/Peru/UCA-INS-142/2022|EPI_ISL_14818804|2022-08-08	197193	NA	210343	93.7482	high	0.840574	33	GCA_006465945.1	99.6	98.31	81.8441	99.942	143	1.04
hMpxV/Peru/LAM-INS-143/2022|EPI_ISL_14818805|2022-08-10	197194	NA	210343	93.7487	high	0.840574	33	GCA_006465945.1	99.6	98.25	81.8447	99.9423	143	1.04
hMpxV/Peru/PIU-INS-144/2022|EPI_ISL_14818806|2022-08-09	197193	NA	210343	93.7482	high	0.840574	33	GCA_006465945.1	99.6	98.31	81.8441	99.942	143	1.04
hMpxV/Peru/LAL-INS-145/2022|EPI_ISL_14818807|2022-08-12	197194	NA	210347	93.7469	high	0.840574	33	GCA_006465945.1	99.38	98.3	81.9042	99.942	142	1.04
hMpxV/Peru/LAL-INS-146/2022|EPI_ISL_14818808|2022-08-12	197196	NA	210383	93.7319	high	1.32143	33	GCA_006465945.1	98.86	97.4	82.0041	99.942	141	1.04
hMpxV/Peru/LAL-INS-147/2022|EPI_ISL_14818809|2022-08-12	197188	NA	210356	93.7399	high	0.840574	33	GCA_006465945.1	99.28	98.22	81.8767	99.942	142	1.04
hMpxV/Peru/LIM-INS-148/2022|EPI_ISL_14818810|2022-08-13	197195	NA	210343	93.7492	high	0.840574	33	GCA_006465945.1	99.6	98.31	81.8448	99.9423	143	1.04
hMpxV/Peru/LIM-INS-149/2022|EPI_ISL_14818811|2022-08-13	197193	NA	210343	93.7482	high	0.840574	33	GCA_006465945.1	99.58	98.31	81.8441	99.942	143	1.04
hMpxV/Peru/LIM-INS-150/2022|EPI_ISL_14818812|2022-08-14	197193	NA	210343	93.7482	high	0.840574	33	GCA_006465945.1	99.6	98.31	81.8441	99.942	143	1.04
hMpxV/Peru/LIM-INS-151/2022|EPI_ISL_14818813|2022-08-14	197196	NA	210337	93.7524	high	0.840574	33	GCA_006465945.1	99.6	98.31	81.8451	99.9423	143	1.04
hMpxV/Peru/LIM-INS-152/2022|EPI_ISL_14818814|2022-08-10	197193	NA	210343	93.7484	high	0.840574	33	GCA_006465945.1	99.6	98.31	81.8441	99.942	143	1.04
hMpxV/Peru/LIM-INS-153/2022|EPI_ISL_14818815|2022-08-11	197194	NA	210343	93.7487	high	0.840574	33	GCA_006465945.1	99.6	98.31	81.8447	99.9423	143	1.04
hMpxV/Peru/LIM-INS-154/2022|EPI_ISL_14818816|2022-08-09	197191	NA	210181	93.8194	high	0.840574	33	GCA_006465945.1	99.62	98.22	81.6218	99.951	139	1.04
hMpxV/Peru/LIM-INS-155/2022|EPI_ISL_14818817|2022-08-09	197195	NA	210343	93.7491	high	0.840574	33	GCA_006465945.1	99.6	98.31	81.8448	99.9423	143	1.04
hMpxV/Peru/LIM-INS-156/2022|EPI_ISL_14818818|2022-08-09	197191	NA	210343	93.7472	high	0.840574	33	GCA_006465945.1	99.59	98.31	81.8428	99.942	143	1.04
hMpxV/Peru/LIM-INS-157/2022|EPI_ISL_14818819|2022-08-09	197193	NA	210343	93.7482	high	0.840574	33	GCA_006465945.1	99.6	98.31	81.8441	99.942	143	1.04
hMpxV/Peru/LIM-INS-158/2022|EPI_ISL_14818820|2022-08-09	197193	NA	210343	93.7482	high	0.840574	33	GCA_006465945.1	99.6	98.31	81.8441	99.942	143	1.04
hMpxV/Peru/LIM-INS-159/2022|EPI_ISL_14818821|2022-08-08	197193	NA	210343	93.7483	high	0.840574	33	GCA_006465945.1	99.6	98.31	81.8441	99.942	143	1.04
hMpxV/Peru/LIM-INS-160/2022|EPI_ISL_14818822|2022-08-08	197193	NA	210343	93.7482	high	0.840574	33	GCA_006465945.1	99.6	98.31	81.8441	99.942	143	1.04
hMpxV/England/CIDR-GSTT-P1/2022|EPI_ISL_13056891|2022-05-11	184777	NA	210324	87.8537	high	1.32143	33	GCA_006465945.1	99.58	93.52	76.699	98.1099	139	1.02
hMpxV/USA/FL-CDC-001/2022|EPI_ISL_13094227|2022-05-22	197166	NA	210348	93.7333	high	0.840574	33	GCA_006465945.1	99.57	98.53	81.8321	99.9416	143	1.04
hMpxV/Italy/LOM-UniSR-1/2022|EPI_ISL_13157812|2022-05-26	172747	NA	210028	82.2495	high	0.840574	33	GCA_006465945.1	99.66	98.41	71.471	96.3201	138	1
hMpxV/Brazil/SP-SPH-0001/2022|EPI_ISL_13270980|2022-06-07	197420	NA	210348	93.8539	high	0.840574	33	GCA_006465945.1	99.59	98.46	81.9386	99.9475	143	1.04
hMpxV/Spain/CT-HUVH-60425/2022|EPI_ISL_13363142|2022-06-10	197181	NA	210343	93.7425	high	0.840574	33	GCA_006465945.1	99.6	98.31	81.8389	99.9418	143	1.04
hMpxV/Brazil/SP-IAL-09/2022|EPI_ISL_13437056|2022-06-20	197347	NA	210343	93.8214	high	0.840574	33	GCA_006465945.1	99.6	98.31	81.9074	99.9458	143	1.04
hMpxV/Canada/un-NML-3071/2022|EPI_ISL_13544225|2022-05-27	197187	NA	210260	93.7822	high	1.32143	33	GCA_006465945.1	98.86	97.08	81.7017	99.936	132	1.04
hMpxV/Canada/un-NML-3127/2022|EPI_ISL_13544226|2022-05-30	197169	NA	210344	93.7366	high	0.840574	33	GCA_006465945.1	99.58	98.36	81.8343	99.9416	143	1.04
hMpxV/Canada/un-NML-3193/2022|EPI_ISL_13544227|2022-05-31	197158	NA	210322	93.7409	high	0.840574	33	GCA_006465945.1	99.08	98.25	81.8292	99.9414	143	1.03
hMpxV/Canada/un-NML-3137/2022|EPI_ISL_13544228|2022-05-29	197158	NA	210348	93.7293	high	0.840574	33	GCA_006465945.1	99.53	98.48	81.8058	99.9411	142	1.03
hMpxV/Canada/un-NML-3214/2022|EPI_ISL_13544229|2022-05-30	197194	NA	210344	93.7485	high	0.840574	33	GCA_006465945.1	99.58	98.36	81.8447	99.9423	143	1.04
hMpxV/Canada/un-NML-3292/2022|EPI_ISL_13544230|2022-06-01	197183	NA	210344	93.7432	high	0.840574	33	GCA_006465945.1	99.58	98.36	81.8398	99.9418	143	1.04
hMpxV/Canada/un-NML-3407/2022|EPI_ISL_13544231|2022-06-04	197195	NA	210344	93.7489	high	0.840574	33	GCA_006465945.1	99.58	98.36	81.8448	99.9423	143	1.04
hMpxV/Canada/un-NML-3412/2022|EPI_ISL_13544232|2022-06-04	197204	NA	210422	93.7181	high	1.32143	33	GCA_006465945.1	98.81	96.21	82.055	99.9359	127	1.04
hMpxV/Canada/un-NML-3467/2022|EPI_ISL_13544233|2022-06-04	197204	NA	210343	93.7536	high	0.840574	33	GCA_006465945.1	99.58	98.49	81.8487	99.9425	143	1.04
hMpxV/Canada/un-NML-3472/2022|EPI_ISL_13544234|2022-06-02	197195	NA	210344	93.7489	high	0.840574	33	GCA_006465945.1	99.58	98.36	81.8448	99.9423	143	1.04
hMpxV/Canada/un-NML-3476/2022|EPI_ISL_13544235|2022-05-27	197195	NA	210344	93.7489	high	0.840574	33	GCA_006465945.1	99.58	98.36	81.8448	99.9423	143	1.04
hMpxV/Canada/un-NML-3486/2022|EPI_ISL_13544236|2022-06-08	197192	NA	210530	93.6646	high	1.32143	33	GCA_006465945.1	97.93	94.98	82.2291	99.9317	117	1.04
hMpxV/Canada/un-NML-2833/2022|EPI_ISL_13544237|2022-05-13	197194	NA	210344	93.7484	high	0.840574	33	GCA_006465945.1	99.58	98.36	81.8447	99.9423	143	1.04
hMpxV/Canada/un-NML-2857/2022|EPI_ISL_13544238|2022-05-19	197143	NA	210480	93.6635	high	1.32143	33	GCA_006465945.1	98.31	96.22	82.2743	99.9338	122	1.04
hMpxV/Canada/un-NML-2858/2022|EPI_ISL_13544239|2022-05-19	197169	NA	210339	93.7389	high	0.840574	33	GCA_006465945.1	99.44	98.48	81.8109	99.9413	142	1.03
hMpxV/Canada/un-NML-2870/2022|EPI_ISL_13544240|2022-05-21	197182	NA	210345	93.7422	high	0.840574	33	GCA_006465945.1	99.49	98.49	81.8389	99.9418	143	1.04
hMpxV/Canada/un-NML-2898/2022|EPI_ISL_13544241|2022-05-20	197174	NA	210347	93.7375	high	0.840574	33	GCA_006465945.1	99.44	98.49	81.8036	99.9412	141	1.03
hMpxV/Canada/un-NML-3080/2022|EPI_ISL_13544242|2022-05-26	197198	NA	211390	93.2862	high	1.24962	32	GCA_006465945.1	96.96	93.71	82.2691	99.9241	99	1.04
hMpxV/Canada/un-NML-3086/2022|EPI_ISL_13544243|2022-05-25	197192	NA	210372	93.7351	high	0.840574	33	GCA_006465945.1	98.84	97.58	81.8657	99.9399	137	1.04
hMpxV/Canada/un-NML-3100/2022|EPI_ISL_13544244|2022-05-27	197194	NA	210344	93.7485	high	0.840574	33	GCA_006465945.1	99.58	98.36	81.8447	99.9423	143	1.04
hMpxV/Canada/un-NML-3141/2022|EPI_ISL_13544245|2022-05-27	197194	NA	210345	93.7479	high	0.840574	33	GCA_006465945.1	99.42	98.48	81.821	99.942	142	1.04
hMpxV/Canada/un-NML-3147/2022|EPI_ISL_13544246|2022-05-27	197198	NA	210431	93.7115	high	1.32143	33	GCA_006465945.1	98.5	97.16	82.3239	99.9383	131	1.04
hMpxV/Canada/un-NML-3153/2022|EPI_ISL_13544247|2022-05-28	197198	NA	210353	93.7463	high	0.840574	33	GCA_006465945.1	98.74	98.48	82.0717	99.9416	140	1.04
hMpxV/Canada/un-NML-3162/2022|EPI_ISL_13544248|2022-05-29	197194	NA	210344	93.7485	high	0.840574	33	GCA_006465945.1	99.58	98.36	81.8447	99.9423	143	1.04
hMpxV/Canada/un-NML-3165/2022|EPI_ISL_13544249|2022-05-29	197189	NA	210344	93.7461	high	0.840574	33	GCA_006465945.1	99.53	98.36	81.8408	99.942	143	1.04
hMpxV/Canada/un-NML-3253/2022|EPI_ISL_13544250|2022-05-30	197198	NA	210419	93.717	high	1.32143	33	GCA_006465945.1	98.57	97.24	82.4164	99.9396	134	1.04
hMpxV/Canada/un-NML-3257/2022|EPI_ISL_13544251|2022-05-30	197202	NA	210513	93.6769	high	1.32143	33	GCA_006465945.1	98.36	96.39	82.22	99.9383	130	1.04
hMpxV/Canada/un-NML-3262/2022|EPI_ISL_13544252|2022-05-30	197194	NA	210347	93.7471	high	0.840574	33	GCA_006465945.1	99.59	98.28	81.8447	99.9423	143	1.04
hMpxV/Canada/un-NML-3269/2022|EPI_ISL_13544253|2022-05-31	197198	NA	210423	93.7149	high	0.840574	33	GCA_006465945.1	98.74	98.32	82.0908	99.9383	130	1.04
hMpxV/Canada/un-NML-3272/2022|EPI_ISL_13544254|2022-05-31	197194	NA	210344	93.7485	high	0.840574	33	GCA_006465945.1	99.58	98.36	81.8447	99.9423	143	1.04
hMpxV/Canada/un-NML-3273/2022|EPI_ISL_13544255|2022-05-31	197206	NA	210344	93.7542	high	0.840574	33	GCA_006465945.1	99.58	98.49	81.8495	99.9425	143	1.04
hMpxV/Canada/un-NML-3336/2022|EPI_ISL_13544256|2022-06-01	197193	NA	210344	93.7479	high	0.840574	33	GCA_006465945.1	99.58	98.49	81.8441	99.942	143	1.04
hMpxV/Canada/un-NML-3339/2022|EPI_ISL_13544257|2022-06-01	197195	NA	210344	93.7489	high	0.840574	33	GCA_006465945.1	99.58	98.36	81.8448	99.9423	143	1.04
hMpxV/Canada/un-NML-3342/2022|EPI_ISL_13544258|2022-06-01	197195	NA	210344	93.749	high	0.840574	33	GCA_006465945.1	99.58	98.49	81.8448	99.9423	143	1.04
hMpxV/Canada/un-NML-3344/2022|EPI_ISL_13544259|2022-06-01	197219	NA	210418	93.7273	high	1.32143	33	GCA_006465945.1	98.68	96.04	81.8016	99.9471	123	1.04
hMpxV/Canada/un-NML-3348/2022|EPI_ISL_13544260|2022-05-31	197195	NA	210344	93.7489	high	0.840574	33	GCA_006465945.1	99.58	98.36	81.8448	99.9423	143	1.04
hMpxV/Canada/un-NML-3357/2022|EPI_ISL_13544261|2022-06-02	197193	NA	210344	93.748	high	0.840574	33	GCA_006465945.1	99.58	98.36	81.8441	99.942	143	1.04
hMpxV/Canada/un-NML-3363/2022|EPI_ISL_13544262|2022-06-02	197204	NA	210366	93.7431	high	0.840574	33	GCA_006465945.1	99.51	98.04	81.9416	99.9393	137	1.04
hMpxV/Canada/un-NML-3366/2022|EPI_ISL_13544263|2022-06-02	197195	NA	210344	93.7489	high	0.840574	33	GCA_006465945.1	99.58	98.36	81.8448	99.9423	143	1.04
hMpxV/Canada/un-NML-3368/2022|EPI_ISL_13544264|2022-06-02	197195	NA	210344	93.7489	high	0.840574	33	GCA_006465945.1	99.58	98.36	81.8448	99.9423	143	1.04
hMpxV/Canada/un-NML-3441/2022|EPI_ISL_13544265|2022-06-02	197194	NA	210347	93.7468	high	0.840574	33	GCA_006465945.1	99.6	98.3	81.8447	99.9423	143	1.04
hMpxV/Canada/un-NML-3448/2022|EPI_ISL_13544266|2022-06-02	197195	NA	210344	93.749	high	0.840574	33	GCA_006465945.1	99.58	98.36	81.8448	99.9423	143	1.04
hMpxV/Canada/un-NML-3450/2022|EPI_ISL_13544267|2022-06-02	197198	NA	210338	93.7531	high	0.840574	33	GCA_006465945.1	99.58	98.36	81.8466	99.9423	143	1.04
hMpxV/Mexico/NLE-UANL-001/2022|EPI_ISL_13607904|2022-06-28	197584	NA	210344	93.9339	high	0.840574	33	GCA_006465945.1	99.59	98.31	82.0055	99.9515	143	1.04
hMpxV/Australia/un-SAP001/2022|EPI_ISL_13632068|2022-06	197098	NA	210264	93.7384	high	1.32143	33	GCA_006465945.1	98.09	96.23	82.5621	99.923	108	1.03
hMpxV/Taiwan/CVDCDC-110-231642/2022|EPI_ISL_13632071|2022-06-27	197315	NA	210344	93.8059	high	0.840574	33	GCA_006465945.1	99.57	98.36	81.8953	99.9451	143	1.04
hMpxV/Brazil/SP-IAL-17/2022|EPI_ISL_13705407|2022-07-04	197205	NA	210343	93.754	high	0.840574	33	GCA_006465945.1	99.6	98.31	81.8487	99.9425	143	1.04
hMpxV/Austria/MUW_1531254/2022|EPI_ISL_13842548|2022-07-04	197193	NA	210343	93.7482	high	0.840574	33	GCA_006465945.1	99.6	98.31	81.8441	99.942	143	1.04
hMpxV/Germany/BE-ChVir28152/2022|EPI_ISL_13889660|2022-05-29	197338	NA	210344	93.817	high	0.840574	33	GCA_006465945.1	99.58	98.36	81.905	99.9456	143	1.04
hMpxV/Germany/BE-ChVir28692/2022|EPI_ISL_13890204|2022-06-25	197343	NA	210381	93.8028	high	0.840574	33	GCA_006465945.1	99.39	97.87	81.7897	99.9444	140	1.04
hMpxV/Germany/un-RKI177/2022|EPI_ISL_13908360|2022-07	197140	NA	210288	93.7476	high	1.32143	33	GCA_006465945.1	99.58	96.95	81.8217	99.9409	143	1.04
hMpxV/Germany/un-RKI178/2022|EPI_ISL_13908361|2022-07	197141	NA	210288	93.748	high	1.32143	33	GCA_006465945.1	99.57	96.89	81.822	99.9409	143	1.04
hMpxV/Germany/un-RKI179/2022|EPI_ISL_13908362|2022-07	197140	NA	210344	93.7228	high	0.840574	33	GCA_006465945.1	99.57	98.3	81.8217	99.9409	143	1.04
hMpxV/Germany/un-RKI182/2022|EPI_ISL_13908363|2022-07	197140	NA	210343	93.7232	high	0.840574	33	GCA_006465945.1	99.44	98.36	81.8217	99.9409	143	1.04
hMpxV/Germany/un-RKI184/2022|EPI_ISL_13908364|2022-07	197139	NA	210344	93.7222	high	0.840574	33	GCA_006465945.1	99.56	98.36	81.8216	99.9409	143	1.04
hMpxV/Germany/un-RKI185/2022|EPI_ISL_13908365|2022-07	197140	NA	210344	93.7227	high	0.840574	33	GCA_006465945.1	99.58	98.3	81.8217	99.9409	143	1.04
hMpxV/England/UKHSA-5/2022|EPI_ISL_13958697|2022-05-16	197205	NA	210343	93.754	high	0.840574	33	GCA_006465945.1	99.6	98.31	81.8487	99.9425	143	1.03
hMpxV/England/UKHSA-6/2022|EPI_ISL_13958698|2022-05	197181	NA	210335	93.746	high	1.24962	33	GCA_006465945.1	95.63	94.97	81.9849	99.6292	118	1.04
hMpxV/USA/WA-UW-0020/2022|EPI_ISL_14033210|2022-07	197176	NA	210347	93.7386	high	0.840574	33	GCA_006465945.1	99.6	98.28	81.838	99.9418	143	1.04
hMpxV/USA/WA-UW-0021/2022|EPI_ISL_14033211|2022-07	197176	NA	210347	93.7386	high	0.840574	33	GCA_006465945.1	99.59	98.28	81.838	99.9418	143	1.04
hMpxV/USA/WA-UW-0022/2022|EPI_ISL_14033212|2022-07	197176	NA	210343	93.7401	high	0.840574	33	GCA_006465945.1	99.6	98.31	81.838	99.9418	143	1.04
hMpxV/USA/WA-UW-0023/2022|EPI_ISL_14033213|2022-07	197177	NA	210347	93.7391	high	0.840574	33	GCA_006465945.1	99.59	98.28	81.8382	99.9418	143	1.04
hMpxV/Austria/MUW-1533374/2022|EPI_ISL_14166709|2022-07-11	197179	NA	210347	93.74	high	0.840574	33	GCA_006465945.1	99.6	98.31	81.8385	99.9418	143	1.04
hMpxV/Peru/LIM-INS-009/2022|EPI_ISL_14207724|2022-07-01	197193	NA	210343	93.7481	high	0.840574	33	GCA_006465945.1	99.59	98.31	81.8441	99.942	143	1.04
hMpxV/Peru/LIM-INS-010/2022|EPI_ISL_14207725|2022-07-02	197194	NA	210343	93.7487	high	0.840574	33	GCA_006465945.1	99.6	98.25	81.8447	99.9423	143	1.04
hMpxV/Peru/LIM-INS-011/2022|EPI_ISL_14207726|2022-07-04	197193	NA	210343	93.7482	high	0.840574	33	GCA_006465945.1	99.59	98.31	81.8441	99.942	143	1.04
hMpxV/Peru/LIM-INS-012/2022|EPI_ISL_14207727|2022-07-06	197193	NA	210343	93.7482	high	0.840574	33	GCA_006465945.1	99.6	98.31	81.8441	99.942	143	1.04
hMpxV/Peru/LIM-INS-013/2022|EPI_ISL_14207728|2022-07-08	197194	NA	210343	93.7487	high	0.840574	33	GCA_006465945.1	99.6	98.25	81.8447	99.9423	143	1.04
hMpxV/Peru/LIM-INS-014/2022|EPI_ISL_14207729|2022-07-09	197193	NA	210343	93.7482	high	0.840574	33	GCA_006465945.1	99.6	98.31	81.8441	99.942	143	1.04
hMpxV/Peru/LIM-INS-015/2022|EPI_ISL_14207730|2022-07-09	197193	NA	210343	93.7482	high	0.840574	33	GCA_006465945.1	99.6	98.31	81.8441	99.942	143	1.04
hMpxV/Peru/LIM-INS-016/2022|EPI_ISL_14207731|2022-07-09	197193	NA	210343	93.7482	high	0.840574	33	GCA_006465945.1	99.6	98.31	81.8441	99.942	143	1.04
hMpxV/Peru/LIM-INS-017/2022|EPI_ISL_14207732|2022-07-08	197193	NA	210343	93.7482	high	0.840574	33	GCA_006465945.1	99.6	98.31	81.8441	99.942	143	1.04
hMpxV/Peru/LIM-INS-018/2022|EPI_ISL_14207733|2022-07-09	197193	NA	210343	93.7482	high	0.840574	33	GCA_006465945.1	99.6	98.31	81.8441	99.942	143	1.04
hMpxV/Peru/LIM-INS-019/2022|EPI_ISL_14207734|2022-07-11	197192	NA	210343	93.7478	high	0.840574	33	GCA_006465945.1	99.6	98.31	81.8441	99.942	143	1.04
hMpxV/Peru/LIM-INS-020/2022|EPI_ISL_14207735|2022-07-12	197193	NA	210343	93.7483	high	0.840574	33	GCA_006465945.1	99.6	98.31	81.8441	99.942	143	1.04
hMpxV/Peru/LIM-INS-021/2022|EPI_ISL_14207736|2022-07-12	197193	NA	210343	93.7482	high	0.840574	33	GCA_006465945.1	99.6	98.31	81.8441	99.942	143	1.04
hMpxV/Peru/LAL-INS-022/2022|EPI_ISL_14207737|2022-07-12	197194	NA	210343	93.7487	high	0.840574	33	GCA_006465945.1	99.6	98.31	81.8447	99.9423	143	1.04
hMpxV/Peru/TAC-INS-023/2022|EPI_ISL_14207738|2022-07-12	197193	NA	210343	93.7482	high	0.840574	33	GCA_006465945.1	99.6	98.31	81.8441	99.942	143	1.04
hMpxV/Peru/LAL-INS-024/2022|EPI_ISL_14207739|2022-07-15	197193	NA	210343	93.7482	high	0.840574	33	GCA_006465945.1	99.6	98.31	81.8441	99.942	143	1.04
hMpxV/Peru/LAL-INS-025/2022|EPI_ISL_14207740|2022-07-15	197193	NA	210343	93.7482	high	0.840574	33	GCA_006465945.1	99.6	98.31	81.8441	99.942	143	1.04
hMpxV/Peru/LIM-INS-026/2022|EPI_ISL_14207741|2022-07-15	197193	NA	210343	93.7482	high	0.840574	33	GCA_006465945.1	99.6	98.31	81.8441	99.942	143	1.04
hMpxV/USA/TX-CDC-0001/2022|EPI_ISL_14362272|2022-06	197236	NA	210347	93.7671	high	0.840574	33	GCA_006465945.1	99.6	98.17	81.8612	99.9433	143	1.04
hMpxV/USA/NY-CDC-0007/2022|EPI_ISL_14362274|2022-06	197163	NA	210343	93.734	high	0.840574	33	GCA_006465945.1	99.6	98.17	81.8314	99.9414	143	1.04
hMpxV/USA/NY-CDC-0006/2022|EPI_ISL_14362276|2022-06	197189	NA	210347	93.7448	high	0.840574	33	GCA_006465945.1	99.59	98.17	81.8408	99.942	143	1.04
hMpxV/USA/IL-CDC-0005/2022|EPI_ISL_14362278|2022-06	197135	NA	210347	93.7191	high	0.840574	33	GCA_006465945.1	99.6	98.31	81.8205	99.9409	143	1.04
hMpxV/USA/FL-CDC-0004/2022|EPI_ISL_14362280|2022-06	197315	NA	210343	93.8062	high	0.840574	33	GCA_006465945.1	99.6	98.12	81.8953	99.9451	143	1.04
hMpxV/USA/CO-CDC-0003/2022|EPI_ISL_14362282|2022-06	197235	NA	210343	93.7682	high	0.840574	33	GCA_006465945.1	99.6	98.17	81.8607	99.9433	143	1.04
hMpxV/USA/CO-CDC-0002/2022|EPI_ISL_14362285|2022-05	197216	NA	210347	93.7576	high	0.840574	33	GCA_006465945.1	99.6	98.17	81.8529	99.9428	143	1.04
hMpxV/USA/CA-CDC-0005/2022|EPI_ISL_14362287|2022-06	197015	NA	210343	93.6636	high	0.840574	33	GCA_006465945.1	99.58	98.22	81.7705	99.9359	143	1.04
hMpxV/USA/AZ-CDC-0001/2022|EPI_ISL_14362289|2022-06	197302	NA	210344	93.7998	high	0.840574	33	GCA_006465945.1	99.58	98.22	81.888	99.9447	143	1.04
hMpxV/Slovakia/CUSP-34542/2022|EPI_ISL_14541645|2022-07-25	197101	NA	210343	93.7044	high	0.840574	33	GCA_006465945.1	99.52	98.36	81.782	99.9396	142	1.04
hMpxV/Slovakia/CUSP-34541/2022|EPI_ISL_14541647|2022-07-25	197084	NA	210344	93.6962	high	0.840574	33	GCA_006465945.1	99.56	98.36	81.7997	99.939	143	1.04
hMpxV/Slovakia/CUSP-34623/2022|EPI_ISL_14541649|2022-07-25	197109	NA	210344	93.7081	high	0.840574	33	GCA_006465945.1	99.57	98.3	81.8102	99.9402	143	1.04
hMpxV/Slovakia/CUSP-35368/2022|EPI_ISL_14541652|2022-08-01	197108	NA	210344	93.7076	high	0.840574	33	GCA_006465945.1	99.58	98.36	81.8101	99.9402	143	1.04
hMpxV/Slovakia/CUSP-35370/2022|EPI_ISL_14541654|2022-08-01	197107	NA	210344	93.707	high	0.840574	33	GCA_006465945.1	99.57	98.36	81.8095	99.9402	143	1.04
hMpxV/USA/WA-UW-0097/2022|EPI_ISL_14562500|2022-08	197176	NA	210343	93.7401	high	0.840574	33	GCA_006465945.1	99.6	98.31	81.838	99.9418	143	1.04
hMpxV/USA/WA-UW-0098/2022|EPI_ISL_14562501|2022-08	197176	NA	210343	93.7401	high	0.840574	33	GCA_006465945.1	99.6	98.31	81.838	99.9418	143	1.04
hMpxV/USA/WA-UW-00101/2022|EPI_ISL_14562502|2022-08	197174	NA	210343	93.7391	high	0.840574	33	GCA_006465945.1	99.59	98.31	81.8368	99.9418	143	1.04
hMpxV/Germany/un-RKI272/2022|EPI_ISL_14562503|2022-08	197140	NA	210344	93.7228	high	0.840574	33	GCA_006465945.1	99.54	98.3	81.8217	99.9409	143	1.04
hMpxV/Germany/un-RKI274/2022|EPI_ISL_14562504|2022-08	197139	NA	210344	93.7222	high	0.840574	33	GCA_006465945.1	99.58	98.36	81.8216	99.9409	143	1.04
hMpxV/Germany/un-RKI273/2022|EPI_ISL_14562505|2022-08	197140	NA	210344	93.7229	high	0.840574	33	GCA_006465945.1	99.57	98.3	81.8217	99.9409	143	1.04
hMpxV/Germany/un-RKI275/2022|EPI_ISL_14562506|2022-08	197140	NA	210288	93.7476	high	1.32143	33	GCA_006465945.1	99.57	96.89	81.8217	99.9409	143	1.04
hMpxV/Germany/un-RKI276/2022|EPI_ISL_14562507|2022-08	197139	NA	210344	93.7223	high	0.840574	33	GCA_006465945.1	99.58	98.36	81.8216	99.9409	143	1.04
hMpxV/Germany/un-RKI277/2022|EPI_ISL_14562508|2022-08	197139	NA	210344	93.7223	high	0.840574	33	GCA_006465945.1	99.58	98.36	81.8216	99.9409	143	1.04
hMpxV/Germany/un-RKI278/2022|EPI_ISL_14562509|2022-08	197139	NA	210344	93.7223	high	0.840574	33	GCA_006465945.1	99.57	98.36	81.8216	99.9409	143	1.04
hMpxV/Germany/un-RKI279/2022|EPI_ISL_14562510|2022-08	197139	NA	210344	93.7223	high	0.840574	33	GCA_006465945.1	99.57	98.36	81.8216	99.9409	143	1.04
hMpxV/Germany/un-RKI280/2022|EPI_ISL_14562511|2022-08	197139	NA	210344	93.7223	high	0.840574	33	GCA_006465945.1	99.58	98.36	81.8216	99.9409	143	1.04
hMpxV/Germany/un-RKI281/2022|EPI_ISL_14562512|2022-08	197139	NA	210344	93.7224	high	0.840574	33	GCA_006465945.1	99.57	98.36	81.8216	99.9409	143	1.04
hMpxV/Brazil/SP-IAL-28/2022|EPI_ISL_14571429|2022-08-07	196651	NA	210350	93.4877	high	0.840574	33	GCA_006465945.1	99.58	97.95	81.6194	99.9009	143	1.03
hMpxV/Brazil/SP-IAL-29/2022|EPI_ISL_14571433|2022-08-05	196819	NA	210343	93.5703	high	0.840574	33	GCA_006465945.1	99.56	98.31	81.6881	99.9181	143	1.03
hMpxV/Brazil/SP-IAL-30/2022|EPI_ISL_14571435|2022-08-09	197060	NA	210342	93.6853	high	0.840574	33	GCA_006465945.1	99.59	98.17	81.7897	99.9381	143	1.03
hMpxV/Brazil/SP-IAL-31/2022|EPI_ISL_14571439|2022-08-05	196491	NA	210346	93.4133	high	0.840574	33	GCA_006465945.1	99.59	98.03	81.5537	99.8855	143	1.03
hMpxV/Brazil/SP-IAL-32/2022|EPI_ISL_14571441|2022-08-09	196489	NA	210350	93.4105	high	0.840574	33	GCA_006465945.1	99.59	97.74	81.5531	99.8853	143	1.03
hMpxV/Brazil/SP-IAL-33/2022|EPI_ISL_14571442|2022-08-09	196496	NA	210343	93.4168	high	0.840574	33	GCA_006465945.1	99.59	98.31	81.5546	99.8872	143	1.03
hMpxV/Brazil/SP-IAL-34/2022|EPI_ISL_14571444|2022-08-09	197014	NA	210343	93.6632	high	0.840574	33	GCA_006465945.1	99.6	98.17	81.7703	99.9359	143	1.03
hMpxV/Peru/LIM-INS-092/2022|EPI_ISL_14584300|2022-07-31	197193	NA	210343	93.7482	high	0.840574	33	GCA_006465945.1	99.6	98.31	81.8441	99.942	143	1.04
hMpxV/Peru/JUN-INS-118/2022|EPI_ISL_14584301|2022-07-22	197184	NA	209962	93.9141	high	1.32143	34	GCA_006465945.1	97.57	94.92	81.8624	99.9354	125	1.03
hMpxV/Peru/LAL-INS-100/2022|EPI_ISL_14584302|2022-08-03	197194	NA	210343	93.7487	high	0.840574	33	GCA_006465945.1	99.6	98.25	81.8447	99.9423	143	1.04
hMpxV/Peru/LIM-INS-103/2022|EPI_ISL_14584303|2022-08-02	197193	NA	210343	93.7482	high	0.840574	33	GCA_006465945.1	99.6	98.31	81.8441	99.942	143	1.04
hMpxV/Peru/LIM-INS-093/2022|EPI_ISL_14584304|2022-08-02	197195	NA	210343	93.7491	high	0.840574	33	GCA_006465945.1	99.6	98.31	81.8448	99.9423	143	1.04
hMpxV/Peru/CAL-INS-112/2022|EPI_ISL_14584305|2022-08-02	197194	NA	210343	93.749	high	0.840574	33	GCA_006465945.1	99.58	98.31	81.8447	99.9423	143	1.04
hMpxV/Peru/LIM-INS-090/2022|EPI_ISL_14584306|2022-08-02	197191	NA	210343	93.7473	high	0.840574	33	GCA_006465945.1	99.6	98.31	81.8428	99.942	143	1.04
hMpxV/Peru/LIM-INS-102/2022|EPI_ISL_14584307|2022-08-03	197192	NA	210343	93.7477	high	0.840574	33	GCA_006465945.1	99.6	98.38	81.8441	99.942	143	1.04
hMpxV/Peru/LIM-INS-094/2022|EPI_ISL_14584308|2022-08-04	197193	NA	210343	93.7482	high	0.840574	33	GCA_006465945.1	99.59	98.31	81.8441	99.942	143	1.04
hMpxV/Peru/LIM-INS-108/2022|EPI_ISL_14584309|2022-08-01	197193	NA	210343	93.7482	high	0.840574	33	GCA_006465945.1	99.6	98.31	81.8441	99.942	143	1.04
hMpxV/Peru/LIM-INS-109/2022|EPI_ISL_14584310|2022-07-25	197197	NA	210343	93.7501	high	0.840574	33	GCA_006465945.1	99.6	98.31	81.8466	99.9423	143	1.04
hMpxV/Peru/LIM-INS-110/2022|EPI_ISL_14584311|2022-07-26	197184	NA	210343	93.7439	high	0.840574	33	GCA_006465945.1	99.6	98.31	81.8398	99.942	143	1.04
hMpxV/Indonesia/JK-NIHRD-MP0024/2022|EPI_ISL_14615579|2022-08-18	197204	NA	210343	93.7537	high	0.840574	33	GCA_006465945.1	99.59	98.31	81.8487	99.9425	143	1.04
hMpxV/Brazil/SP-IAL-44/2022|EPI_ISL_14623523|2022-08-03	196617	NA	210344	93.474	high	0.840574	33	GCA_006465945.1	99.55	98.31	81.6039	99.8988	143	1.03
hMpxV/Brazil/SP-IAL-49/2022|EPI_ISL_14624832|2022-08-04	196864	NA	210343	93.5917	high	0.840574	33	GCA_006465945.1	99.59	98.31	81.7072	99.922	143	1.03
hMpxV/USA/CT-DPH-1097268001/2022|EPI_ISL_14665379|2022-07-19	195591	NA	210397	92.9628	high	1.32143	33	GCA_006465945.1	99.41	95.91	81.352	99.6721	122	1.03
hMpxV/USA/CT-DPH-1097514001/2022|EPI_ISL_14665380|2022-07-20	195626	NA	210391	92.9822	high	0.840574	33	GCA_006465945.1	99.52	97.68	81.2343	99.8156	133	1.03
hMpxV/USA/CT-DPH-1097796001/2022|EPI_ISL_14665381|2022-07-21	195592	NA	210395	92.9641	high	1.32143	33	GCA_006465945.1	99.29	97.03	80.9549	99.6856	123	1.03
hMpxV/USA/CT-DPH-1098541001/2022|EPI_ISL_14665382|2022-07-23	195592	NA	210445	92.942	high	1.32143	33	GCA_006465945.1	99.43	95.29	81.2541	99.6826	120	1.03
hMpxV/USA/CT-DPH-1098564001/2022|EPI_ISL_14665383|2022-07-25	195591	NA	210377	92.9716	high	1.32143	33	GCA_006465945.1	99.38	95.73	81.1943	99.6865	123	1.03
hMpxV/USA/CT-DPH-1099005001/2022|EPI_ISL_14665384|2022-07-27	195591	NA	210372	92.9737	high	1.32143	33	GCA_006465945.1	99.45	95.88	81.1773	99.8042	128	1.03
hMpxV/USA/CT-DPH-1099094001/2022|EPI_ISL_14665385|2022-07-27	195592	NA	210419	92.9537	high	1.32143	33	GCA_006465945.1	99.1	96.16	81.1595	99.8126	121	1.03
hMpxV/USA/CT-DPH-1099653001/2022|EPI_ISL_14665386|2022-07-28	195592	NA	210380	92.971	high	1.32143	33	GCA_006465945.1	98.9	93.61	81.3132	99.6744	116	1.03
hMpxV/USA/CT-DPH-1099810001/2022|EPI_ISL_14665387|2022-07-31	195939	NA	210340	93.1533	high	1.32143	33	GCA_006465945.1	99.29	96.96	81.2433	99.7295	127	1.03
hMpxV/USA/CT-DPH-1099878001/2022|EPI_ISL_14665388|2022-07-31	195567	NA	210424	92.9396	high	1.32143	33	GCA_006465945.1	99.37	94.61	81.3436	99.6721	117	1.03
hMpxV/USA/CT-DPH-1099933001/2022|EPI_ISL_14665389|2022-07-31	195592	NA	210428	92.9496	high	1.32143	33	GCA_006465945.1	99.32	96.96	80.9803	99.8158	124	1.03
hMpxV/USA/CT-DPH-1100488001/2022|EPI_ISL_14665390|2022-08-02	195591	NA	210364	92.9772	high	0.840574	33	GCA_006465945.1	99.47	97.55	81.0137	99.8221	130	1.03
hMpxV/USA/CT-DPH-1100561001/2022|EPI_ISL_14665391|2022-08-02	195592	NA	210407	92.9587	high	1.32143	33	GCA_006465945.1	99.36	96.52	81.1132	99.8067	130	1.03
hMpxV/USA/CT-DPH-1101030001/2022|EPI_ISL_14665392|2022-08-04	195591	NA	210400	92.9617	high	1.32143	33	GCA_006465945.1	99.56	96	81.2615	99.6907	125	1.03
hMpxV/USA/CT-DPH-1101315001/2022|EPI_ISL_14665393|2022-08-05	195594	NA	210394	92.9655	high	1.32143	33	GCA_006465945.1	99.29	95.43	81.0663	99.8185	126	1.03
hMpxV/Portugal/INSA-PT0159/2022|EPI_ISL_14752135|2022-07-05	195598	NA	210339	92.9918	high	0.840574	33	GCA_006465945.1	99.48	98.61	81.2335	99.797	141	1.03
hMpxV/Portugal/INSA-PT0160/2022|EPI_ISL_14752137|2022-07-06	195811	NA	210353	93.0868	high	0.840574	33	GCA_006465945.1	99.5	98.2	81.4884	99.8145	137	1.03
hMpxV/Portugal/INSA-PT0161/2022|EPI_ISL_14752139|2022-07-05	195639	NA	210356	93.0036	high	0.840574	33	GCA_006465945.1	99.48	98.58	81.253	99.7974	138	1.03
hMpxV/Portugal/INSA-PT0162/2022|EPI_ISL_14752141|2022-06-30	195651	NA	210351	93.0118	high	0.840574	33	GCA_006465945.1	99.42	98.59	81.3517	99.7996	138	1.03
hMpxV/Portugal/INSA-PT0163/2022|EPI_ISL_14752143|2022-07-05	195745	NA	210342	93.0603	high	0.840574	33	GCA_006465945.1	99.54	98.73	81.3395	99.8087	139	1.03
hMpxV/Portugal/INSA-PT0164/2022|EPI_ISL_14752145|2022-07-05	196317	NA	210386	93.3126	high	1.32143	33	GCA_006465945.1	99.45	97.43	81.5709	99.8605	133	1.03
hMpxV/Portugal/INSA-PT0186/2022|EPI_ISL_14752180|2022-06-28	196429	NA	210406	93.357	high	1.32143	33	GCA_006465945.1	99.52	96.46	81.7524	99.8721	132	1.03
hMpxV/Portugal/INSA-PT0187/2022|EPI_ISL_14752182|2022-06-29	196371	NA	210331	93.3627	high	0.840574	33	GCA_006465945.1	99.28	98.54	81.5992	99.8717	139	1.03
hMpxV/Portugal/INSA-PT0188/2022|EPI_ISL_14752184|2022-06-28	195595	NA	210352	92.9848	high	0.840574	33	GCA_006465945.1	99.33	98.45	81.37	99.7921	137	1.03
hMpxV/Portugal/INSA-PT0189/2022|EPI_ISL_14752186|2022-06-27	196352	NA	210412	93.318	high	1.32143	33	GCA_006465945.1	99.42	96.23	81.6371	99.8662	134	1.03
hMpxV/Portugal/INSA-PT0190/2022|EPI_ISL_14752188|2022-06-28	195737	NA	210331	93.0615	high	0.840574	33	GCA_006465945.1	99.55	98.49	81.2042	99.8111	142	1.03
hMpxV/Portugal/INSA-PT0191/2022|EPI_ISL_14752189|2022-06-28	196233	NA	210399	93.2671	high	1.32143	33	GCA_006465945.1	99.46	96.28	81.7361	99.854	134	1.03
hMpxV/Portugal/INSA-PT0192/2022|EPI_ISL_14752191|2022-06-29	196333	NA	210383	93.3215	high	0.840574	33	GCA_006465945.1	99.52	97.84	81.6096	99.8659	136	1.03
hMpxV/Portugal/INSA-PT0194/2022|EPI_ISL_14752193|2022-06-27	196331	NA	210332	93.3433	high	1.32143	33	GCA_006465945.1	99.38	95.52	81.6277	99.8602	131	1.03
hMpxV/Portugal/INSA-PT0195/2022|EPI_ISL_14752195|2022-06-28	196321	NA	210359	93.3265	high	0.840574	33	GCA_006465945.1	99.42	98.59	81.579	99.8673	139	1.03
hMpxV/Portugal/INSA-PT0196/2022|EPI_ISL_14752197|2022-06-27	196379	NA	210410	93.3316	high	1.32143	33	GCA_006465945.1	99.48	94.94	81.5361	99.8902	127	1.04
hMpxV/Portugal/INSA-PT0197/2022|EPI_ISL_14752199|2022-06-28	195643	NA	210364	93.002	high	0.840574	33	GCA_006465945.1	99.43	98.57	81.3592	99.7978	138	1.03
hMpxV/Netherlands/un-EMC-NL021/2022|EPI_ISL_14793992|2022-08-01	196909	NA	210343	93.6132	high	0.840574	33	GCA_006465945.1	99.6	98.44	81.7256	99.927	143	1.03
hMpxV/Germany/un-RKI-315/2022|EPI_ISL_14804627|2022-08	190641	NA	210231	90.6816	high	0.840574	33	GCA_006465945.1	99.61	98.08	79.125	99.0223	143	1
hMpxV/Germany/un-RKI-317/2022|EPI_ISL_14804628|2022-08	190632	NA	210231	90.6773	high	0.840574	33	GCA_006465945.1	99.61	98.08	79.1216	99.0214	143	1
hMpxV/Germany/un-RKI-318/2022|EPI_ISL_14804629|2022-08	190631	NA	210255	90.6666	high	0.840574	33	GCA_006465945.1	99.61	98.38	79.1197	99.0214	143	1
hMpxV/Germany/un-RKI-319/2022|EPI_ISL_14804630|2022-08	190632	NA	210232	90.6769	high	0.840574	33	GCA_006465945.1	99.6	98.07	79.1216	99.0214	143	1
hMpxV/Germany/un-RKI-321/2022|EPI_ISL_14804631|2022-08	190631	NA	210226	90.6792	high	0.840574	33	GCA_006465945.1	99.62	97.53	79.1197	99.0214	143	1
hMpxV/Germany/un-RKI-322/2022|EPI_ISL_14804632|2022-08	190634	NA	210231	90.6782	high	0.840574	33	GCA_006465945.1	99.61	98.08	79.1221	99.0217	143	1
hMpxV/Germany/un-RKI-323/2022|EPI_ISL_14804633|2022-08	190630	NA	210232	90.6762	high	0.840574	33	GCA_006465945.1	99.61	98.07	79.1192	99.0214	143	1
hMpxV/Germany/un-RKI-324/2022|EPI_ISL_14804634|2022-08	190632	NA	210232	90.6769	high	0.840574	33	GCA_006465945.1	99.62	98.07	79.1216	99.0214	143	1
hMpxV/Germany/un-RKI-325/2022|EPI_ISL_14804635|2022-08	190632	NA	210232	90.6769	high	0.840574	33	GCA_006465945.1	99.62	98.07	79.1216	99.0214	143	1
hMpxV/Germany/un-RKI-327/2022|EPI_ISL_14804636|2022-08	190632	NA	210232	90.677	high	0.840574	33	GCA_006465945.1	99.59	98.07	79.1216	99.0214	143	1
hMpxV/Italy/SIC-UNIPA-VL1/2022|EPI_ISL_14804637|2022-08-09	197141	NA	210348	93.7215	high	0.840574	33	GCA_006465945.1	99.59	98.41	81.822	99.9409	143	1.03
hMpxV/USA/OK-UN-61/2022|EPI_ISL_14804640|2022-07-19	197193	NA	210291	93.7717	high	1.32143	33	GCA_006465945.1	99.58	96.87	81.8441	99.942	143	1.04
hMpxV/Brazil/SP-IAL-67/2022|EPI_ISL_14809100|2022-08-23	197208	NA	210343	93.7553	high	0.840574	33	GCA_006465945.1	99.55	98.31	81.8498	99.9425	143	1.04
