# Supplementary material for: Comparative genome analysis reveals driving forces behind Monkeypox virus evolution and sheds light on the role of ATC trinucleotide motif
Source: Virus Evol. 2024 May 18;10(1):veae043. doi: 10.1093/ve/veae043 (PMC11141602; doi:10.1093/ve/veae043)
Supplement: veae043_Supp [file veae043_supp.zip › suppl_data/Supplementary_file_2.xlsx]

## Sheet: 1718 dataset
Contig	genome file	ID	lineage	country	date	contig length
hMpxV/Switzerland/ZH-UZH-IMV-3ba6449f/2022|EPI_ISL_13251157|2022-06-01	1	EPI_ISL_13251157	IIb B.1.3	Switzerland	2022-01-06	197179
hMpxV/Switzerland/ZH-UZH-IMV-3ba6450e/2022|EPI_ISL_13251584|2022-06-02	2	EPI_ISL_13251584	IIb B.1.1 (probable IIb B.1.1)	Switzerland	2022-02-06	197057
hMpxV/Germany/un-RKI-013/2022|EPI_ISL_13308117|2022-06	3	EPI_ISL_13308117	IIb B.1.3	Germany	2022-06	197140
hMpxV/Germany/un-RKI-026/2022|EPI_ISL_13308118|2022-06	4	EPI_ISL_13308118	IIb B.1.1	Germany	2022-06	197140
hMpxV/Germany/un-RKI-027/2022|EPI_ISL_13308119|2022-06	5	EPI_ISL_13308119	IIb B.1.5	Germany	2022-06	197140
hMpxV/Germany/un-RKI-028/2022|EPI_ISL_13308121|2022-06	6	EPI_ISL_13308121	IIb B.1	Germany	2022-06	197140
hMpxV/Germany/un-RKI-029/2022|EPI_ISL_13308122|2022-06	7	EPI_ISL_13308122	IIb B.1	Germany	2022-06	197140
hMpxV/Germany/un-RKI-030/2022|EPI_ISL_13308124|2022-06	8	EPI_ISL_13308124	IIb B.1.1	Germany	2022-06	197140
hMpxV/Germany/un-RKI-031/2022|EPI_ISL_13308125|2022-06	9	EPI_ISL_13308125	IIb B.1	Germany	2022-06	197140
hMpxV/Germany/un-RKI-032/2022|EPI_ISL_13308127|2022-06	10	EPI_ISL_13308127	IIb B.1.1	Germany	2022-06	197140
hMpxV/Germany/un-RKI-033/2022|EPI_ISL_13308129|2022-06	11	EPI_ISL_13308129	IIb B.1.2	Germany	2022-06	197140
hMpxV/Germany/un-RKI-035/2022|EPI_ISL_13308131|2022-06	12	EPI_ISL_13308131	IIb B.1	Germany	2022-06	197140
hMpxV/Germany/un-RKI-034/2022|EPI_ISL_13308133|2022-06	13	EPI_ISL_13308133	IIb B.1.1	Germany	2022-06	197140
hMpxV/Germany/un-RKI-036/2022|EPI_ISL_13308135|2022-06	14	EPI_ISL_13308135	IIb B.1.1	Germany	2022-06	197140
hMpxV/Germany/un-RKI-037/2022|EPI_ISL_13308137|2022-06	15	EPI_ISL_13308137	IIb B.1	Germany	2022-06	197140
hMpxV/Germany/un-RKI-038/2022|EPI_ISL_13308139|2022-06	16	EPI_ISL_13308139	IIb B.1.2	Germany	2022-06	197140
hMpxV/Germany/un-RKI-039/2022|EPI_ISL_13308140|2022-06	17	EPI_ISL_13308140	IIb B.1	Germany	2022-06	197140
hMpxV/Germany/un-RKI-040/2022|EPI_ISL_13308142|2022-06	18	EPI_ISL_13308142	IIb B.1	Germany	2022-06	197140
hMpxV/Germany/un-RKI-041/2022|EPI_ISL_13308144|2022-06	19	EPI_ISL_13308144	IIb B.1	Germany	2022-06	197140
hMpxV/Germany/un-RKI-042/2022|EPI_ISL_13308145|2022-06	20	EPI_ISL_13308145	IIb B.1.3	Germany	2022-06	197140
hMpxV/Germany/un-RKI-043/2022|EPI_ISL_13308146|2022-06	21	EPI_ISL_13308146	IIb B.1.7	Germany	2022-06	197140
hMpxV/Germany/un-RKI-044/2022|EPI_ISL_13308147|2022-06	22	EPI_ISL_13308147	IIb B.1.1	Germany	2022-06	197140
hMpxV/Germany/un-RKI-045/2022|EPI_ISL_13308148|2022-06	23	EPI_ISL_13308148	IIb B.1	Germany	2022-06	197140
hMpxV/Germany/un-RKI-046/2022|EPI_ISL_13308150|2022-06	24	EPI_ISL_13308150	IIb B.1.1	Germany	2022-06	197140
hMpxV/Germany/un-RKI-047/2022|EPI_ISL_13308151|2022-06	25	EPI_ISL_13308151	IIb B.1	Germany	2022-06	197140
hMpxV/Germany/un-RKI-048/2022|EPI_ISL_13308153|2022-06	26	EPI_ISL_13308153	IIb B.1.5	Germany	2022-06	197140
hMpxV/Germany/un-RKI-049/2022|EPI_ISL_13308155|2022-06	27	EPI_ISL_13308155	IIb B.1.7	Germany	2022-06	197140
hMpxV/Germany/un-RKI-050/2022|EPI_ISL_13308157|2022-06	28	EPI_ISL_13308157	IIb B.1.3	Germany	2022-06	197140
hMpxV/France/un-IRBA-11/2022|EPI_ISL_13308158|2022-05-19	29	EPI_ISL_13308158	IIb B.1	France	19-05-2022	196172
hMpxV/France/un-IRBA-14/2022|EPI_ISL_13308160|2022-05-20	30	EPI_ISL_13308160	IIb B.1	France	20-05-2022	196947
hMpxV/Slovenia/UL-S3/2022|EPI_ISL_13308162|2022-06	31	EPI_ISL_13308162	IIb B.1.3	Slovenia	2022-06	197614
hMpxV/Slovenia/UL-S4/2022|EPI_ISL_13308163|2022-06	32	EPI_ISL_13308163	IIb B.1.3	Slovenia	2022-06	197650
hMpxV/Slovenia/UL-S5/2022|EPI_ISL_13308165|2022-06	33	EPI_ISL_13308165	IIb B.1.3	Slovenia	2022-06	197611
hMpxV/Slovenia/UL-S1-VE6/2022|EPI_ISL_13308167|2022-05-23	34	EPI_ISL_13308167	IIb B.1.3	Slovenia	23-05-2022	197653
hMpxV/Canada/un-NML-2930/2022|EPI_ISL_13408801|2022-05-21	35	EPI_ISL_13408801	IIb B.1.4	Canada	21-05-2022	197199
hMpxV/Canada/un-NML-2936/2022|EPI_ISL_13408803|2022-05-20	36	EPI_ISL_13408803	IIb B.1.4	Canada	20-05-2022	197183
hMpxV/Canada/un-NML-2835/2022|EPI_ISL_13408805|2022-05-17	37	EPI_ISL_13408805	IIb B.1 (probable IIb B.1)	Canada	17-05-2022	197191
hMpxV/Canada/un-NML-2836/2022|EPI_ISL_13408807|2022-05-17	38	EPI_ISL_13408807	IIb B.1.4	Canada	17-05-2022	197209
hMpxV/Canada/un-NML-2837/2022|EPI_ISL_13408809|2022-05-18	39	EPI_ISL_13408809	IIb B.1 (probable IIb B.1)	Canada	18-05-2022	197202
hMpxV/Canada/un-NML-2844/2022|EPI_ISL_13408811|2022-05-14	40	EPI_ISL_13408811	IIb B.1	Canada	14-05-2022	197198
hMpxV/Canada/un-NML-2846/2022|EPI_ISL_13408813|2022-05-19	41	EPI_ISL_13408813	IIb B.1	Canada	19-05-2022	197199
hMpxV/Canada/un-NML-2849/2022|EPI_ISL_13408815|2022-05-19	42	EPI_ISL_13408815	IIb B.1	Canada	19-05-2022	197209
hMpxV/Canada/un-NML-2850/2022|EPI_ISL_13408817|2022-05-19	43	EPI_ISL_13408817	IIb B.1	Canada	19-05-2022	197209
hMpxV/Canada/un-NML-2851/2022|EPI_ISL_13408819|2022-05-19	44	EPI_ISL_13408819	IIb B.1 (probable IIb B.1)	Canada	19-05-2022	197209
hMpxV/Canada/un-NML-2852/2022|EPI_ISL_13408821|2022-05-19	45	EPI_ISL_13408821	IIb B.1	Canada	19-05-2022	197209
hMpxV/Canada/un-NML-2853/2022|EPI_ISL_13408823|2022-05-19	46	EPI_ISL_13408823	IIb B.1	Canada	19-05-2022	197209
hMpxV/Canada/un-NML-2856/2022|EPI_ISL_13408825|2022-05-19	47	EPI_ISL_13408825	IIb B.1 (probable IIb B.1)	Canada	19-05-2022	197204
hMpxV/Canada/un-NML-2861/2022|EPI_ISL_13408827|2022-05-18	48	EPI_ISL_13408827	IIb B.1	Canada	18-05-2022	197221
hMpxV/Canada/un-NML-2869/2022|EPI_ISL_13408829|2022-05-21	49	EPI_ISL_13408829	IIb B.1 (probable IIb B.1)	Canada	21-05-2022	197140
hMpxV/Canada/un-NML-2873/2022|EPI_ISL_13408831|2022-05-19	50	EPI_ISL_13408831	IIb B.1	Canada	19-05-2022	197199
hMpxV/Canada/un-NML-2874/2022|EPI_ISL_13408833|2022-05-19	51	EPI_ISL_13408833	IIb B.1	Canada	19-05-2022	197207
hMpxV/Canada/un-NML-2883/2022|EPI_ISL_13408835|2022-05-20	52	EPI_ISL_13408835	IIb B.1	Canada	20-05-2022	197199
hMpxV/Canada/un-NML-2884/2022|EPI_ISL_13408837|2022-05-20	53	EPI_ISL_13408837	IIb B.1	Canada	20-05-2022	197199
hMpxV/Canada/un-NML-2885/2022|EPI_ISL_13408839|2022-05-20	54	EPI_ISL_13408839	IIb B.1	Canada	20-05-2022	197185
hMpxV/Canada/un-NML-2886/2022|EPI_ISL_13408841|2022-05-20	55	EPI_ISL_13408841	IIb B.1 (probable IIb B.1)	Canada	20-05-2022	197188
hMpxV/Canada/un-NML-2893/2022|EPI_ISL_13408843|2022-05-20	56	EPI_ISL_13408843	IIb B.1	Canada	20-05-2022	197199
hMpxV/Canada/un-NML-2894/2022|EPI_ISL_13408845|2022-05-20	57	EPI_ISL_13408845	IIb B.1	Canada	20-05-2022	197182
hMpxV/Canada/un-NML-2896/2022|EPI_ISL_13408847|2022-05-20	58	EPI_ISL_13408847	IIb B.1	Canada	20-05-2022	197211
hMpxV/Germany/un-RKI-067/2022|EPI_ISL_13411153|2022-06	59	EPI_ISL_13411153	IIb B.1	Germany	2022-06	197140
hMpxV/Germany/un-RKI-065/2022|EPI_ISL_13411154|2022-06	60	EPI_ISL_13411154	IIb B.1.1	Germany	2022-06	197140
hMpxV/Germany/un-RKI-064/2022|EPI_ISL_13411155|2022-06	61	EPI_ISL_13411155	IIb B.1.1	Germany	2022-06	197140
hMpxV/Germany/un-RKI-063/2022|EPI_ISL_13411156|2022-06	62	EPI_ISL_13411156	IIb B.1.2	Germany	2022-06	197139
hMpxV/Germany/un-RKI-062/2022|EPI_ISL_13411157|2022-06	63	EPI_ISL_13411157	IIb B.1.2	Germany	2022-06	197140
hMpxV/Germany/un-RKI-061/2022|EPI_ISL_13411158|2022-06	64	EPI_ISL_13411158	IIb B.1.5	Germany	2022-06	197140
hMpxV/Germany/un-RKI-060/2022|EPI_ISL_13411159|2022-06	65	EPI_ISL_13411159	IIb B.1.1	Germany	2022-06	197140
hMpxV/Germany/un-RKI-059/2022|EPI_ISL_13411160|2022-06	66	EPI_ISL_13411160	IIb B.1.1	Germany	2022-06	197140
hMpxV/Germany/un-RKI-058/2022|EPI_ISL_13411161|2022-06	67	EPI_ISL_13411161	IIb B.1	Germany	2022-06	197140
hMpxV/Germany/un-RKI-057/2022|EPI_ISL_13411162|2022-06	68	EPI_ISL_13411162	IIb B.1	Germany	2022-06	197140
hMpxV/Germany/un-RKI-056/2022|EPI_ISL_13411163|2022-06	69	EPI_ISL_13411163	IIb B.1.1	Germany	2022-06	197140
hMpxV/Germany/un-RKI-055/2022|EPI_ISL_13411164|2022-06	70	EPI_ISL_13411164	IIb B.1.7	Germany	2022-06	197140
hMpxV/Germany/un-RKI-054/2022|EPI_ISL_13411165|2022-06	71	EPI_ISL_13411165	IIb B.1.2	Germany	2022-06	197140
hMpxV/Germany/un-RKI-053/2022|EPI_ISL_13411166|2022-06	72	EPI_ISL_13411166	IIb B.1.1	Germany	2022-06	197140
hMpxV/Germany/un-RKI-052/2022|EPI_ISL_13411167|2022-06	73	EPI_ISL_13411167	IIb B.1	Germany	2022-06	197143
hMpxV/Germany/un-RKI-051/2022|EPI_ISL_13411168|2022-06	74	EPI_ISL_13411168	IIb B.1.1	Germany	2022-06	197140
hMpxV/Germany/un-RKI-099/2022|EPI_ISL_13483200|2022-06	75	EPI_ISL_13483200	IIb B.1.1	Germany	2022-06	197140
hMpxV/Germany/un-RKI-100/2022|EPI_ISL_13483201|2022-06	76	EPI_ISL_13483201	IIb B.1	Germany	2022-06	197140
hMpxV/Germany/un-RKI-077/2022|EPI_ISL_13483203|2022-06	77	EPI_ISL_13483203	IIb B.1	Germany	2022-06	197136
hMpxV/Germany/un-RKI-097/2022|EPI_ISL_13483205|2022-06	78	EPI_ISL_13483205	IIb B.1.1	Germany	2022-06	197136
hMpxV/Germany/un-RKI-092/2022|EPI_ISL_13483206|2022-06	79	EPI_ISL_13483206	IIb B.1.2	Germany	2022-06	197131
hMpxV/Germany/un-RKI-101/2022|EPI_ISL_13483208|2022-06	80	EPI_ISL_13483208	IIb B.1	Germany	2022-06	197134
hMpxV/Luxembourg/LNS-0899423/2022|EPI_ISL_13660191|2022-06-10	81	EPI_ISL_13660191	IIb B.1.1	Luxembourg	2022-10-06	197251
hMpxV/Germany/BE-ChVir28305/2022|EPI_ISL_13889908|2022-06-05	82	EPI_ISL_13889908	IIb B.1.2	Germany	2022-05-06	197349
hMpxV/Germany/BE-ChVir28566/2022|EPI_ISL_13890048|2022-06-16	83	EPI_ISL_13890048	IIb B.1.7	Germany	16-06-2022	197341
hMpxV/Taiwan/TCDC-110-364682/2022|EPI_ISL_13908328|2022-07	84	EPI_ISL_13908328	IIb B.1	Taiwan	2022-07	197196
hMpxV/Canada/un-NML-2831/2022|EPI_ISL_13908329|2022-05-14	85	EPI_ISL_13908329	IIb B.1 (probable IIb B.1)	Canada	14-05-2022	197176
hMpxV/Canada/un-NML-3164/2022|EPI_ISL_13908330|2022-05-29	86	EPI_ISL_13908330	IIb B.1 (probable IIb B.1)	Canada	29-05-2022	197214
hMpxV/Canada/un-NML-3276/2022|EPI_ISL_13908331|2022-05-31	87	EPI_ISL_13908331	IIb B.1 (probable IIb B.1)	Canada	31-05-2022	197204
hMpxV/Canada/un-NML-3518/2022|EPI_ISL_13908332|2022-06-07	88	EPI_ISL_13908332	IIb B.1	Canada	2022-07-06	197195
hMpxV/Canada/un-NML-3519/2022|EPI_ISL_13908333|2022-06-06	89	EPI_ISL_13908333	IIb B.1	Canada	2022-06-06	197195
hMpxV/Canada/un-NML-3542/2022|EPI_ISL_13908334|2022-06-07	90	EPI_ISL_13908334	IIb B.1	Canada	2022-07-06	197198
hMpxV/Canada/un-NML-3549/2022|EPI_ISL_13908335|2022-06-07	91	EPI_ISL_13908335	IIb B.1	Canada	2022-07-06	197197
hMpxV/Canada/un-NML-3582/2022|EPI_ISL_13908336|2022-06-08	92	EPI_ISL_13908336	IIb B.1.4	Canada	2022-08-06	197195
hMpxV/Canada/un-NML-3595/2022|EPI_ISL_13908337|2022-06-08	93	EPI_ISL_13908337	IIb B.1	Canada	2022-08-06	197195
hMpxV/Canada/un-NML-3607/2022|EPI_ISL_13908338|2022-06-09	94	EPI_ISL_13908338	IIb B.1	Canada	2022-09-06	197195
hMpxV/Canada/un-NML-3611/2022|EPI_ISL_13908339|2022-06-09	95	EPI_ISL_13908339	IIb B.1	Canada	2022-09-06	197193
hMpxV/Canada/un-NML-3657/2022|EPI_ISL_13908340|2022-06-10	96	EPI_ISL_13908340	IIb B.1	Canada	2022-10-06	197204
hMpxV/Canada/un-NML-3658/2022|EPI_ISL_13908341|2022-06-10	97	EPI_ISL_13908341	IIb B.1	Canada	2022-10-06	197195
hMpxV/Canada/un-NML-3672/2022|EPI_ISL_13908342|2022-06-11	98	EPI_ISL_13908342	IIb B.1	Canada	2022-11-06	197195
hMpxV/Canada/un-NML-3674/2022|EPI_ISL_13908343|2022-06-13	99	EPI_ISL_13908343	IIb B.1	Canada	13-06-2022	197195
hMpxV/Canada/un-NML-3678/2022|EPI_ISL_13908344|2022-06-13	100	EPI_ISL_13908344	IIb B.1 (probable IIb B.1)	Canada	13-06-2022	197190
hMpxV/Canada/un-NML-3752/2022|EPI_ISL_13908345|2022-06-10	101	EPI_ISL_13908345	IIb B.1	Canada	2022-10-06	197204
hMpxV/Germany/un-RKI169/2022|EPI_ISL_13908346|2022-07	102	EPI_ISL_13908346	IIb B.1.2	Germany	2022-07	197140
hMpxV/Germany/un-RKI180/2022|EPI_ISL_13908347|2022-07	103	EPI_ISL_13908347	IIb B.1.1	Germany	2022-07	197140
hMpxV/Germany/un-RKI181/2022|EPI_ISL_13908348|2022-07	104	EPI_ISL_13908348	IIb B.1	Germany	2022-07	197140
hMpxV/Germany/un-RKI183/2022|EPI_ISL_13908349|2022-07	105	EPI_ISL_13908349	IIb B.1.1	Germany	2022-07	197139
hMpxV/Germany/un-RKI166/2022|EPI_ISL_13908350|2022-07	106	EPI_ISL_13908350	IIb B.1.2	Germany	2022-07	197140
hMpxV/Germany/un-RKI167/2022|EPI_ISL_13908351|2022-07	107	EPI_ISL_13908351	IIb B.1.2	Germany	2022-07	197140
hMpxV/Germany/un-RKI168/2022|EPI_ISL_13908352|2022-07	108	EPI_ISL_13908352	IIb B.1	Germany	2022-07	197140
hMpxV/Germany/un-RKI170/2022|EPI_ISL_13908353|2022-07	109	EPI_ISL_13908353	IIb B.1	Germany	2022-07	197140
hMpxV/Germany/un-RKI171/2022|EPI_ISL_13908354|2022-07	110	EPI_ISL_13908354	IIb B.1	Germany	2022-07	197140
hMpxV/Germany/un-RKI172/2022|EPI_ISL_13908355|2022-07	111	EPI_ISL_13908355	IIb B.1	Germany	2022-07	197139
hMpxV/Germany/un-RKI173/2022|EPI_ISL_13908356|2022-07	112	EPI_ISL_13908356	IIb B.1	Germany	2022-07	197140
hMpxV/Germany/un-RKI174/2022|EPI_ISL_13908357|2022-07	113	EPI_ISL_13908357	IIb B.1.1	Germany	2022-07	197139
hMpxV/Germany/un-RKI175/2022|EPI_ISL_13908358|2022-07	114	EPI_ISL_13908358	IIb B.1.8	Germany	2022-07	197141
hMpxV/Germany/un-RKI176/2022|EPI_ISL_13908359|2022-07	115	EPI_ISL_13908359	IIb B.1	Germany	2022-07	197141
hMpxV/Slovakia/CUSP-33057/2022|EPI_ISL_13955501|2022-07-04	116	EPI_ISL_13955501	IIb B.1.3	Slovakia	2022-04-07	197107
hMpxV/Austria/MUW-1531848/2022|EPI_ISL_14167573|2022-07-05	117	EPI_ISL_14167573	IIb B.1	Austria	2022-05-07	197182
hMpxV/Austria/MUW-1532243/2022|EPI_ISL_14167574|2022-07-06	118	EPI_ISL_14167574	IIb B.1	Austria	2022-06-07	197190
hMpxV/Austria/MUW-1536480/2022|EPI_ISL_14167575|2022-07-22	119	EPI_ISL_14167575	IIb B.1	Austria	22-07-2022	197201
hMpxV/United_Kingdom/UKHSA-52/2022|EPI_ISL_14439757|2022-06-14	120	EPI_ISL_14439757	IIb B.1.2	United_Kingdom	14-06-2022	197167
hMpxV/United_Kingdom/UKHSA-53/2022|EPI_ISL_14439758|2022-06-16	121	EPI_ISL_14439758	IIb B.1	United_Kingdom	16-06-2022	197205
hMpxV/United_Kingdom/UKHSA-54/2022|EPI_ISL_14439759|2022-05-16	122	EPI_ISL_14439759	IIb B.1	United_Kingdom	16-05-2022	197205
hMpxV/United_Kingdom/UKHSA-55/2022|EPI_ISL_14439760|2022-07-07	123	EPI_ISL_14439760	IIb B.1	United_Kingdom	2022-07-07	197205
hMpxV/United_Kingdom/UKHSA-56/2022|EPI_ISL_14439761|2022-07-07	124	EPI_ISL_14439761	IIb B.1.3	United_Kingdom	2022-07-07	197205
hMpxV/United_Kingdom/UKHSA-57/2022|EPI_ISL_14439762|2022-07-04	125	EPI_ISL_14439762	IIb B.1	United_Kingdom	2022-04-07	197205
hMpxV/United_Kingdom/UKHSA-58/2022|EPI_ISL_14439763|2022-07-05	126	EPI_ISL_14439763	IIb B.1.7	United_Kingdom	2022-05-07	197205
hMpxV/United_Kingdom/UKHSA-59/2022|EPI_ISL_14439764|2022-07-05	127	EPI_ISL_14439764	IIb B.1.7	United_Kingdom	2022-05-07	197205
hMpxV/United_Kingdom/UKHSA-60/2022|EPI_ISL_14439765|2022-07-07	128	EPI_ISL_14439765	IIb B.1.2	United_Kingdom	2022-07-07	197181
hMpxV/United_Kingdom/UKHSA-61/2022|EPI_ISL_14439766|2022-07-05	129	EPI_ISL_14439766	IIb B.1.3	United_Kingdom	2022-05-07	197205
hMpxV/United_Kingdom/UKHSA-62/2022|EPI_ISL_14439767|2022-07-04	130	EPI_ISL_14439767	IIb B.1.7	United_Kingdom	2022-04-07	197205
hMpxV/United_Kingdom/UKHSA-63/2022|EPI_ISL_14439768|2022-06-30	131	EPI_ISL_14439768	IIb B.1	United_Kingdom	30-06-2022	197205
hMpxV/United_Kingdom/UKHSA-64/2022|EPI_ISL_14439769|2022-05-26	132	EPI_ISL_14439769	IIb B.1	United_Kingdom	26-05-2022	197205
hMpxV/United_Kingdom/UKHSA-65/2022|EPI_ISL_14439770|2022-06-24	133	EPI_ISL_14439770	IIb B.1	United_Kingdom	24-06-2022	197205
hMpxV/United_Kingdom/UKHSA-74/2022|EPI_ISL_14439779|2022-07-06	134	EPI_ISL_14439779	IIb B.1	United_Kingdom	2022-06-07	197205
hMpxV/United_Kingdom/UKHSA-75/2022|EPI_ISL_14439780|2022-07-06	135	EPI_ISL_14439780	IIb B.1	United_Kingdom	2022-06-07	197207
hMpxV/United_Kingdom/UKHSA-76/2022|EPI_ISL_14439781|2022-07-04	136	EPI_ISL_14439781	IIb B.1	United_Kingdom	2022-04-07	197207
hMpxV/United_Kingdom/UKHSA-77/2022|EPI_ISL_14439782|2022-07-05	137	EPI_ISL_14439782	IIb B.1.7	United_Kingdom	2022-05-07	197205
hMpxV/United_Kingdom/UKHSA-78/2022|EPI_ISL_14439783|2022-07-04	138	EPI_ISL_14439783	IIb B.1.2	United_Kingdom	2022-04-07	197165
hMpxV/United_Kingdom/UKHSA-79/2022|EPI_ISL_14439784|2022-05-25	139	EPI_ISL_14439784	IIb B.1	United_Kingdom	25-05-2022	197205
hMpxV/United_Kingdom/UKHSA-80/2022|EPI_ISL_14439785|2022-07-06	140	EPI_ISL_14439785	IIb B.1.2	United_Kingdom	2022-06-07	197205
hMpxV/Portugal/INSA-0069/2022|EPI_ISL_14515190|2022-07-27	141	EPI_ISL_14515190	IIb B.1	Portugal	27-07-2022	195599
hMpxV/Portugal/INSA-0070/2022|EPI_ISL_14515191|2022-07-26	142	EPI_ISL_14515191	IIb B.1	Portugal	26-07-2022	195651
hMpxV/Portugal/INSA-0071/2022|EPI_ISL_14515192|2022-07-26	143	EPI_ISL_14515192	IIb B.1.1	Portugal	26-07-2022	195651
hMpxV/Portugal/INSA-0072/2022|EPI_ISL_14515193|2022-07-27	144	EPI_ISL_14515193	IIb B.1	Portugal	27-07-2022	196233
hMpxV/Portugal/INSA-0073/2022|EPI_ISL_14515194|2022-07-27	145	EPI_ISL_14515194	IIb B.1	Portugal	27-07-2022	195651
hMpxV/Portugal/INSA-0074/2022|EPI_ISL_14515195|2022-07-27	146	EPI_ISL_14515195	IIb B.1	Portugal	27-07-2022	195613
hMpxV/Portugal/INSA-0075/2022|EPI_ISL_14515196|2022-07-22	147	EPI_ISL_14515196	IIb B.1	Portugal	22-07-2022	195593
hMpxV/Portugal/INSA-0076/2022|EPI_ISL_14515197|2022-07-23	148	EPI_ISL_14515197	IIb B.1.1	Portugal	23-07-2022	195595
hMpxV/Portugal/INSA-0077/2022|EPI_ISL_14515198|2022-07-28	149	EPI_ISL_14515198	IIb B.1.7	Portugal	28-07-2022	195595
hMpxV/Portugal/INSA-0078/2022|EPI_ISL_14515199|2022-07-26	150	EPI_ISL_14515199	IIb B.1	Portugal	26-07-2022	195617
hMpxV/USA/CA-LACPHL-MA00009/2022|EPI_ISL_14561914|2022-07-22	151	EPI_ISL_14561914	IIb B.1	USA	22-07-2022	195978
hMpxV/USA/CA-LACPHL-MA00010/2022|EPI_ISL_14561915|2022-07-22	152	EPI_ISL_14561915	IIb B.1	USA	22-07-2022	195591
hMpxV/USA/CA-LACPHL-MA00011/2022|EPI_ISL_14561916|2022-07-22	153	EPI_ISL_14561916	IIb B.1	USA	22-07-2022	195591
hMpxV/USA/CA-LACPHL-MA00012/2022|EPI_ISL_14561917|2022-07-20	154	EPI_ISL_14561917	IIb B.1	USA	20-07-2022	195583
hMpxV/USA/CA-LACPHL-MA00017/2022|EPI_ISL_14561918|2022-07-27	155	EPI_ISL_14561918	IIb B.1	USA	27-07-2022	195602
hMpxV/USA/CA-LACPHL-MA00018/2022|EPI_ISL_14561919|2022-07-27	156	EPI_ISL_14561919	IIb B.1	USA	27-07-2022	195785
hMpxV/USA/CA-LACPHL-MA00019/2022|EPI_ISL_14561920|2022-07-27	157	EPI_ISL_14561920	IIb B.1	USA	27-07-2022	195591
hMpxV/USA/CA-LACPHL-MA00020/2022|EPI_ISL_14561921|2022-07-27	158	EPI_ISL_14561921	IIb B.1	USA	27-07-2022	195908
hMpxV/USA/CA-LACPHL-MA00021/2022|EPI_ISL_14561922|2022-07-25	159	EPI_ISL_14561922	IIb B.1	USA	25-07-2022	195592
hMpxV/USA/CA-LACPHL-MA00022/2022|EPI_ISL_14561923|2022-07-25	160	EPI_ISL_14561923	IIb B.1	USA	25-07-2022	194277
hMpxV/USA/CA-LACPHL-MA00013/2022|EPI_ISL_14561924|2022-07-22	161	EPI_ISL_14561924	IIb B.1	USA	22-07-2022	196365
hMpxV/USA/CA-LACPHL-MA00014/2022|EPI_ISL_14561925|2022-07-21	162	EPI_ISL_14561925	IIb B.1.1	USA	21-07-2022	195903
hMpxV/USA/CA-LACPHL-MA00023/2022|EPI_ISL_14561926|2022-07-04	163	EPI_ISL_14561926	IIb B.1	USA	2022-04-07	195593
hMpxV/USA/CA-LACPHL-MA00015/2022|EPI_ISL_14561927|2022-07-18	164	EPI_ISL_14561927	IIb B.1	USA	18-07-2022	194274
hMpxV/USA/CA-LACPHL-MA00016/2022|EPI_ISL_14561928|2022-07-18	165	EPI_ISL_14561928	IIb B.1	USA	18-07-2022	195592
hMpxV/USA/CA-LACPHL-MA00024/2022|EPI_ISL_14561929|2022-07-25	166	EPI_ISL_14561929	IIb B.1	USA	25-07-2022	195594
hMpxV/USA/CA-LACPHL-MA00025/2022|EPI_ISL_14561930|2022-07-25	167	EPI_ISL_14561930	IIb B.1.7	USA	25-07-2022	195595
hMpxV/USA/CA-LACPHL-MA00026/2022|EPI_ISL_14561931|2022-07-21	168	EPI_ISL_14561931	IIb B.1	USA	21-07-2022	195591
hMpxV/USA/CA-LACPHL-MA00027/2022|EPI_ISL_14561932|2022-07-01	169	EPI_ISL_14561932	IIb B.1	USA	2022-01-07	195591
hMpxV/Brazil/SP-IAL-56/2022|EPI_ISL_14625282|2022-08-08	170	EPI_ISL_14625282	IIb B.1.1	Brazil	2022-08-08	197173
hMpxV/USA/FL-CDC-0015/2022|EPI_ISL_14699907|2022-06	171	EPI_ISL_14699907	IIb B.1.8	USA	2022-06	197172
hMpxV/USA/FL-CDC-0016/2022|EPI_ISL_14699908|2022-06	172	EPI_ISL_14699908	IIb B.1.8	USA	2022-06	197161
hMpxV/USA/FL-CDC-0017/2022|EPI_ISL_14699909|2022-06	173	EPI_ISL_14699909	IIb B.1	USA	2022-06	197133
hMpxV/USA/FL-CDC-0018/2022|EPI_ISL_14699910|2022-06	174	EPI_ISL_14699910	IIb B.1.8	USA	2022-06	197127
hMpxV/USA/IL-CDC-0027/2022|EPI_ISL_14699911|2022-06	175	EPI_ISL_14699911	IIb B.1	USA	2022-06	197153
hMpxV/USA/IL-CDC-0028/2022|EPI_ISL_14699912|2022-06	176	EPI_ISL_14699912	IIb B.1	USA	2022-06	197150
hMpxV/USA/IL-CDC-0034/2022|EPI_ISL_14699913|2022-06	177	EPI_ISL_14699913	IIb B.1	USA	2022-06	197138
hMpxV/USA/IL-CDC-0042/2022|EPI_ISL_14699914|2022-06	178	EPI_ISL_14699914	IIb B.1.1	USA	2022-06	197122
hMpxV/USA/IL-CDC-0040/2022|EPI_ISL_14699915|2022-06	179	EPI_ISL_14699915	IIb B.1	USA	2022-06	197144
hMpxV/USA/TX-CDC-0007/2022|EPI_ISL_14699916|2022-06	180	EPI_ISL_14699916	IIb B.1	USA	2022-06	197123
hMpxV/USA/KY-CDC-0001/2022|EPI_ISL_14699917|2022-06	181	EPI_ISL_14699917	IIb B.1	USA	2022-06	197125
hMpxV/USA/NY-CDC-0014/2022|EPI_ISL_14699918|2022-06	182	EPI_ISL_14699918	IIb B.1.1	USA	2022-06	197154
hMpxV/USA/IL-CDC-0044/2022|EPI_ISL_14699919|2022-06	183	EPI_ISL_14699919	IIb B.1.7	USA	2022-06	197147
hMpxV/USA/NE-CDC-0001/2022|EPI_ISL_14699920|2022-06	184	EPI_ISL_14699920	IIb B.1	USA	2022-06	197172
hMpxV/USA/NE-CDC-0002/2022|EPI_ISL_14699921|2022-07	185	EPI_ISL_14699921	IIb B.1	USA	2022-07	197120
hMpxV/USA/NY-CDC-0020/2022|EPI_ISL_14699922|2022-06	186	EPI_ISL_14699922	IIb B.1	USA	2022-06	197131
hMpxV/USA/NY-CDC-0023/2022|EPI_ISL_14699923|2022-06	187	EPI_ISL_14699923	IIb B.1	USA	2022-06	197129
hMpxV/USA/OH-CDC-0002/2022|EPI_ISL_14699924|2022-06	188	EPI_ISL_14699924	IIb B.1.4	USA	2022-06	197148
hMpxV/USA/NY-CDC-0015/2022|EPI_ISL_14699925|2022-06	189	EPI_ISL_14699925	IIb B.1.5	USA	2022-06	197139
hMpxV/USA/VA-CDC-0003/2022|EPI_ISL_14699926|2022-06	190	EPI_ISL_14699926	IIb B.1	USA	2022-06	197151
hMpxV/USA/WA-UW-0104/2022|EPI_ISL_14699927|2022-08	191	EPI_ISL_14699927	IIb B.1	USA	2022-08	197195
hMpxV/USA/WA-UW-0105/2022|EPI_ISL_14699928|2022-08	192	EPI_ISL_14699928	IIb B.1	USA	2022-08	197176
hMpxV/USA/WA-UW-0106/2022|EPI_ISL_14699929|2022-08	193	EPI_ISL_14699929	IIb B.1	USA	2022-08	197176
hMpxV/USA/WA-UW-0107/2022|EPI_ISL_14699930|2022-08	194	EPI_ISL_14699930	IIb B.1.1	USA	2022-08	197178
hMpxV/USA/WA-UW-0108/2022|EPI_ISL_14699931|2022-08	195	EPI_ISL_14699931	IIb B.1.1	USA	2022-08	197180
hMpxV/USA/WA-UW-0110/2022|EPI_ISL_14699932|2022-08	196	EPI_ISL_14699932	IIb B.1	USA	2022-08	197177
hMpxV/USA/WA-UW-0111/2022|EPI_ISL_14699933|2022-08	197	EPI_ISL_14699933	IIb B.1	USA	2022-08	197176
hMpxV/USA/WA-UW-0112/2022|EPI_ISL_14699934|2022-08	198	EPI_ISL_14699934	IIb B.1	USA	2022-08	197088
hMpxV/USA/WA-UW-0113/2022|EPI_ISL_14699935|2022-08	199	EPI_ISL_14699935	IIb B.1.2	USA	2022-08	197177
hMpxV/USA/WA-UW-0114/2022|EPI_ISL_14699936|2022-08	200	EPI_ISL_14699936	IIb B.1	USA	2022-08	197176
hMpxV/USA/WA-UW-0116/2022|EPI_ISL_14699937|2022-08	201	EPI_ISL_14699937	IIb B.1	USA	2022-08	197176
hMpxV/USA/WA-UW-0119/2022|EPI_ISL_14699938|2022-08	202	EPI_ISL_14699938	IIb B.1.2	USA	2022-08	197176
hMpxV/USA/WA-UW-0120/2022|EPI_ISL_14699939|2022-08	203	EPI_ISL_14699939	IIb B.1	USA	2022-08	197176
hMpxV/USA/WA-UW-0124/2022|EPI_ISL_14699940|2022-08	204	EPI_ISL_14699940	IIb B.1	USA	2022-08	197176
hMpxV/USA/WA-UW-0125/2022|EPI_ISL_14699941|2022-08	205	EPI_ISL_14699941	IIb B.1	USA	2022-08	197178
hMpxV/USA/WA-UW-0126/2022|EPI_ISL_14699942|2022-08	206	EPI_ISL_14699942	IIb B.1	USA	2022-08	197176
hMpxV/USA/WA-UW-0127/2022|EPI_ISL_14699943|2022-08	207	EPI_ISL_14699943	IIb B.1.1	USA	2022-08	197178
hMpxV/USA/WA-UW-0128/2022|EPI_ISL_14699944|2022-08	208	EPI_ISL_14699944	IIb B.1.1	USA	2022-08	197174
hMpxV/USA/WA-UW-0130/2022|EPI_ISL_14699945|2022-08	209	EPI_ISL_14699945	IIb B.1	USA	2022-08	197176
hMpxV/USA/WA-UW-0131/2022|EPI_ISL_14699946|2022-08	210	EPI_ISL_14699946	IIb B.1	USA	2022-08	197176
hMpxV/USA/WA-UW-0132/2022|EPI_ISL_14699947|2022-08	211	EPI_ISL_14699947	IIb B.1.1	USA	2022-08	197178
hMpxV/USA/WA-UW-0134/2022|EPI_ISL_14699948|2022-08	212	EPI_ISL_14699948	IIb B.1	USA	2022-08	197174
hMpxV/USA/WA-UW-0135/2022|EPI_ISL_14699949|2022-08	213	EPI_ISL_14699949	IIb B.1	USA	2022-08	197176
hMpxV/USA/WA-UW-0137/2022|EPI_ISL_14699950|2022-08	214	EPI_ISL_14699950	IIb B.1.1	USA	2022-08	197178
hMpxV/USA/WA-UW-0140/2022|EPI_ISL_14699951|2022-08	215	EPI_ISL_14699951	IIb B.1	USA	2022-08	197176
hMpxV/USA/WA-UW-0142/2022|EPI_ISL_14699952|2022-08	216	EPI_ISL_14699952	IIb B.1.1	USA	2022-08	197178
hMpxV/USA/WA-UW-0145/2022|EPI_ISL_14699953|2022-08	217	EPI_ISL_14699953	IIb B.1	USA	2022-08	197176
hMpxV/USA/WA-UW-0147/2022|EPI_ISL_14699954|2022-08	218	EPI_ISL_14699954	IIb B.1.3	USA	2022-08	197178
hMpxV/USA/WA-UW-0150/2022|EPI_ISL_14699955|2022-08	219	EPI_ISL_14699955	IIb B.1	USA	2022-08	197176
hMpxV/USA/WA-UW-0154/2022|EPI_ISL_14699956|2022-08	220	EPI_ISL_14699956	IIb B.1	USA	2022-08	197180
hMpxV/USA/WA-UW-0067/2022|EPI_ISL_14699957|2022-08	221	EPI_ISL_14699957	IIb B.1	USA	2022-08	197176
hMpxV/USA/WA-UW-0096/2022|EPI_ISL_14699958|2022-08	222	EPI_ISL_14699958	IIb B.1	USA	2022-08	197176
hMpxV/Portugal/INSA-PT0198/2022|EPI_ISL_14752201|2022-06-27	223	EPI_ISL_14752201	IIb B.1	Portugal	27-06-2022	196470
hMpxV/Portugal/INSA-PT0201/2022|EPI_ISL_14752202|2022-06-27	224	EPI_ISL_14752202	IIb B.1	Portugal	27-06-2022	196415
hMpxV/Portugal/INSA-PT0202/2022|EPI_ISL_14752204|2022-06-28	225	EPI_ISL_14752204	IIb B.1	Portugal	28-06-2022	196329
hMpxV/Portugal/INSA-PT0203/2022|EPI_ISL_14752206|2022-06-23	226	EPI_ISL_14752206	IIb B.1	Portugal	23-06-2022	196271
hMpxV/Portugal/INSA-PT0204/2022|EPI_ISL_14752208|2022-06-25	227	EPI_ISL_14752208	IIb B.1	Portugal	25-06-2022	196315
hMpxV/Portugal/INSA-PT0205/2022|EPI_ISL_14752210|2022-06-27	228	EPI_ISL_14752210	IIb B.1	Portugal	27-06-2022	196455
hMpxV/Portugal/INSA-PT0207/2022|EPI_ISL_14752211|2022-06-22	229	EPI_ISL_14752211	IIb B.1	Portugal	22-06-2022	196433
hMpxV/Portugal/INSA-PT0216/2022|EPI_ISL_14752220|2022-06-24	230	EPI_ISL_14752220	IIb B.1.7	Portugal	24-06-2022	196481
hMpxV/Portugal/INSA-PT0217/2022|EPI_ISL_14752221|2022-06-23	231	EPI_ISL_14752221	IIb B.1	Portugal	23-06-2022	195651
hMpxV/Portugal/INSA-PT0218/2022|EPI_ISL_14752222|2022-06-23	232	EPI_ISL_14752222	IIb B.1	Portugal	23-06-2022	196371
hMpxV/Portugal/INSA-PT0219/2022|EPI_ISL_14752224|2022-06-23	233	EPI_ISL_14752224	IIb B.1	Portugal	23-06-2022	196289
hMpxV/Portugal/INSA-PT0220/2022|EPI_ISL_14752225|2022-06-23	234	EPI_ISL_14752225	IIb B.1	Portugal	23-06-2022	195605
hMpxV/Portugal/INSA-PT0221/2022|EPI_ISL_14752227|2022-06-24	235	EPI_ISL_14752227	IIb B.1	Portugal	24-06-2022	196493
hMpxV/Portugal/INSA-PT0222/2022|EPI_ISL_14752229|2022-06-24	236	EPI_ISL_14752229	IIb B.1	Portugal	24-06-2022	196459
hMpxV/Portugal/INSA-PT0223/2022|EPI_ISL_14752231|2022-06-24	237	EPI_ISL_14752231	IIb B.1	Portugal	24-06-2022	196281
hMpxV/Portugal/INSA-PT0224/2022|EPI_ISL_14752233|2022-06-23	238	EPI_ISL_14752233	IIb B.1	Portugal	23-06-2022	196091
hMpxV/Portugal/INSA-PT0225/2022|EPI_ISL_14752234|2022-06-22	239	EPI_ISL_14752234	IIb B.1	Portugal	22-06-2022	196347
hMpxV/Portugal/INSA-PT0226/2022|EPI_ISL_14752236|2022-06-22	240	EPI_ISL_14752236	IIb B.1	Portugal	22-06-2022	195601
hMpxV/Portugal/INSA-PT0228/2022|EPI_ISL_14752238|2022-06-22	241	EPI_ISL_14752238	IIb B.1	Portugal	22-06-2022	196019
hMpxV/Portugal/INSA-PT0229/2022|EPI_ISL_14752240|2022-06-22	242	EPI_ISL_14752240	IIb B.1	Portugal	22-06-2022	196213
hMpxV/Portugal/INSA-PT0231/2022|EPI_ISL_14752242|2022-06-22	243	EPI_ISL_14752242	IIb B.1	Portugal	22-06-2022	196347
hMpxV/Portugal/INSA-PT0232/2022|EPI_ISL_14752244|2022-06-21	244	EPI_ISL_14752244	IIb B.1	Portugal	21-06-2022	196019
hMpxV/Portugal/INSA-PT0233/2022|EPI_ISL_14752246|2022-06-21	245	EPI_ISL_14752246	IIb B.1	Portugal	21-06-2022	195601
hMpxV/Portugal/INSA-PT0234/2022|EPI_ISL_14752248|2022-06-20	246	EPI_ISL_14752248	IIb B.1	Portugal	20-06-2022	196349
hMpxV/Portugal/INSA-PT0235/2022|EPI_ISL_14752249|2022-06-21	247	EPI_ISL_14752249	IIb B.1	Portugal	21-06-2022	196261
hMpxV/Portugal/INSA-PT0236/2022|EPI_ISL_14752251|2022-06-22	248	EPI_ISL_14752251	IIb B.1	Portugal	22-06-2022	195615
hMpxV/Portugal/INSA-PT0237/2022|EPI_ISL_14752253|2022-06-22	249	EPI_ISL_14752253	IIb B.1.7	Portugal	22-06-2022	195595
hMpxV/Portugal/INSA-PT0238/2022|EPI_ISL_14752255|2022-06-21	250	EPI_ISL_14752255	IIb B.1	Portugal	21-06-2022	196397
hMpxV/USA/CA-LACPHL-MA00049/2022|EPI_ISL_14818584|2022-07-20	251	EPI_ISL_14818584	IIb B.1	USA	20-07-2022	195591
hMpxV/USA/CA-LACPHL-MA00050/2022|EPI_ISL_14818585|2022-07-20	252	EPI_ISL_14818585	IIb B.1	USA	20-07-2022	196376
hMpxV/USA/CA-LACPHL-MA00051/2022|EPI_ISL_14818586|2022-07-20	253	EPI_ISL_14818586	IIb B.1	USA	20-07-2022	195591
hMpxV/USA/CA-LACPHL-MA00040/2022|EPI_ISL_14818587|2022-07-21	254	EPI_ISL_14818587	IIb B.1.2	USA	21-07-2022	196432
hMpxV/USA/CA-LACPHL-MA00041/2022|EPI_ISL_14818588|2022-07-21	255	EPI_ISL_14818588	IIb B.1.2	USA	21-07-2022	195593
hMpxV/USA/CA-LACPHL-MA00042/2022|EPI_ISL_14818589|2022-07-28	256	EPI_ISL_14818589	IIb B.1.2	USA	28-07-2022	196356
hMpxV/DRC/CDC-005/1978|EPI_ISL_13053218|1978	257	EPI_ISL_13053218	I (probable IIb A.1)	DRC	1978	196967
hMpxV/Italy/LOM-UniSR-2AP/2022|EPI_ISL_13159759|2022-05-26	258	EPI_ISL_13159759	#REF!	Italy	26-05-2022	109945
hMpxV/Argentina/INEI-002/2022|EPI_ISL_13191424|2022-06	259	EPI_ISL_13191424	#REF!	Argentina	2022-06	942
hMpxV/Brazil/RS-IAL-02/2022|EPI_ISL_13234112|2022-05-31	260	EPI_ISL_13234112	IIb B.1	Brazil	31-05-2022	197249
hMpxV/Italy/un-INMI-Pt2/2022|EPI_ISL_13251120|2022-05-19	261	EPI_ISL_13251120	IIb B.1	Italy	19-05-2022	197213
hMpxV/Argentina/INEI-003/2022|EPI_ISL_13408797|2022-06	262	EPI_ISL_13408797	#REF!	Argentina	2022-06	942
hMpxV/Canada/un-NML-2928/2022|EPI_ISL_13408799|2022-05-21	263	EPI_ISL_13408799	IIb B.1.4	Canada	21-05-2022	197199
hMpxV/Canada/un-NML-2897/2022|EPI_ISL_13408849|2022-05-20	264	EPI_ISL_13408849	IIb B.1	Canada	20-05-2022	197201
hMpxV/Canada/un-NML-2899/2022|EPI_ISL_13408851|2022-05-20	265	EPI_ISL_13408851	IIb B.1	Canada	20-05-2022	197199
hMpxV/Canada/un-NML-2954/2022|EPI_ISL_13408853|2022-05-22	266	EPI_ISL_13408853	IIb B.1	Canada	22-05-2022	197204
hMpxV/Canada/un-NML-2955/2022|EPI_ISL_13408855|2022-05-23	267	EPI_ISL_13408855	IIb B.1	Canada	23-05-2022	197211
hMpxV/Canada/un-NML-2967/2022|EPI_ISL_13408857|2022-05-16	268	EPI_ISL_13408857	IIb B.1	Canada	16-05-2022	197211
hMpxV/Canada/un-NML-2975/2022|EPI_ISL_13408859|2022-05-16	269	EPI_ISL_13408859	IIb B.1 (probable IIb B.1)	Canada	16-05-2022	197204
hMpxV/Canada/un-NML-2969/2022|EPI_ISL_13408861|2022-05-24	270	EPI_ISL_13408861	IIb B.1	Canada	24-05-2022	197182
hMpxV/Poland/NIZP-PZH-0001/2022|EPI_ISL_13472080|2022-06-06	271	EPI_ISL_13472080	#REF!	Poland	2022-06-06	198450
hMpxV/Germany/un-RKI-098/2022|EPI_ISL_13483198|2022-06	272	EPI_ISL_13483198	IIb B.1	Germany	2022-06	197140
hMpxV/South_Africa/NICD-SVPL223/2022|EPI_ISL_13498265|2022-06-20	273	EPI_ISL_13498265	IIb B.1.7	South_Africa	20-06-2022	197213
hMpxV/Netherlands/un-EMC-NL005/2022|EPI_ISL_13499566|2022-06-14	274	EPI_ISL_13499566	IIb B.1	Netherlands	14-06-2022	196932
hMpxV/Colombia/ANT-INS-001/2022|EPI_ISL_13511312|2022-06-21	275	EPI_ISL_13511312	IIb B.1.6 (probable IIb B.1.6)	Colombia	21-06-2022	197209
hMpxV/Germany/un-UMR-124757/2022|EPI_ISL_13584854|2022-06-23	276	EPI_ISL_13584854	IIb B.1.1	Germany	23-06-2022	197304
hMpxV/Germany/un-UMR-124759/2022|EPI_ISL_13586184|2022-06-23	277	EPI_ISL_13586184	IIb B.1.1	Germany	23-06-2022	197241
hMpxV/USA/NY-NYULH1/2022|EPI_ISL_13817808|2022-06-04	278	EPI_ISL_13817808	IIb B.1	USA	2022-04-06	184955
hMpxV/Germany/BE-ChVir28604/2022|EPI_ISL_13889590|2022-06-17	279	EPI_ISL_13889590	IIb B.1.7	Germany	17-06-2022	197337
hMpxV/Netherlands/un-EMC-NL017/2022|EPI_ISL_14254435|2022-07-29	280	EPI_ISL_14254435	IIb B.1	Netherlands	29-07-2022	196593
hMpxV/Netherlands/un-EMC-NL018/2022|EPI_ISL_14254436|2022-07-22	281	EPI_ISL_14254436	IIb B.1	Netherlands	22-07-2022	196304
hMpxV/Netherlands/un-EMC-NL019/2022|EPI_ISL_14254437|2022-07-25	282	EPI_ISL_14254437	IIb B.1	Netherlands	25-07-2022	197084
hMpxV/Netherlands/un-EMC-NL020/2022|EPI_ISL_14254438|2022-07-18	283	EPI_ISL_14254438	IIb B.1.4	Netherlands	18-07-2022	196602
hMpxV/USA/NE-EAOH-75/2022|EPI_ISL_14326638|2022-07-25	284	EPI_ISL_14326638	IIb B.1	USA	25-07-2022	197176
hMpxV/USA/NE-EAOH-63/2022|EPI_ISL_14326639|2022-07-25	285	EPI_ISL_14326639	IIb B.1.3	USA	25-07-2022	197176
hMpxV/USA/NE-EAOH-48/2022|EPI_ISL_14326640|2022-07-15	286	EPI_ISL_14326640	IIb B.1.8	USA	15-07-2022	197176
hMpxV/USA/NE-EAOH-44/2022|EPI_ISL_14326641|2022-07-14	287	EPI_ISL_14326641	IIb B.1	USA	14-07-2022	197176
hMpxV/USA/NE-EAOH-43/2022|EPI_ISL_14326642|2022-07-14	288	EPI_ISL_14326642	IIb B.1.3	USA	14-07-2022	197176
hMpxV/USA/NE-EAOH-31/2022|EPI_ISL_14326643|2022-07-04	289	EPI_ISL_14326643	IIb B.1	USA	2022-04-07	197176
hMpxV/USA/NE-EAOH-25/2022|EPI_ISL_14326644|2022-06-25	290	EPI_ISL_14326644	IIb B.1	USA	25-06-2022	197176
hMpxV/USA/WA-UW-0056/2022|EPI_ISL_14355206|2022-07	291	EPI_ISL_14355206	IIb B.1	USA	2022-07	197176
hMpxV/USA/WA-UW-0058/2022|EPI_ISL_14355207|2022-07	292	EPI_ISL_14355207	IIb B.1	USA	2022-07	197176
hMpxV/USA/WA-UW-0059/2022|EPI_ISL_14355208|2022-07	293	EPI_ISL_14355208	IIb B.1.3	USA	2022-07	197176
hMpxV/USA/WA-UW-0060/2022|EPI_ISL_14355209|2022-07	294	EPI_ISL_14355209	IIb B.1.1	USA	2022-07	197191
hMpxV/USA/WA-UW-0061/2022|EPI_ISL_14355210|2022-07	295	EPI_ISL_14355210	IIb B.1.1	USA	2022-07	197174
hMpxV/USA/WA-UW-0062/2022|EPI_ISL_14355211|2022-07	296	EPI_ISL_14355211	IIb B.1.2	USA	2022-07	197176
hMpxV/United_Kingdom/UKHSA-7/2022|EPI_ISL_14439712|2022-05-27	297	EPI_ISL_14439712	IIb B.1.3	United_Kingdom	27-05-2022	197207
hMpxV/United_Kingdom/UKHSA-8/2022|EPI_ISL_14439713|2022-06-05	298	EPI_ISL_14439713	IIb B.1	United_Kingdom	2022-05-06	197207
hMpxV/United_Kingdom/UKHSA-9/2022|EPI_ISL_14439714|2022-06-06	299	EPI_ISL_14439714	IIb B.1	United_Kingdom	2022-06-06	197207
hMpxV/United_Kingdom/UKHSA-10/2022|EPI_ISL_14439715|2022-06-06	300	EPI_ISL_14439715	IIb B.1.7	United_Kingdom	2022-06-06	197205
hMpxV/United_Kingdom/UKHSA-11/2022|EPI_ISL_14439716|2022-06-06	301	EPI_ISL_14439716	IIb B.1.7	United_Kingdom	2022-06-06	197202
hMpxV/United_Kingdom/UKHSA-12/2022|EPI_ISL_14439717|2022-06-07	302	EPI_ISL_14439717	IIb B.1.2	United_Kingdom	2022-07-06	197179
hMpxV/United_Kingdom/UKHSA-13/2022|EPI_ISL_14439718|2022-06-08	303	EPI_ISL_14439718	IIb B.1.2	United_Kingdom	2022-08-06	197209
hMpxV/United_Kingdom/UKHSA-14/2022|EPI_ISL_14439719|2022-06-07	304	EPI_ISL_14439719	IIb B.1	United_Kingdom	2022-07-06	197205
hMpxV/United_Kingdom/UKHSA-15/2022|EPI_ISL_14439720|2022-06-09	305	EPI_ISL_14439720	IIb B.1.7	United_Kingdom	2022-09-06	197205
hMpxV/United_Kingdom/UKHSA-16/2022|EPI_ISL_14439721|2022-06-11	306	EPI_ISL_14439721	IIb B.1	United_Kingdom	2022-11-06	197205
hMpxV/United_Kingdom/UKHSA-17/2022|EPI_ISL_14439722|2022-06-09	307	EPI_ISL_14439722	IIb B.1.7	United_Kingdom	2022-09-06	197205
hMpxV/United_Kingdom/UKHSA-18/2022|EPI_ISL_14439723|2022-06-09	308	EPI_ISL_14439723	IIb B.1.2	United_Kingdom	2022-09-06	197205
hMpxV/United_Kingdom/UKHSA-21/2022|EPI_ISL_14439726|2022-06-14	309	EPI_ISL_14439726	IIb B.1.7	United_Kingdom	14-06-2022	197205
hMpxV/United_Kingdom/UKHSA-22/2022|EPI_ISL_14439727|2022-06-15	310	EPI_ISL_14439727	IIb B.1.2 (probable IIb B.1.2)	United_Kingdom	15-06-2022	197151
hMpxV/United_Kingdom/UKHSA-30/2022|EPI_ISL_14439735|2022-06-13	311	EPI_ISL_14439735	IIb B.1.7	United_Kingdom	13-06-2022	197205
hMpxV/United_Kingdom/UKHSA-31/2022|EPI_ISL_14439736|2022-06-13	312	EPI_ISL_14439736	IIb B.1	United_Kingdom	13-06-2022	197205
hMpxV/United_Kingdom/UKHSA-32/2022|EPI_ISL_14439737|2022-06-12	313	EPI_ISL_14439737	IIb B.1	United_Kingdom	2022-12-06	197207
hMpxV/United_Kingdom/UKHSA-33/2022|EPI_ISL_14439738|2022-06-14	314	EPI_ISL_14439738	IIb B.1	United_Kingdom	14-06-2022	197205
hMpxV/United_Kingdom/UKHSA-34/2022|EPI_ISL_14439739|2022-06-14	315	EPI_ISL_14439739	IIb B.1.7	United_Kingdom	14-06-2022	197209
hMpxV/United_Kingdom/UKHSA-35/2022|EPI_ISL_14439740|2022-06-13	316	EPI_ISL_14439740	IIb B.1	United_Kingdom	13-06-2022	197167
hMpxV/United_Kingdom/UKHSA-36/2022|EPI_ISL_14439741|2022-06-14	317	EPI_ISL_14439741	IIb B.1	United_Kingdom	14-06-2022	197207
hMpxV/United_Kingdom/UKHSA-37/2022|EPI_ISL_14439742|2022-07-05	318	EPI_ISL_14439742	IIb B.1.7	United_Kingdom	2022-05-07	197205
hMpxV/United_Kingdom/UKHSA-38/2022|EPI_ISL_14439743|2022-07-05	319	EPI_ISL_14439743	IIb B.1.7	United_Kingdom	2022-05-07	197205
hMpxV/United_Kingdom/UKHSA-39/2022|EPI_ISL_14439744|2022-07-05	320	EPI_ISL_14439744	IIb B.1.7	United_Kingdom	2022-05-07	197165
hMpxV/United_Kingdom/UKHSA-40/2022|EPI_ISL_14439745|2022-07-04	321	EPI_ISL_14439745	IIb B.1.7	United_Kingdom	2022-04-07	197205
hMpxV/United_Kingdom/UKHSA-41/2022|EPI_ISL_14439746|2022-07-07	322	EPI_ISL_14439746	IIb B.1.7	United_Kingdom	2022-07-07	197205
hMpxV/United_Kingdom/UKHSA-42/2022|EPI_ISL_14439747|2022-07-07	323	EPI_ISL_14439747	IIb B.1	United_Kingdom	2022-07-07	197205
hMpxV/United_Kingdom/UKHSA-43/2022|EPI_ISL_14439748|2022-07-06	324	EPI_ISL_14439748	IIb B.1.7	United_Kingdom	2022-06-07	197189
hMpxV/United_Kingdom/UKHSA-44/2022|EPI_ISL_14439749|2022-07-06	325	EPI_ISL_14439749	IIb B.1	United_Kingdom	2022-06-07	197205
hMpxV/United_Kingdom/UKHSA-45/2022|EPI_ISL_14439750|2022-06-15	326	EPI_ISL_14439750	IIb B.1	United_Kingdom	15-06-2022	197199
hMpxV/United_Kingdom/UKHSA-46/2022|EPI_ISL_14439751|2022-06-16	327	EPI_ISL_14439751	IIb B.1.7	United_Kingdom	16-06-2022	197169
hMpxV/United_Kingdom/UKHSA-47/2022|EPI_ISL_14439752|2022-06-16	328	EPI_ISL_14439752	IIb B.1	United_Kingdom	16-06-2022	197205
hMpxV/United_Kingdom/UKHSA-48/2022|EPI_ISL_14439753|2022-06-16	329	EPI_ISL_14439753	IIb B.1	United_Kingdom	16-06-2022	197205
hMpxV/United_Kingdom/UKHSA-49/2022|EPI_ISL_14439754|2022-06-13	330	EPI_ISL_14439754	IIb B.1	United_Kingdom	13-06-2022	197205
hMpxV/United_Kingdom/UKHSA-50/2022|EPI_ISL_14439755|2022-06-14	331	EPI_ISL_14439755	IIb B.1	United_Kingdom	14-06-2022	197165
hMpxV/United_Kingdom/UKHSA-51/2022|EPI_ISL_14439756|2022-06-14	332	EPI_ISL_14439756	IIb B.1.7	United_Kingdom	14-06-2022	197205
hMpxV/United_Kingdom/UKHSA-66/2022|EPI_ISL_14439771|2022-06-26	333	EPI_ISL_14439771	IIb B.1	United_Kingdom	26-06-2022	197205
hMpxV/United_Kingdom/UKHSA-67/2022|EPI_ISL_14439772|2022-06-27	334	EPI_ISL_14439772	IIb B.1.2	United_Kingdom	27-06-2022	197205
hMpxV/United_Kingdom/UKHSA-68/2022|EPI_ISL_14439773|2022-06-26	335	EPI_ISL_14439773	IIb B.1.1	United_Kingdom	26-06-2022	197205
hMpxV/United_Kingdom/UKHSA-69/2022|EPI_ISL_14439774|2022-06-30	336	EPI_ISL_14439774	IIb B.1	United_Kingdom	30-06-2022	197205
hMpxV/United_Kingdom/UKHSA-70/2022|EPI_ISL_14439775|2022-06-29	337	EPI_ISL_14439775	IIb B.1	United_Kingdom	29-06-2022	197205
hMpxV/United_Kingdom/UKHSA-71/2022|EPI_ISL_14439776|2022-06-29	338	EPI_ISL_14439776	IIb B.1.2	United_Kingdom	29-06-2022	197165
hMpxV/United_Kingdom/UKHSA-72/2022|EPI_ISL_14439777|2022-06-28	339	EPI_ISL_14439777	IIb B.1.2	United_Kingdom	28-06-2022	197205
hMpxV/United_Kingdom/UKHSA-73/2022|EPI_ISL_14439778|2022-06-29	340	EPI_ISL_14439778	IIb B.1.3	United_Kingdom	29-06-2022	197205
hMpxV/Peru/LIM-INS-035/2022|EPI_ISL_14445114|2022-07-16	341	EPI_ISL_14445114	IIb B.1.6	Peru	16-07-2022	197194
hMpxV/Peru/LIM-INS-036/2022|EPI_ISL_14445115|2022-07-16	342	EPI_ISL_14445115	IIb B.1.6 (probable IIb B.1.6)	Peru	16-07-2022	197186
hMpxV/Peru/LIM-INS-037/2022|EPI_ISL_14445116|2022-07-16	343	EPI_ISL_14445116	IIb B.1.6 (probable IIb B.1.6)	Peru	16-07-2022	197194
hMpxV/Peru/LIM-INS-038/2022|EPI_ISL_14445117|2022-07-17	344	EPI_ISL_14445117	IIb B.1.6	Peru	17-07-2022	197194
hMpxV/Peru/LIM-INS-041/2022|EPI_ISL_14445118|2022-07-14	345	EPI_ISL_14445118	IIb B.1.6	Peru	14-07-2022	197193
hMpxV/Peru/LIM-INS-042/2022|EPI_ISL_14445119|2022-07-14	346	EPI_ISL_14445119	IIb B.1.6	Peru	14-07-2022	197194
hMpxV/Peru/LIM-INS-043/2022|EPI_ISL_14445120|2022-07-15	347	EPI_ISL_14445120	IIb B.1.6	Peru	15-07-2022	197193
hMpxV/Peru/LIM-INS-044/2022|EPI_ISL_14445121|2022-07-16	348	EPI_ISL_14445121	IIb B.1.6	Peru	16-07-2022	197193
hMpxV/Peru/LIM-INS-045/2022|EPI_ISL_14445122|2022-07-18	349	EPI_ISL_14445122	IIb B.1.6	Peru	18-07-2022	197193
hMpxV/Peru/LIM-INS-046/2022|EPI_ISL_14445123|2022-07-18	350	EPI_ISL_14445123	IIb B.1.6	Peru	18-07-2022	197193
hMpxV/Peru/LIM-INS-047/2022|EPI_ISL_14445124|2022-07-21	351	EPI_ISL_14445124	IIb B.1.6	Peru	21-07-2022	197193
hMpxV/Peru/LIM-INS-048/2022|EPI_ISL_14445125|2022-07-25	352	EPI_ISL_14445125	IIb B.1	Peru	25-07-2022	197195
hMpxV/Peru/LIM-INS-049/2022|EPI_ISL_14445126|2022-07-22	353	EPI_ISL_14445126	IIb B.1	Peru	22-07-2022	197193
hMpxV/Peru/LIM-INS-050/2022|EPI_ISL_14445127|2022-07-23	354	EPI_ISL_14445127	IIb B.1.6	Peru	23-07-2022	197193
hMpxV/Peru/LIM-INS-052/2022|EPI_ISL_14445128|2022-07-19	355	EPI_ISL_14445128	IIb B.1.6	Peru	19-07-2022	197193
hMpxV/Peru/LIM-INS-053/2022|EPI_ISL_14445129|2022-07-19	356	EPI_ISL_14445129	IIb B.1.6	Peru	19-07-2022	197193
hMpxV/Peru/LIM-INS-054/2022|EPI_ISL_14445130|2022-07-20	357	EPI_ISL_14445130	IIb B.1	Peru	20-07-2022	197193
hMpxV/Peru/LIM-INS-055/2022|EPI_ISL_14445131|2022-07-18	358	EPI_ISL_14445131	IIb B.1	Peru	18-07-2022	197193
hMpxV/Peru/LIM-INS-056/2022|EPI_ISL_14445132|2022-07-18	359	EPI_ISL_14445132	IIb B.1.6	Peru	18-07-2022	197194
hMpxV/Peru/LIM-INS-057/2022|EPI_ISL_14445133|2022-07-19	360	EPI_ISL_14445133	IIb B.1.6	Peru	19-07-2022	197193
hMpxV/Peru/LIM-INS-058/2022|EPI_ISL_14445134|2022-07-21	361	EPI_ISL_14445134	IIb B.1	Peru	21-07-2022	197193
hMpxV/Peru/LIM-INS-059/2022|EPI_ISL_14445135|2022-07-18	362	EPI_ISL_14445135	IIb B.1.6	Peru	18-07-2022	197194
hMpxV/Peru/LIM-INS-061/2022|EPI_ISL_14445136|2022-07-23	363	EPI_ISL_14445136	IIb B.1.6	Peru	23-07-2022	197194
hMpxV/Peru/LIM-INS-063/2022|EPI_ISL_14445137|2022-07-21	364	EPI_ISL_14445137	IIb B.1	Peru	21-07-2022	197195
hMpxV/Peru/LIM-INS-064/2022|EPI_ISL_14445138|2022-07-17	365	EPI_ISL_14445138	IIb B.1.6	Peru	17-07-2022	197193
hMpxV/Peru/LIM-INS-065/2022|EPI_ISL_14445139|2022-07-18	366	EPI_ISL_14445139	IIb B.1.6	Peru	18-07-2022	197193
hMpxV/Peru/LIM-INS-066/2022|EPI_ISL_14445140|2022-07-18	367	EPI_ISL_14445140	IIb B.1	Peru	18-07-2022	197194
hMpxV/Peru/LIM-INS-067/2022|EPI_ISL_14445141|2022-07-19	368	EPI_ISL_14445141	IIb B.1.6	Peru	19-07-2022	197193
hMpxV/Peru/LIM-INS-068/2022|EPI_ISL_14445142|2022-07-22	369	EPI_ISL_14445142	IIb B.1.6	Peru	22-07-2022	197200
hMpxV/Peru/LIM-INS-070/2022|EPI_ISL_14445143|2022-07-24	370	EPI_ISL_14445143	IIb B.1.6	Peru	24-07-2022	197193
hMpxV/Peru/LIM-INS-071/2022|EPI_ISL_14445144|2022-07-20	371	EPI_ISL_14445144	IIb B.1.6	Peru	20-07-2022	197193
hMpxV/Peru/LIM-INS-072/2022|EPI_ISL_14445145|2022-07-21	372	EPI_ISL_14445145	IIb B.1.6	Peru	21-07-2022	197195
hMpxV/Peru/LIM-INS-073/2022|EPI_ISL_14445146|2022-07-20	373	EPI_ISL_14445146	IIb B.1.6	Peru	20-07-2022	197194
hMpxV/Peru/LIM-INS-074/2022|EPI_ISL_14445147|2022-07-20	374	EPI_ISL_14445147	IIb B.1.6	Peru	20-07-2022	197181
hMpxV/Peru/LIM-INS-076/2022|EPI_ISL_14445148|2022-07-23	375	EPI_ISL_14445148	IIb B.1.6	Peru	23-07-2022	197194
hMpxV/Peru/LIM-INS-078/2022|EPI_ISL_14445149|2022-07-20	376	EPI_ISL_14445149	IIb B.1.6 (probable IIb B.1.6)	Peru	20-07-2022	197194
hMpxV/Peru/LIM-INS-079/2022|EPI_ISL_14445150|2022-07-23	377	EPI_ISL_14445150	IIb B.1.6	Peru	23-07-2022	197185
hMpxV/Peru/LIM-INS-081/2022|EPI_ISL_14445151|2022-07-24	378	EPI_ISL_14445151	IIb B.1.1	Peru	24-07-2022	197193
hMpxV/Peru/LOR-INS-039/2022|EPI_ISL_14445152|2022-07-12	379	EPI_ISL_14445152	IIb B.1.6	Peru	2022-12-07	197195
hMpxV/Peru/PIU-INS-051/2022|EPI_ISL_14445153|2022-07-12	380	EPI_ISL_14445153	IIb B.1	Peru	2022-12-07	197193
hMpxV/Germany/un-RKI-188/2022|EPI_ISL_14445154|2022-08	381	EPI_ISL_14445154	IIb B.1	Germany	2022-08	197140
hMpxV/Germany/un-RKI-214/2022|EPI_ISL_14445155|2022-08	382	EPI_ISL_14445155	IIb B.1	Germany	2022-08	197140
hMpxV/Germany/un-RKI-243/2022|EPI_ISL_14445156|2022-08	383	EPI_ISL_14445156	IIb B.1	Germany	2022-08	197140
hMpxV/Germany/un-RKI-186/2022|EPI_ISL_14445157|2022-08	384	EPI_ISL_14445157	IIb B.1.1	Germany	2022-08	197139
hMpxV/Germany/un-RKI-196/2022|EPI_ISL_14445158|2022-08	385	EPI_ISL_14445158	IIb B.1.2	Germany	2022-08	197139
hMpxV/Germany/un-RKI-198/2022|EPI_ISL_14445159|2022-08	386	EPI_ISL_14445159	IIb B.1	Germany	2022-08	197139
hMpxV/Germany/un-RKI-202/2022|EPI_ISL_14445160|2022-08	387	EPI_ISL_14445160	IIb B.1.7	Germany	2022-08	197140
hMpxV/Germany/un-RKI-203/2022|EPI_ISL_14445161|2022-08	388	EPI_ISL_14445161	IIb B.1.8	Germany	2022-08	197140
hMpxV/Germany/un-RKI-204/2022|EPI_ISL_14445162|2022-08	389	EPI_ISL_14445162	IIb B.1.1	Germany	2022-08	197140
hMpxV/Germany/un-RKI-209/2022|EPI_ISL_14445163|2022-08	390	EPI_ISL_14445163	IIb B.1	Germany	2022-08	197139
hMpxV/Germany/un-RKI-212/2022|EPI_ISL_14445164|2022-08	391	EPI_ISL_14445164	IIb B.1.7	Germany	2022-08	197139
hMpxV/Germany/un-RKI-213/2022|EPI_ISL_14445165|2022-08	392	EPI_ISL_14445165	IIb B.1.8	Germany	2022-08	197139
hMpxV/Colombia/LAG-INS-0015-L1/2022|EPI_ISL_14486937|2022-07-21	393	EPI_ISL_14486937	IIb B.1	Colombia	21-07-2022	194063
hMpxV/Portugal/INSA-0080/2022|EPI_ISL_14515200|2022-07-26	394	EPI_ISL_14515200	IIb B.1	Portugal	26-07-2022	195641
hMpxV/Portugal/INSA-0081/2022|EPI_ISL_14515201|2022-07-23	395	EPI_ISL_14515201	IIb B.1	Portugal	23-07-2022	196289
hMpxV/Portugal/INSA-0084/2022|EPI_ISL_14515202|2022-07-22	396	EPI_ISL_14515202	IIb B.1	Portugal	22-07-2022	196502
hMpxV/Portugal/INSA-0085/2022|EPI_ISL_14515203|2022-07-21	397	EPI_ISL_14515203	IIb B.1	Portugal	21-07-2022	196345
hMpxV/Portugal/INSA-0086/2022|EPI_ISL_14515204|2022-07-21	398	EPI_ISL_14515204	IIb B.1.7	Portugal	21-07-2022	195651
hMpxV/Portugal/INSA-0088/2022|EPI_ISL_14515205|2022-07-20	399	EPI_ISL_14515205	IIb B.1	Portugal	20-07-2022	195603
hMpxV/Portugal/INSA-0089/2022|EPI_ISL_14515206|2022-07-18	400	EPI_ISL_14515206	IIb B.1	Portugal	18-07-2022	195617
hMpxV/Portugal/INSA-0090/2022|EPI_ISL_14515207|2022-07-21	401	EPI_ISL_14515207	IIb B.1	Portugal	21-07-2022	196409
hMpxV/Portugal/INSA-0098/2022|EPI_ISL_14515208|2022-07-20	402	EPI_ISL_14515208	IIb B.1	Portugal	20-07-2022	195651
hMpxV/Portugal/INSA-0108/2022|EPI_ISL_14515209|2022-07-18	403	EPI_ISL_14515209	IIb B.1	Portugal	18-07-2022	195627
hMpxV/Portugal/INSA-0109/2022|EPI_ISL_14515210|2022-07-18	404	EPI_ISL_14515210	IIb B.1	Portugal	18-07-2022	196378
hMpxV/Portugal/INSA-0110/2022|EPI_ISL_14515211|2022-07-15	405	EPI_ISL_14515211	IIb B.1	Portugal	15-07-2022	195617
hMpxV/Portugal/INSA-0111/2022|EPI_ISL_14515212|2022-07-15	406	EPI_ISL_14515212	IIb B.1	Portugal	15-07-2022	195651
hMpxV/Portugal/INSA-0112/2022|EPI_ISL_14515213|2022-07-15	407	EPI_ISL_14515213	IIb B.1	Portugal	15-07-2022	196415
hMpxV/Portugal/INSA-0113/2022|EPI_ISL_14515214|2022-07-15	408	EPI_ISL_14515214	IIb B.1	Portugal	15-07-2022	196498
hMpxV/Portugal/INSA-0114/2022|EPI_ISL_14515215|2022-07-15	409	EPI_ISL_14515215	IIb B.1.1	Portugal	15-07-2022	195595
hMpxV/Portugal/INSA-0115/2022|EPI_ISL_14515216|2022-07-14	410	EPI_ISL_14515216	IIb B.1	Portugal	14-07-2022	195658
hMpxV/Portugal/INSA-0117/2022|EPI_ISL_14515217|2022-07-14	411	EPI_ISL_14515217	IIb B.1	Portugal	14-07-2022	195595
hMpxV/Portugal/INSA-0118/2022|EPI_ISL_14515218|2022-07-13	412	EPI_ISL_14515218	IIb B.1	Portugal	13-07-2022	195625
hMpxV/Portugal/INSA-0119/2022|EPI_ISL_14515219|2022-07-13	413	EPI_ISL_14515219	IIb B.1	Portugal	13-07-2022	196328
hMpxV/Portugal/INSA-0120/2022|EPI_ISL_14515220|2022-07-13	414	EPI_ISL_14515220	IIb B.1	Portugal	13-07-2022	196347
hMpxV/Portugal/INSA-0121/2022|EPI_ISL_14515221|2022-07-14	415	EPI_ISL_14515221	IIb B.1	Portugal	14-07-2022	195613
hMpxV/Portugal/INSA-0122/2022|EPI_ISL_14515222|2022-07-15	416	EPI_ISL_14515222	IIb B.1.1	Portugal	15-07-2022	195613
hMpxV/Portugal/INSA-0123/2022|EPI_ISL_14515223|2022-07-13	417	EPI_ISL_14515223	IIb B.1	Portugal	13-07-2022	196259
hMpxV/Portugal/INSA-0124/2022|EPI_ISL_14515224|2022-07-14	418	EPI_ISL_14515224	IIb B.1.7	Portugal	14-07-2022	195627
hMpxV/Portugal/INSA-0125/2022|EPI_ISL_14515225|2022-07-14	419	EPI_ISL_14515225	IIb B.1	Portugal	14-07-2022	195625
hMpxV/Portugal/INSA-0126/2022|EPI_ISL_14515226|2022-07-14	420	EPI_ISL_14515226	IIb B.1	Portugal	14-07-2022	195601
hMpxV/Portugal/INSA-0127/2022|EPI_ISL_14515227|2022-07-12	421	EPI_ISL_14515227	IIb B.1	Portugal	2022-12-07	195601
hMpxV/USA/WA-UW-0063/2022|EPI_ISL_14562478|2022-08	422	EPI_ISL_14562478	IIb B.1.2	USA	2022-08	197178
hMpxV/USA/WA-UW-0065/2022|EPI_ISL_14562479|2022-08	423	EPI_ISL_14562479	IIb B.1	USA	2022-08	197176
hMpxV/USA/WA-UW-0068/2022|EPI_ISL_14562480|2022-08	424	EPI_ISL_14562480	IIb B.1	USA	2022-08	197176
hMpxV/USA/WA-UW-0069/2022|EPI_ISL_14562481|2022-08	425	EPI_ISL_14562481	IIb B.1	USA	2022-08	197176
hMpxV/USA/WA-UW-0070/2022|EPI_ISL_14562482|2022-08	426	EPI_ISL_14562482	IIb B.1	USA	2022-08	197194
hMpxV/USA/WA-UW-0071/2022|EPI_ISL_14562483|2022-08	427	EPI_ISL_14562483	IIb B.1.2	USA	2022-08	197176
hMpxV/USA/WA-UW-0075/2022|EPI_ISL_14562484|2022-08	428	EPI_ISL_14562484	IIb B.1	USA	2022-08	197176
hMpxV/USA/WA-UW-0076/2022|EPI_ISL_14562485|2022-08	429	EPI_ISL_14562485	IIb B.1	USA	2022-08	197178
hMpxV/USA/WA-UW-0078/2022|EPI_ISL_14562486|2022-08	430	EPI_ISL_14562486	IIb B.1.1	USA	2022-08	197178
hMpxV/USA/WA-UW-0079/2022|EPI_ISL_14562487|2022-08	431	EPI_ISL_14562487	IIb B.1	USA	2022-08	197176
hMpxV/USA/WA-UW-0080/2022|EPI_ISL_14562488|2022-08	432	EPI_ISL_14562488	IIb B.1	USA	2022-08	197176
hMpxV/USA/WA-UW-0083/2022|EPI_ISL_14562489|2022-08	433	EPI_ISL_14562489	IIb B.1	USA	2022-08	197176
hMpxV/USA/WA-UW-0084/2022|EPI_ISL_14562490|2022-08	434	EPI_ISL_14562490	IIb B.1	USA	2022-08	197168
hMpxV/USA/WA-UW-0086/2022|EPI_ISL_14562491|2022-08	435	EPI_ISL_14562491	IIb B.1	USA	2022-08	197176
hMpxV/USA/WA-UW-0088/2022|EPI_ISL_14562492|2022-08	436	EPI_ISL_14562492	IIb B.1.1	USA	2022-08	197174
hMpxV/USA/WA-UW-0089/2022|EPI_ISL_14562493|2022-08	437	EPI_ISL_14562493	IIb B.1.3	USA	2022-08	197176
hMpxV/USA/WA-UW-0090/2022|EPI_ISL_14562494|2022-08	438	EPI_ISL_14562494	IIb B.1	USA	2022-08	197178
hMpxV/USA/WA-UW-0091/2022|EPI_ISL_14562495|2022-08	439	EPI_ISL_14562495	IIb B.1	USA	2022-08	197176
hMpxV/USA/WA-UW-0092/2022|EPI_ISL_14562496|2022-08	440	EPI_ISL_14562496	IIb B.1	USA	2022-08	197176
hMpxV/USA/WA-UW-0093/2022|EPI_ISL_14562497|2022-08	441	EPI_ISL_14562497	IIb B.1.3	USA	2022-08	197176
hMpxV/USA/WA-UW-0094/2022|EPI_ISL_14562498|2022-08	442	EPI_ISL_14562498	IIb B.1	USA	2022-08	197176
hMpxV/USA/WA-UW-0095/2022|EPI_ISL_14562499|2022-08	443	EPI_ISL_14562499	IIb B.1	USA	2022-08	197193
hMpxV/Peru/LOR-INS-087/2022|EPI_ISL_14584274|2022-08-01	444	EPI_ISL_14584274	IIb B.1.6	Peru	2022-01-08	197193
hMpxV/Peru/LIM-INS-088/2022|EPI_ISL_14584282|2022-07-26	445	EPI_ISL_14584282	IIb B.1.6	Peru	26-07-2022	197191
hMpxV/Peru/LIM-INS-105/2022|EPI_ISL_14584283|2022-08-02	446	EPI_ISL_14584283	IIb B.1.2	Peru	2022-02-08	197193
hMpxV/Peru/LIM-INS-107/2022|EPI_ISL_14584286|2022-08-03	447	EPI_ISL_14584286	IIb B.1.6	Peru	2022-03-08	197193
hMpxV/Peru/LIM-INS-098/2022|EPI_ISL_14584287|2022-07-25	448	EPI_ISL_14584287	IIb B.1.6	Peru	25-07-2022	197193
hMpxV/Peru/LIM-INS-091/2022|EPI_ISL_14584288|2022-07-26	449	EPI_ISL_14584288	IIb B.1	Peru	26-07-2022	197193
hMpxV/Peru/LIM-INS-099/2022|EPI_ISL_14584289|2022-07-26	450	EPI_ISL_14584289	IIb B.1	Peru	26-07-2022	197193
hMpxV/Peru/LIM-INS-104/2022|EPI_ISL_14584290|2022-07-27	451	EPI_ISL_14584290	IIb B.1.6	Peru	27-07-2022	197194
hMpxV/Peru/LIM-INS-096/2022|EPI_ISL_14584291|2022-08-05	452	EPI_ISL_14584291	IIb B.1.6	Peru	2022-05-08	197194
hMpxV/Peru/CAL-INS-116/2022|EPI_ISL_14584292|2022-07-25	453	EPI_ISL_14584292	IIb B.1.6	Peru	25-07-2022	197191
hMpxV/Peru/CAL-INS-095/2022|EPI_ISL_14584293|2022-07-26	454	EPI_ISL_14584293	IIb B.1.6	Peru	26-07-2022	197193
hMpxV/Peru/CAL-INS-083/2022|EPI_ISL_14584294|2022-07-26	455	EPI_ISL_14584294	IIb B.1.6	Peru	26-07-2022	197193
hMpxV/Peru/LIM-INS-085/2022|EPI_ISL_14584295|2022-07-26	456	EPI_ISL_14584295	IIb B.1.6	Peru	26-07-2022	197193
hMpxV/Peru/LIM-INS-101/2022|EPI_ISL_14584296|2022-07-25	457	EPI_ISL_14584296	IIb B.1	Peru	25-07-2022	197193
hMpxV/Canada/un-NML-4094/2022|EPI_ISL_14594041|2022-07-06	458	EPI_ISL_14594041	IIb B.1.4	Canada	2022-06-07	197180
hMpxV/Canada/un-NML-4097/2022|EPI_ISL_14594042|2022-07-04	459	EPI_ISL_14594042	IIb B.1.4	Canada	2022-04-07	197176
hMpxV/Canada/un-NML-4103/2022|EPI_ISL_14594043|2022-07-04	460	EPI_ISL_14594043	IIb B.1.4	Canada	2022-04-07	197176
hMpxV/Canada/un-NML-4112/2022|EPI_ISL_14594044|2022-06-30	461	EPI_ISL_14594044	IIb B.1 (probable IIb B.1)	Canada	30-06-2022	197176
hMpxV/Canada/un-NML-4113/2022|EPI_ISL_14594045|2022-07-04	462	EPI_ISL_14594045	IIb B.1.4	Canada	2022-04-07	197177
hMpxV/Canada/un-NML-4114/2022|EPI_ISL_14594046|2022-06-27	463	EPI_ISL_14594046	IIb B.1.4	Canada	27-06-2022	197176
hMpxV/Canada/un-NML-4117/2022|EPI_ISL_14594047|2022-06-28	464	EPI_ISL_14594047	IIb B.1.2	Canada	28-06-2022	197177
hMpxV/Canada/un-NML-4122/2022|EPI_ISL_14594048|2022-07-03	465	EPI_ISL_14594048	IIb B.1.4	Canada	2022-03-07	197176
hMpxV/Canada/un-NML-4125/2022|EPI_ISL_14594049|2022-06-29	466	EPI_ISL_14594049	IIb B.1.4	Canada	29-06-2022	197174
hMpxV/Canada/un-NML-4138/2022|EPI_ISL_14594050|2022-06-28	467	EPI_ISL_14594050	IIb B.1.4	Canada	28-06-2022	197177
hMpxV/Canada/un-NML-4140/2022|EPI_ISL_14594051|2022-06-30	468	EPI_ISL_14594051	IIb B.1.4	Canada	30-06-2022	197176
hMpxV/Canada/un-NML-4142/2022|EPI_ISL_14594052|2022-07-02	469	EPI_ISL_14594052	IIb B.1.4	Canada	2022-02-07	197176
hMpxV/Canada/un-NML-4144/2022|EPI_ISL_14594053|2022-07-04	470	EPI_ISL_14594053	IIb B.1.4	Canada	2022-04-07	197177
hMpxV/Canada/un-NML-4150/2022|EPI_ISL_14594054|2022-07-05	471	EPI_ISL_14594054	IIb B.1	Canada	2022-05-07	197180
hMpxV/Canada/un-NML-4152/2022|EPI_ISL_14594055|2022-07-04	472	EPI_ISL_14594055	IIb B.1.4	Canada	2022-04-07	197176
hMpxV/Canada/un-NML-4155/2022|EPI_ISL_14594056|2022-06-29	473	EPI_ISL_14594056	IIb B.1.4	Canada	29-06-2022	197177
hMpxV/Canada/un-NML-4119/2022|EPI_ISL_14594057|2022-07-04	474	EPI_ISL_14594057	IIb B.1.4	Canada	2022-04-07	197178
hMpxV/Brazil/RS-IAL-40/2022|EPI_ISL_14622913|2022-07-26	475	EPI_ISL_14622913	IIb B.1.1	Brazil	26-07-2022	196601
hMpxV/Brazil/RS-IAL-41/2022|EPI_ISL_14622953|2022-07-29	476	EPI_ISL_14622953	IIb B.1.1	Brazil	29-07-2022	196481
hMpxV/Brazil/SP-IAL-42/2022|EPI_ISL_14622960|2022-07-31	477	EPI_ISL_14622960	IIb B.1	Brazil	31-07-2022	197137
hMpxV/Brazil/SP-IAL-53/2022|EPI_ISL_14625190|2022-08-05	478	EPI_ISL_14625190	IIb B.1.1	Brazil	2022-05-08	196489
hMpxV/Brazil/PR-IAL-54/2022|EPI_ISL_14625230|2022-08-03	479	EPI_ISL_14625230	IIb B.1.1	Brazil	2022-03-08	196930
hMpxV/Brazil/PR-IAL-55/2022|EPI_ISL_14625256|2022-08-05	480	EPI_ISL_14625256	IIb B.1.1	Brazil	2022-05-08	196813
hMpxV/Germany/un-ChVir28607/2022|EPI_ISL_14707250|2022-06-18	481	EPI_ISL_14707250	IIb B.1.2	Germany	18-06-2022	197252
hMpxV/Portugal/INSA-PT0208/2022|EPI_ISL_14752212|2022-06-24	482	EPI_ISL_14752212	IIb B.1	Portugal	24-06-2022	196357
hMpxV/Portugal/INSA-PT0209/2022|EPI_ISL_14752213|2022-06-24	483	EPI_ISL_14752213	IIb B.1	Portugal	24-06-2022	196033
hMpxV/Portugal/INSA-PT0210/2022|EPI_ISL_14752214|2022-06-25	484	EPI_ISL_14752214	IIb B.1	Portugal	25-06-2022	195721
hMpxV/Portugal/INSA-PT0211/2022|EPI_ISL_14752215|2022-06-26	485	EPI_ISL_14752215	IIb B.1	Portugal	26-06-2022	195749
hMpxV/Portugal/INSA-PT0212/2022|EPI_ISL_14752216|2022-06-20	486	EPI_ISL_14752216	IIb B.1	Portugal	20-06-2022	196216
hMpxV/Portugal/INSA-PT0213/2022|EPI_ISL_14752217|2022-06-24	487	EPI_ISL_14752217	IIb B.1	Portugal	24-06-2022	195595
hMpxV/Portugal/INSA-PT0214/2022|EPI_ISL_14752218|2022-06-24	488	EPI_ISL_14752218	IIb B.1	Portugal	24-06-2022	196211
hMpxV/Portugal/INSA-PT0215/2022|EPI_ISL_14752219|2022-06-24	489	EPI_ISL_14752219	IIb B.1	Portugal	24-06-2022	196361
hMpxV/USA/WA-UW-0102/2022|EPI_ISL_14752257|2022-08	490	EPI_ISL_14752257	IIb B.1	USA	2022-08	197196
hMpxV/USA/WA-UW-0156/2022|EPI_ISL_14752259|2022-08	491	EPI_ISL_14752259	IIb B.1	USA	2022-08	197204
hMpxV/USA/WA-UW-0160/2022|EPI_ISL_14752260|2022-08	492	EPI_ISL_14752260	IIb B.1	USA	2022-08	197190
hMpxV/USA/WA-UW-0169/2022|EPI_ISL_14752261|2022-08	493	EPI_ISL_14752261	IIb B.1	USA	2022-08	197192
hMpxV/USA/WA-UW-0170/2022|EPI_ISL_14752262|2022-08	494	EPI_ISL_14752262	IIb B.1	USA	2022-08	197164
hMpxV/USA/WA-UW-0171/2022|EPI_ISL_14752263|2022-08	495	EPI_ISL_14752263	IIb B.1	USA	2022-08	197194
hMpxV/Germany/un-RKI-289/2022|EPI_ISL_14752264|2022-08	496	EPI_ISL_14752264	IIb B.1.1	Germany	2022-08	197139
hMpxV/Germany/un-RKI-290/2022|EPI_ISL_14752265|2022-08	497	EPI_ISL_14752265	IIb B.1	Germany	2022-08	197139
hMpxV/Germany/un-RKI-291/2022|EPI_ISL_14752267|2022-08	498	EPI_ISL_14752267	IIb B.1	Germany	2022-08	197139
hMpxV/Germany/un-RKI-292/2022|EPI_ISL_14752269|2022-08	499	EPI_ISL_14752269	IIb B.1.1	Germany	2022-08	197140
hMpxV/Germany/un-RKI-293/2022|EPI_ISL_14752270|2022-08	500	EPI_ISL_14752270	IIb B.1	Germany	2022-08	197139
hMpxV/Germany/un-RKI-294/2022|EPI_ISL_14752272|2022-08	501	EPI_ISL_14752272	IIb B.1	Germany	2022-08	197139
hMpxV/Germany/un-RKI-295/2022|EPI_ISL_14752274|2022-08	502	EPI_ISL_14752274	IIb B.1	Germany	2022-08	197139
hMpxV/Germany/un-RKI-296/2022|EPI_ISL_14752276|2022-08	503	EPI_ISL_14752276	IIb B.1	Germany	2022-08	197139
hMpxV/Germany/un-RKI-297/2022|EPI_ISL_14752278|2022-08	504	EPI_ISL_14752278	IIb B.1.5	Germany	2022-08	197139
hMpxV/Germany/un-RKI-298/2022|EPI_ISL_14752280|2022-08	505	EPI_ISL_14752280	IIb B.1	Germany	2022-08	197139
hMpxV/Germany/un-RKI-299/2022|EPI_ISL_14752282|2022-08	506	EPI_ISL_14752282	IIb B.1	Germany	2022-08	197139
hMpxV/United_Kingdom/UKHSA-9000060/2022|EPI_ISL_14752284|2022-06-07	507	EPI_ISL_14752284	IIb B.1.2	United_Kingdom	2022-07-06	197205
hMpxV/United_Kingdom/UKHSA-9000155/2022|EPI_ISL_14752286|2022-06-03	508	EPI_ISL_14752286	IIb A.2	United_Kingdom	2022-03-06	197212
hMpxV/United_Kingdom/UKHSA-9000166/2022|EPI_ISL_14752288|2022-06-29	509	EPI_ISL_14752288	IIb A.2	United_Kingdom	29-06-2022	197196
hMpxV/United_Kingdom/UKHSA-9000183/2022|EPI_ISL_14752290|2022-06-29	510	EPI_ISL_14752290	IIb B.1.8	United_Kingdom	29-06-2022	197205
hMpxV/United_Kingdom/UKHSA-9000194/2022|EPI_ISL_14752291|2022-07-04	511	EPI_ISL_14752291	IIb B.1.7	United_Kingdom	2022-04-07	197189
hMpxV/Netherlands/NH-AUMC-0060/2022|EPI_ISL_14752293|2022-08-05	512	EPI_ISL_14752293	IIb B.1	Netherlands	2022-05-08	197022
hMpxV/DRC/USAMRIID-06-0950/2006|EPI_ISL_13056233|2006-09-10	513	EPI_ISL_13056233	I (probable IIb A.1)	DRC	2006-10-09	196440
hMpxV/DRC/USAMRIID-06-0970/2006|EPI_ISL_13056234|2006-10-31	514	EPI_ISL_13056234	I (probable IIb A.1)	DRC	31-10-2006	196740
hMpxV/DRC/USAMRIID-06-0999/2006|EPI_ISL_13056235|2006-11-09	515	EPI_ISL_13056235	I (probable IIb A.1)	DRC	2006-09-11	198597
hMpxV/DRC/USAMRIID-06-1070/2006|EPI_ISL_13056236|2006-11-24	516	EPI_ISL_13056236	I (probable IIb A.1)	DRC	24-11-2006	198886
hMpxV/DRC/USAMRIID-06-1075/2006|EPI_ISL_13056237|2006-11-30	517	EPI_ISL_13056237	I (probable IIb A.1)	DRC	30-11-2006	198877
hMpxV/DRC/USAMRIID-06-1076/2006|EPI_ISL_13056238|2006-11-30	518	EPI_ISL_13056238	I (probable IIb A.1)	DRC	30-11-2006	198737
hMpxV/DRC/USAMRIID-07-0045/2006|EPI_ISL_13056239|2006-12-14	519	EPI_ISL_13056239	I (probable IIb A.1)	DRC	14-12-2006	197627
hMpxV/DRC/USAMRIID-07-0046/2006|EPI_ISL_13056240|2006-12-14	520	EPI_ISL_13056240	I (probable IIb A.1)	DRC	14-12-2006	197910
hMpxV/DRC/USAMRIID-07-0092/2006|EPI_ISL_13056241|2006-12-26	521	EPI_ISL_13056241	I (probable IIb A.1)	DRC	26-12-2006	197488
hMpxV/DRC/USAMRIID-07-0093/2006|EPI_ISL_13056242|2006-12-26	522	EPI_ISL_13056242	I (probable IIb A.1)	DRC	26-12-2006	197632
hMpxV/DRC/USAMRIID-07-0104/2006|EPI_ISL_13056243|2006-12-14	523	EPI_ISL_13056243	I	DRC	14-12-2006	197959
hMpxV/DRC/USAMRIID-07-0286/2007|EPI_ISL_13056247|2007-03-22	524	EPI_ISL_13056247	I (probable IIb A.1)	DRC	22-03-2007	197767
hMpxV/DRC/USAMRIID-07-0287/2007|EPI_ISL_13056248|2007-03-20	525	EPI_ISL_13056248	I (probable IIb A.1)	DRC	20-03-2007	197346
hMpxV/DRC/USAMRIID-07-0337/2007|EPI_ISL_13056249|2007-03-25	526	EPI_ISL_13056249	I (probable IIb A.1)	DRC	25-03-2007	196581
hMpxV/DRC/USAMRIID-07-0514/2007|EPI_ISL_13056254|2007-06-30	527	EPI_ISL_13056254	I (probable IIb A.1)	DRC	30-06-2007	197488
hMpxV/DRC/USAMRIID-07-0662/2007|EPI_ISL_13056255|2007-09-04	528	EPI_ISL_13056255	I (probable IIb A.1)	DRC	2007-04-09	196866
hMpxV/DRC/CDC-PRB0420a/2012|EPI_ISL_13056256|2012-12-17	529	EPI_ISL_13056256	IIb A (probable IIb A)	DRC	17-12-2012	2676
hMpxV/DRC/CDC-PRB0420b/2012|EPI_ISL_13056257|2012-12-17	530	EPI_ISL_13056257	#REF!	DRC	17-12-2012	3495
hMpxV/DRC/CDC-PRB0420c/2012|EPI_ISL_13056258|2012-12-17	531	EPI_ISL_13056258	#REF!	DRC	17-12-2012	2538
hMpxV/DRC/CDC-PRB0420d/2012|EPI_ISL_13056259|2012-12-17	532	EPI_ISL_13056259	#REF!	DRC	17-12-2012	3021
hMpxV/DRC/CDC-PRB0420e/2012|EPI_ISL_13056260|2012-12-17	533	EPI_ISL_13056260	IIb A.1 (probable IIb A.1)	DRC	17-12-2012	3861
hMpxV/DRC/CDC-PRB0297a/2011|EPI_ISL_13056261|2011-11-23	534	EPI_ISL_13056261	#REF!	DRC	23-11-2011	2538
hMpxV/DRC/CDC-PRB0297b/2011|EPI_ISL_13056262|2011-11-23	535	EPI_ISL_13056262	#REF!	DRC	23-11-2011	3021
hMpxV/DRC/CDC-PRB0297c/2011|EPI_ISL_13056263|2011-11-23	536	EPI_ISL_13056263	IIb A (probable IIb A)	DRC	23-11-2011	2676
hMpxV/DRC/CDC-PRB0297d/2011|EPI_ISL_13056264|2011-11-23	537	EPI_ISL_13056264	IIb A.1 (probable IIb A.1)	DRC	23-11-2011	3861
hMpxV/DRC/CDC-PRB0338a/2012|EPI_ISL_13056265|2012-09-12	538	EPI_ISL_13056265	IIb A (probable IIb A)	DRC	2012-12-09	2676
hMpxV/DRC/CDC-PRB0338b/2012|EPI_ISL_13056266|2012-09-12	539	EPI_ISL_13056266	#REF!	DRC	2012-12-09	3495
hMpxV/DRC/CDC-PRB0338c/2012|EPI_ISL_13056267|2012-09-12	540	EPI_ISL_13056267	#REF!	DRC	2012-12-09	2538
hMpxV/DRC/CDC-PRB0338d/2012|EPI_ISL_13056268|2012-09-12	541	EPI_ISL_13056268	#REF!	DRC	2012-12-09	3021
hMpxV/DRC/CDC-PRB0338e/2012|EPI_ISL_13056269|2012-09-12	542	EPI_ISL_13056269	IIb A.1 (probable IIb A.1)	DRC	2012-12-09	3861
hMpxV/DRC/CDC-PRB0297/2011|EPI_ISL_13056270|2011-11-23	543	EPI_ISL_13056270	#REF!	DRC	23-11-2011	3495
hMpxV/England/CDC_P1/2018|EPI_ISL_13056271|2018-09	544	EPI_ISL_13056271	IIb B.1 (probable IIb B.1)	England	2018-09	197134
hMpxV/England/CDC_P2/2018|EPI_ISL_13056272|2018-09	545	EPI_ISL_13056272	IIb B.1 (probable IIb B.1)	England	2018-09	197233
hMpxV/England/CDC_P3/2018|EPI_ISL_13056273|2018-09	546	EPI_ISL_13056273	IIb A.1	England	2018-09	197205
hMpxV/Singapore/CDC-01/2019|EPI_ISL_13056274|2019	547	EPI_ISL_13056274	IIb B.1 (probable IIb B.1)	Singapore	2019	197309
hMpxV/Nigeria/CDC-01/2017|EPI_ISL_13056275|2017-11-09	548	EPI_ISL_13056275	IIb B.1 (probable IIb B.1)	Nigeria	2017-09-11	197566
hMpxV/Nigeria/CDC-02/2017|EPI_ISL_13056276|2017-11-09	549	EPI_ISL_13056276	IIb B.1 (probable IIb B.1)	Nigeria	2017-09-11	197566
hMpxV/Nigeria/CDC-03/2017|EPI_ISL_13056277|2017-12-06	550	EPI_ISL_13056277	IIb B.1 (probable IIb B.1)	Nigeria	2017-06-12	197566
hMpxV/Nigeria/CDC-04/2017|EPI_ISL_13056278|2017-11-30	551	EPI_ISL_13056278	IIb B.1 (probable IIb B.1)	Nigeria	30-11-2017	197566
hMpxV/Nigeria/CDC-05/2017|EPI_ISL_13056279|2017-11-09	552	EPI_ISL_13056279	IIb B.1 (probable IIb B.1)	Nigeria	2017-09-11	197566
hMpxV/Nigeria/CDC-06/2017|EPI_ISL_13056280|2017-11-01	553	EPI_ISL_13056280	IIb B.1 (probable IIb B.1)	Nigeria	2017-01-11	197566
hMpxV/Nigeria/CDC-07/2017|EPI_ISL_13056281|2017-10-09	554	EPI_ISL_13056281	IIb B.1 (probable IIb B.1)	Nigeria	2017-09-10	197566
hMpxV/Nigeria/CDC-M5312_HM12/2018|EPI_ISL_13056282|2018	555	EPI_ISL_13056282	IIb B.1 (probable IIb B.1)	Nigeria	2018	197209
hMpxV/Nigeria/CDC-M2957/2018|EPI_ISL_13056283|2018	556	EPI_ISL_13056283	IIb B.1 (probable IIb B.1)	Nigeria	2018	197559
hMpxV/Nigeria/CDC-M2940_FCT/2018|EPI_ISL_13056284|2018	557	EPI_ISL_13056284	IIb B.1 (probable IIb B.1)	Nigeria	2018	197547
hMpxV/Nigeria/CDC-M3021/2018|EPI_ISL_13056285|2018	558	EPI_ISL_13056285	IIb B.1 (probable IIb B.1)	Nigeria	2018	197556
hMpxV/Nigeria/CDC-M5320_M15/2018|EPI_ISL_13056286|2018	559	EPI_ISL_13056286	IIb B.1 (probable IIb B.1)	Nigeria	2018	185309
hMpxV/DRC/IP-01/2016|EPI_ISL_13056287|2016-01	560	EPI_ISL_13056287	I (probable I)	DRC	2016-01	328
hMpxV/DRC/IP-02/2016|EPI_ISL_13056288|2016-01	561	EPI_ISL_13056288	#REF!	DRC	2016-01	835
hMpxV/Israel/IIBR-01/2018|EPI_ISL_13056289|2018-10-04	562	EPI_ISL_13056289	IIb A.1	Israel	2018-04-10	197417
hMpxV/DRC/CDC-226/1974|EPI_ISL_13058400|1974	563	EPI_ISL_13058400	I (probable I)	DRC	1974	942
hMpxV/DRC/CDC-790005/1979|EPI_ISL_13058401|1979	564	EPI_ISL_13058401	I (probable I)	DRC	1979	942
hMpxV/DRC/CDC-96i16/1996|EPI_ISL_13058402|1996	565	EPI_ISL_13058402	I (probable I)	DRC	1996	942
hMpxV/DRC/CDC-08/1970|EPI_ISL_13058403|1970	566	EPI_ISL_13058403	I (probable I)	DRC	1970	942
hMpxV/Republic_of_the_Congo/CDC-358/2003|EPI_ISL_13058404|2003	567	EPI_ISL_13058404	I (probable IIb A.1)	Republic_of_the_Congo	2003	197195
hMpxV/Liberia/CDC-184/1970|EPI_ISL_13058405|1970	568	EPI_ISL_13058405	IIa (probable IIb B.1)	Liberia	1970	200256
hMpxV/DRC/BIM-04-096c/2004|EPI_ISL_13058406|2004	569	EPI_ISL_13058406	I (probable I)	DRC	2004	942
hMpxV/DRC/BIM-054-03c/2003|EPI_ISL_13058407|2003	570	EPI_ISL_13058407	I (probable I)	DRC	2003	942
hMpxV/DRC/BIM-04-095c/2004|EPI_ISL_13058408|2004	571	EPI_ISL_13058408	I (probable I)	DRC	2004	942
hMpxV/DRC/BIM-04-089c/2004|EPI_ISL_13058409|2004	572	EPI_ISL_13058409	I (probable I)	DRC	2004	942
hMpxV/DRC/BIM-006-02v/2002|EPI_ISL_13058410|2002	573	EPI_ISL_13058410	I (probable I)	DRC	2002	942
hMpxV/DRC/BIM-007-01v/2001|EPI_ISL_13058411|2001	574	EPI_ISL_13058411	I (probable I)	DRC	2001	942
hMpxV/DRC/BIM-009-01v/2001|EPI_ISL_13058412|2001	575	EPI_ISL_13058412	I (probable I)	DRC	2001	942
hMpxV/DRC/BIM-014-03c/2003|EPI_ISL_13058413|2003	576	EPI_ISL_13058413	I (probable I)	DRC	2003	942
hMpxV/DRC/BIM-034-01v/2001|EPI_ISL_13058414|2001	577	EPI_ISL_13058414	I (probable I)	DRC	2001	942
hMpxV/DRC/BIM-036-01c/2001|EPI_ISL_13058415|2001	578	EPI_ISL_13058415	I (probable I)	DRC	2001	942
hMpxV/DRC/BIM-038-01v/2001|EPI_ISL_13058416|2001	579	EPI_ISL_13058416	I (probable I)	DRC	2001	942
hMpxV/DRC/BIM-011V/2004|EPI_ISL_13058417|2004	580	EPI_ISL_13058417	I (probable I)	DRC	2004	942
hMpxV/DRC/BIM-04-093v/2004|EPI_ISL_13058418|2004	581	EPI_ISL_13058418	I (probable I)	DRC	2004	942
hMpxV/DRC/BIM-04-094v/2004|EPI_ISL_13058419|2004	582	EPI_ISL_13058419	I (probable I)	DRC	2004	942
hMpxV/DRC/BIM-04-097v/2004|EPI_ISL_13058420|2004	583	EPI_ISL_13058420	I (probable I)	DRC	2004	942
hMpxV/DRC/BIM-04-100c/2004|EPI_ISL_13058422|2004	584	EPI_ISL_13058422	I (probable I)	DRC	2004	942
hMpxV/DRC/BIM-085-01v/2001|EPI_ISL_13058425|2001	585	EPI_ISL_13058425	I (probable I)	DRC	2001	942
hMpxV/DRC/BIM-093-01v/2001|EPI_ISL_13058426|2001	586	EPI_ISL_13058426	I (probable I)	DRC	2001	942
hMpxV/DRC/BIM-127-02v/2002|EPI_ISL_13058427|2002	587	EPI_ISL_13058427	I (probable I)	DRC	2002	942
hMpxV/DRC/BIM-139-02v/2002|EPI_ISL_13058428|2002	588	EPI_ISL_13058428	I (probable I)	DRC	2002	942
hMpxV/DRC/BIM-171-02v/2002|EPI_ISL_13058432|2002	589	EPI_ISL_13058432	I (probable I)	DRC	2002	942
hMpxV/DRC/BIM-015-03c/2003|EPI_ISL_13058433|2003	590	EPI_ISL_13058433	I (probable I)	DRC	2003	942
hMpxV/DRC/BIM-005-02v/2002|EPI_ISL_13058434|2002	591	EPI_ISL_13058434	I (probable I)	DRC	2002	942
hMpxV/DRC/BIM-195-02v/2002|EPI_ISL_13058435|2002	592	EPI_ISL_13058435	I (probable I)	DRC	2002	942
hMpxV/DRC/BIM-016-03c/2003|EPI_ISL_13058436|2003	593	EPI_ISL_13058436	I (probable I)	DRC	2003	942
hMpxV/DRC/BIM-184-02c/2002|EPI_ISL_13058437|2002	594	EPI_ISL_13058437	I (probable I)	DRC	2002	942
hMpxV/DRC/BIM-194-02v/2002|EPI_ISL_13058438|2002	595	EPI_ISL_13058438	I (probable I)	DRC	2002	942
hMpxV/DRC/BIM-223-02v/2002|EPI_ISL_13058439|2002	596	EPI_ISL_13058439	I (probable I)	DRC	2002	942
hMpxV/DRC/BIM-017-03c/2003|EPI_ISL_13058440|2003	597	EPI_ISL_13058440	I (probable I)	DRC	2003	942
hMpxV/DRC/BIM-196-02v/2002|EPI_ISL_13058441|2002	598	EPI_ISL_13058441	I (probable I)	DRC	2002	942
hMpxV/DRC/BIM-001-02c/2002|EPI_ISL_13058442|2002	599	EPI_ISL_13058442	I (probable I)	DRC	2002	942
hMpxV/DRC/BIM-004-01c/2001|EPI_ISL_13058443|2001	600	EPI_ISL_13058443	I (probable I)	DRC	2001	942
hMpxV/DRC/BIM-04-002c/2004|EPI_ISL_13058444|2004	601	EPI_ISL_13058444	I (probable I)	DRC	2004	942
hMpxV/DRC/BIM-04-003c/2004|EPI_ISL_13058445|2004	602	EPI_ISL_13058445	I (probable I)	DRC	2004	942
hMpxV/DRC/BIM-04-004v/2004|EPI_ISL_13058446|2004	603	EPI_ISL_13058446	I (probable I)	DRC	2004	942
hMpxV/DRC/BIM-04-013c/2004|EPI_ISL_13058447|2004	604	EPI_ISL_13058447	I (probable I)	DRC	2004	942
hMpxV/DRC/BIM-04-017c/2004|EPI_ISL_13058448|2004	605	EPI_ISL_13058448	I (probable I)	DRC	2004	942
hMpxV/DRC/BIM-04-018v/2004|EPI_ISL_13058449|2004	606	EPI_ISL_13058449	I (probable I)	DRC	2004	942
hMpxV/DRC/BIM-04-020c/2004|EPI_ISL_13058450|2004	607	EPI_ISL_13058450	I (probable I)	DRC	2004	942
hMpxV/DRC/BIM-111-02c/2002|EPI_ISL_13058451|2002	608	EPI_ISL_13058451	I (probable I)	DRC	2002	942
hMpxV/DRC/BIM-125-02c/2002|EPI_ISL_13058452|2002	609	EPI_ISL_13058452	I (probable I)	DRC	2002	942
hMpxV/DRC/BIM-138-02v/2002|EPI_ISL_13058453|2002	610	EPI_ISL_13058453	I (probable I)	DRC	2002	942
hMpxV/DRC/BIM-180-02c/2002|EPI_ISL_13058454|2002	611	EPI_ISL_13058454	I (probable I)	DRC	2002	942
hMpxV/DRC/BIM-159-02c/2002|EPI_ISL_13058455|2002	612	EPI_ISL_13058455	I (probable I)	DRC	2002	942
hMpxV/DRC/OHSU-01-P5/1978|EPI_ISL_13058456|1978	613	EPI_ISL_13058456	I (probable IIb B.1)	DRC	1978	196849
hMpxV/Central_African_Republic/IP-01/2001|EPI_ISL_13058457|2001-08-08	614	EPI_ISL_13058457	#REF!	Central_African_Republic	2001-08-08	960
hMpxV/Central_African_Republic/IP-01/2010|EPI_ISL_13058458|2010-06-04	615	EPI_ISL_13058458	#REF!	Central_African_Republic	2010-04-06	961
hMpxV/Sudan/UV-01/2005|EPI_ISL_13058459|2005	616	EPI_ISL_13058459	I	Sudan	2005	206372
hMpxV/DRC/UV-001/1985|EPI_ISL_13058460|1985	617	EPI_ISL_13058460	I (probable IIb A.1)	DRC	1985	196487
hMpxV/Republic_of_the_Congo/UV-001/2010|EPI_ISL_13058461|2010	618	EPI_ISL_13058461	I (probable IIb A.1)	Republic_of_the_Congo	2010	81013
hMpxV/Nigeria/USAMRIID-297957/2017|EPI_ISL_13058462|2017	619	EPI_ISL_13058462	IIb A	Nigeria	2017	182482
hMpxV/Nigeria/USAMRIID-298464/2017|EPI_ISL_13058463|2017	620	EPI_ISL_13058463	IIb A	Nigeria	2017	183055
hMpxV/Nigeria/USAMRIID-298481/2017|EPI_ISL_13058464|2017	621	EPI_ISL_13058464	IIb A.1 (probable IIb A.1)	Nigeria	2017	180828
hMpxV/Central_African_Republic/CIRMF-A5/2017|EPI_ISL_13058465|2017-02-06	622	EPI_ISL_13058465	I (probable IIb A.1)	Central_African_Republic	2017-06-02	190167
hMpxV/Central_African_Republic/CIRMF-A4/2017|EPI_ISL_13058466|2017-02-06	623	EPI_ISL_13058466	I	Central_African_Republic	2017-06-02	190519
hMpxV/Central_African_Republic/CIRMF-38c/2018|EPI_ISL_13058467|2018-04-14	624	EPI_ISL_13058467	I (probable IIb A.1)	Central_African_Republic	14-04-2018	190357
hMpxV/Central_African_Republic/CIRMF-18/2018|EPI_ISL_13058468|2018-03-20	625	EPI_ISL_13058468	I (probable IIb A.1)	Central_African_Republic	20-03-2018	189841
hMpxV/Central_African_Republic/CIRMF-015c/2018|EPI_ISL_13058469|2018-03-07	626	EPI_ISL_13058469	I (probable IIb A.1)	Central_African_Republic	2018-07-03	189838
hMpxV/Central_African_Republic/CIRMF-B2/2016|EPI_ISL_13058470|2016-01-02	627	EPI_ISL_13058470	I (probable IIb A.1)	Central_African_Republic	2016-02-01	190270
hMpxV/Central_African_Republic/CIRMF-B1/2016|EPI_ISL_13058471|2016-01-01	628	EPI_ISL_13058471	I (probable IIb A.1)	Central_African_Republic	2016-01-01	190264
hMpxV/Central_African_Republic/CIRMF-A6/2017|EPI_ISL_13058472|2017-04-14	629	EPI_ISL_13058472	I (probable IIb A.1)	Central_African_Republic	14-04-2017	190413
hMpxV/Central_African_Republic/CIRMF-A2/2010|EPI_ISL_13058473|2010-08-10	630	EPI_ISL_13058473	I (probable IIb A.1)	Central_African_Republic	2010-10-08	190244
hMpxV/Central_African_Republic/CIRMF-A1/2001|EPI_ISL_13058474|2001-08-11	631	EPI_ISL_13058474	I (probable IIb A.1)	Central_African_Republic	2001-11-08	189632
hMpxV/Singapore/NCID-01/2019|EPI_ISL_13058475|2019-05-08	632	EPI_ISL_13058475	IIb B.1 (probable IIb B.1)	Singapore	2019-08-05	197551
hMpxV/USA/CA-CDC-001/2022|EPI_ISL_13100618|2022-05	633	EPI_ISL_13100618	IIb B.1	USA	2022-05	197096
hMpxV/USA/FL-CDC-002/2022|EPI_ISL_13100619|2022-05	634	EPI_ISL_13100619	IIb B.1	USA	2022-05	197176
hMpxV/USA/UT-CDC-001/2022|EPI_ISL_13100620|2022-05	635	EPI_ISL_13100620	IIb B.1	USA	2022-05	197154
hMpxV/USA/TX-CDC-000/2021|EPI_ISL_13100621|2021-07	636	EPI_ISL_13100621	IIb A.2	USA	2021-07	197265
hMpxV/USA/MD-CDC-000/2021|EPI_ISL_13100622|2021-11	637	EPI_ISL_13100622	IIb B.1	USA	2021-11	197173
hMpxV/Germany/un-RKI-025/2022|EPI_ISL_13148263|2022-05	638	EPI_ISL_13148263	IIb B.1.1	Germany	2022-05	197271
hMpxV/Germany/un-RKI-019/2022|EPI_ISL_13148264|2022-05	639	EPI_ISL_13148264	IIb B.1	Germany	2022-05	197198
hMpxV/Germany/un-RKI-015/2022|EPI_ISL_13148265|2022-05	640	EPI_ISL_13148265	IIb B.1.1	Germany	2022-05	197436
hMpxV/Germany/un-RKI-023/2022|EPI_ISL_13148266|2022-05	641	EPI_ISL_13148266	IIb B.1.1	Germany	2022-05	197090
hMpxV/Germany/un-RKI-022/2022|EPI_ISL_13148267|2022-05	642	EPI_ISL_13148267	IIb B.1.1	Germany	2022-05	197210
hMpxV/Germany/un-RKI-021/2022|EPI_ISL_13148268|2022-05	643	EPI_ISL_13148268	IIb B.1.1	Germany	2022-05	197236
hMpxV/Germany/un-RKI-018/2022|EPI_ISL_13148269|2022-05	644	EPI_ISL_13148269	IIb B.1	Germany	2022-05	196400
hMpxV/Germany/un-RKI-024/2022|EPI_ISL_13148270|2022-05	645	EPI_ISL_13148270	IIb B.1	Germany	2022-05	197303
hMpxV/Germany/un-RKI-020/2022|EPI_ISL_13148271|2022-05	646	EPI_ISL_13148271	IIb B.1.1	Germany	2022-05	197340
hMpxV/Germany/un-RKI-012/2022|EPI_ISL_13148272|2022-05	647	EPI_ISL_13148272	IIb B.1	Germany	2022-05	197140
hMpxV/Germany/un-RKI-017/2022|EPI_ISL_13148273|2022-05	648	EPI_ISL_13148273	IIb B.1.1	Germany	2022-05	197434
hMpxV/Germany/un-RKI-016/2022|EPI_ISL_13148274|2022-05	649	EPI_ISL_13148274	IIb B.1.1	Germany	2022-05	197415
hMpxV/Germany/un-RKI-014/2022|EPI_ISL_13148275|2022-05	650	EPI_ISL_13148275	IIb B.1.1	Germany	2022-05	197347
hMpxV/Germany/un-RKI-011/2022|EPI_ISL_13148276|2022-05	651	EPI_ISL_13148276	IIb B.1	Germany	2022-05	197180
hMpxV/Brazil/SP-IAL-01/2022|EPI_ISL_13191438|2022-06-07	652	EPI_ISL_13191438	IIb B.1	Brazil	2022-07-06	196326
hMpxV/Spain/MD-HGUGM-66649483/2022|EPI_ISL_13242738|2022-06-06	653	EPI_ISL_13242738	#REF!	Spain	2022-06-06	197205
hMpxV/Netherlands/un-EMC-NL003/2022|EPI_ISL_13244349|2022-06-03	654	EPI_ISL_13244349	IIb B.1	Netherlands	2022-03-06	197104
hMpxV/Belgium/ITM-07/2022|EPI_ISL_13338028|2022-05-30	655	EPI_ISL_13338028	IIb B.1	Belgium	30-05-2022	197219
hMpxV/Brazil/RS-IAL-05/2022|EPI_ISL_13343697|2022-06-07	656	EPI_ISL_13343697	IIb B.1	Brazil	2022-07-06	197334
hMpxV/Canada/BC-BCCDC-6798-56876-06/2022|EPI_ISL_13351002|2022-06	657	EPI_ISL_13351002	IIb B.1.4	Canada	2022-06	197651
hMpxV/Scotland/CVR-1d/2022|EPI_ISL_13409180|2022-05-15	658	EPI_ISL_13409180	IIb B.1	Scotland	15-05-2022	197131
hMpxV/Scotland/CVR-1e/2022|EPI_ISL_13409181|2022-05-15	659	EPI_ISL_13409181	IIb B.1	Scotland	15-05-2022	197131
hMpxV/Brazil/SP-IAL-08/2022|EPI_ISL_13436792|2022-06-13	660	EPI_ISL_13436792	IIb B.1	Brazil	13-06-2022	197347
hMpxV/Brazil/SP-IAL-12/2022|EPI_ISL_13459482|2022-06-22	661	EPI_ISL_13459482	IIb B.1.1	Brazil	22-06-2022	197334
hMpxV/Brazil/SP-IAL-13/2022|EPI_ISL_13459483|2022-06-23	662	EPI_ISL_13459483	IIb B.1	Brazil	23-06-2022	197348
hMpxV/Mexico/CMX-InDRE-IBT-001/2022|EPI_ISL_13624509|2022-05-27	663	EPI_ISL_13624509	IIb B.1	Mexico	27-05-2022	197005
hMpxV/United_Kingdom/UKHSA-2091/2019|EPI_ISL_13734230|2019-12	664	EPI_ISL_13734230	IIb B.1 (probable IIb B.1)	United_Kingdom	2019-12	186582
hMpxV/United_Kingdom/UKHSA-2095/2019|EPI_ISL_13734231|2019-12	665	EPI_ISL_13734231	IIb B.1 (probable IIb B.1)	United_Kingdom	2019-12	186995
hMpxV/United_Kingdom/UKHSA-2102/2019|EPI_ISL_13734232|2019-12	666	EPI_ISL_13734232	IIb B.1 (probable IIb B.1)	United_Kingdom	2019-12	187077
hMpxV/Spain/MD-HGUGM-6642566/2022|EPI_ISL_13734233|2022-06-21	667	EPI_ISL_13734233	#REF!	Spain	21-06-2022	197187
hMpxV/Germany/un-RKI-102/2022|EPI_ISL_13734237|2022-07	668	EPI_ISL_13734237	IIb B.1	Germany	2022-07	197141
hMpxV/Germany/un-RKI-103/2022|EPI_ISL_13734238|2022-07	669	EPI_ISL_13734238	IIb B.1.8	Germany	2022-07	197140
hMpxV/Germany/un-RKI-104/2022|EPI_ISL_13734239|2022-07	670	EPI_ISL_13734239	IIb B.1.8	Germany	2022-07	197141
hMpxV/Germany/un-RKI-105/2022|EPI_ISL_13734240|2022-07	671	EPI_ISL_13734240	IIb B.1	Germany	2022-07	197140
hMpxV/Germany/un-RKI-106/2022|EPI_ISL_13734241|2022-07	672	EPI_ISL_13734241	IIb B.1.1	Germany	2022-07	197139
hMpxV/Germany/un-RKI-107/2022|EPI_ISL_13734242|2022-07	673	EPI_ISL_13734242	IIb B.1	Germany	2022-07	197139
hMpxV/Germany/un-RKI-108/2022|EPI_ISL_13734243|2022-07	674	EPI_ISL_13734243	IIb B.1.1	Germany	2022-07	197140
hMpxV/Germany/un-RKI-109/2022|EPI_ISL_13734244|2022-07	675	EPI_ISL_13734244	IIb B.1.2	Germany	2022-07	197140
hMpxV/Germany/un-RKI-110/2022|EPI_ISL_13734245|2022-07	676	EPI_ISL_13734245	IIb B.1	Germany	2022-07	197139
hMpxV/Germany/un-RKI-111/2022|EPI_ISL_13734246|2022-07	677	EPI_ISL_13734246	IIb B.1.1	Germany	2022-07	197140
hMpxV/Germany/un-RKI-112/2022|EPI_ISL_13734247|2022-07	678	EPI_ISL_13734247	IIb B.1	Germany	2022-07	197139
hMpxV/Germany/un-RKI-113/2022|EPI_ISL_13734248|2022-07	679	EPI_ISL_13734248	IIb B.1	Germany	2022-07	197139
hMpxV/Germany/un-RKI-114/2022|EPI_ISL_13734249|2022-07	680	EPI_ISL_13734249	IIb B.1	Germany	2022-07	197139
hMpxV/Germany/un-RKI-115/2022|EPI_ISL_13734250|2022-07	681	EPI_ISL_13734250	IIb B.1.1	Germany	2022-07	197140
hMpxV/Germany/un-RKI-119/2022|EPI_ISL_13734251|2022-07	682	EPI_ISL_13734251	IIb B.1.2	Germany	2022-07	197139
hMpxV/Germany/un-RKI-120/2022|EPI_ISL_13734252|2022-07	683	EPI_ISL_13734252	IIb B.1.2	Germany	2022-07	197139
hMpxV/Germany/un-RKI-121/2022|EPI_ISL_13734253|2022-07	684	EPI_ISL_13734253	IIb B.1	Germany	2022-07	197139
hMpxV/Germany/un-RKI-122/2022|EPI_ISL_13734254|2022-07	685	EPI_ISL_13734254	IIb B.1.1	Germany	2022-07	197142
hMpxV/Germany/un-RKI-123/2022|EPI_ISL_13734255|2022-07	686	EPI_ISL_13734255	IIb B.1	Germany	2022-07	197141
hMpxV/Germany/un-RKI-124/2022|EPI_ISL_13734256|2022-07	687	EPI_ISL_13734256	IIb B.1.2	Germany	2022-07	197140
hMpxV/Germany/un-RKI-125/2022|EPI_ISL_13734257|2022-07	688	EPI_ISL_13734257	IIb B.1.1	Germany	2022-07	197139
hMpxV/Germany/un-RKI-126/2022|EPI_ISL_13734258|2022-07	689	EPI_ISL_13734258	IIb B.1	Germany	2022-07	197139
hMpxV/Germany/un-RKI-127/2022|EPI_ISL_13734259|2022-07	690	EPI_ISL_13734259	IIb B.1.2	Germany	2022-07	197139
hMpxV/Canada//un-NML-3293/2022|EPI_ISL_13827273|2022-06-01	691	EPI_ISL_13827273	IIb B.1.4 (probable IIb B.1.4)	Canada	2022-01-06	197033
hMpxV/Canada//un-NML-3393/2022|EPI_ISL_13827274|2022-06-03	692	EPI_ISL_13827274	IIb B.1.4	Canada	2022-03-06	197189
hMpxV/Canada//un-NML-3530/2022|EPI_ISL_13827275|2022-06-03	693	EPI_ISL_13827275	IIb B.1	Canada	2022-03-06	197204
hMpxV/Canada//un-NML-3531/2022|EPI_ISL_13827277|2022-06-03	694	EPI_ISL_13827277	IIb B.1	Canada	2022-03-06	197194
hMpxV/Canada//un-NML-3532/2022|EPI_ISL_13827278|2022-06-07	695	EPI_ISL_13827278	IIb B.1.4	Canada	2022-07-06	197195
hMpxV/Canada//un-NML-3558/2022|EPI_ISL_13827279|2022-06-09	696	EPI_ISL_13827279	IIb B.1.4	Canada	2022-09-06	197194
hMpxV/Canada//un-NML-3686/2022|EPI_ISL_13827280|2022-06-14	697	EPI_ISL_13827280	IIb B.1	Canada	14-06-2022	197191
hMpxV/Canada//un-NML-3702/2022|EPI_ISL_13827281|2022-06-15	698	EPI_ISL_13827281	IIb B.1	Canada	15-06-2022	197192
hMpxV/Canada//un-NML-3725/2022|EPI_ISL_13827282|2022-06-16	699	EPI_ISL_13827282	IIb B.1.4	Canada	16-06-2022	197195
hMpxV/Czech_Republic/MHI-001/2022|EPI_ISL_13827283|2022-04-28	700	EPI_ISL_13827283	IIb B.1.3	Czech_Republic	28-04-2022	194916
hMpxV/Germany/BE-ChVir28423/2022|EPI_ISL_13889515|2022-06-09	701	EPI_ISL_13889515	IIb B.1	Germany	2022-09-06	197231
hMpxV/Germany/BE-ChVir28456/2022|EPI_ISL_13889977|2022-06-10	702	EPI_ISL_13889977	IIb B.1	Germany	2022-10-06	197346
hMpxV/India/KL-ICMR-16-5316-553/2022|EPI_ISL_13953610|2022-07-13	703	EPI_ISL_13953610	IIb A.2	India	13-07-2022	197120
hMpxV/India/KL-ICMR-21-5432-557/2022|EPI_ISL_13953611|2022-07-16	704	EPI_ISL_13953611	IIb A.2	India	16-07-2022	197197
hMpxV/USA/CA-CDPH-000001/2022|EPI_ISL_13993734|2022-06-02	705	EPI_ISL_13993734	IIb B.1.2	USA	2022-02-06	197202
hMpxV/USA/CA-CDPH-000002/2022|EPI_ISL_13993735|2022-06-02	706	EPI_ISL_13993735	IIb B.1.2	USA	2022-02-06	197205
hMpxV/USA/CA-CDPH-000004/2022|EPI_ISL_13993737|2022-06-04	707	EPI_ISL_13993737	IIb B.1.7	USA	2022-04-06	197204
hMpxV/USA/CA-CDPH-000005/2022|EPI_ISL_13993738|2022-06-07	708	EPI_ISL_13993738	IIb B.1	USA	2022-07-06	197205
hMpxV/USA/CA-CDPH-000006/2022|EPI_ISL_13993739|2022-06-07	709	EPI_ISL_13993739	IIb B.1	USA	2022-07-06	197205
hMpxV/United_Kingdom/UKHSA-19/2022|EPI_ISL_14439724|2022-06-09	710	EPI_ISL_14439724	IIb B.1	United_Kingdom	2022-09-06	197205
hMpxV/United_Kingdom/UKHSA-20/2022|EPI_ISL_14439725|2022-06-09	711	EPI_ISL_14439725	IIb B.1.2	United_Kingdom	2022-09-06	197175
hMpxV/United_Kingdom/UKHSA-23/2022|EPI_ISL_14439728|2022-05-25	712	EPI_ISL_14439728	IIb B.1.2	United_Kingdom	25-05-2022	197165
hMpxV/United_Kingdom/UKHSA-24/2022|EPI_ISL_14439729|2022-05-30	713	EPI_ISL_14439729	IIb B.1.7	United_Kingdom	30-05-2022	197179
hMpxV/United_Kingdom/UKHSA-25/2022|EPI_ISL_14439730|2022-06-07	714	EPI_ISL_14439730	IIb B.1	United_Kingdom	2022-07-06	197205
hMpxV/United_Kingdom/UKHSA-26/2022|EPI_ISL_14439731|2022-06-06	715	EPI_ISL_14439731	IIb B.1.2	United_Kingdom	2022-06-06	197203
hMpxV/United_Kingdom/UKHSA-27/2022|EPI_ISL_14439732|2022-06-09	716	EPI_ISL_14439732	IIb B.1.2	United_Kingdom	2022-09-06	197165
hMpxV/United_Kingdom/UKHSA-28/2022|EPI_ISL_14439733|2022-06-09	717	EPI_ISL_14439733	IIb B.1.2	United_Kingdom	2022-09-06	197165
hMpxV/United_Kingdom/UKHSA-29/2022|EPI_ISL_14439734|2022-06-09	718	EPI_ISL_14439734	IIb B.1.2	United_Kingdom	2022-09-06	197205
hMpxV/Peru/ICA-INS-080/2022|EPI_ISL_14445100|2022-07-22	719	EPI_ISL_14445100	IIb B.1.6	Peru	22-07-2022	197178
hMpxV/Peru/LAL-INS-060/2022|EPI_ISL_14445101|2022-07-22	720	EPI_ISL_14445101	IIb B.1.6	Peru	22-07-2022	197193
hMpxV/Peru/LAL-INS-062/2022|EPI_ISL_14445102|2022-07-22	721	EPI_ISL_14445102	IIb B.1.6	Peru	22-07-2022	197193
hMpxV/Peru/LAL-INS-075/2022|EPI_ISL_14445103|2022-07-21	722	EPI_ISL_14445103	IIb B.1.6	Peru	21-07-2022	197192
hMpxV/Peru/LAL-INS-077/2022|EPI_ISL_14445104|2022-07-21	723	EPI_ISL_14445104	IIb B.1.6	Peru	21-07-2022	197185
hMpxV/Peru/LAL-INS-082/2022|EPI_ISL_14445105|2022-07-23	724	EPI_ISL_14445105	IIb B.1.6	Peru	23-07-2022	197204
hMpxV/Peru/LIM-INS-027/2022|EPI_ISL_14445106|2022-07-11	725	EPI_ISL_14445106	IIb B.1.6	Peru	2022-11-07	197178
hMpxV/Peru/LIM-INS-028/2022|EPI_ISL_14445107|2022-07-13	726	EPI_ISL_14445107	IIb B.1	Peru	13-07-2022	197194
hMpxV/Peru/LIM-INS-029/2022|EPI_ISL_14445108|2022-07-14	727	EPI_ISL_14445108	IIb B.1.6	Peru	14-07-2022	197191
hMpxV/Peru/LIM-INS-030/2022|EPI_ISL_14445109|2022-07-11	728	EPI_ISL_14445109	IIb B.1	Peru	2022-11-07	197193
hMpxV/Peru/LIM-INS-031/2022|EPI_ISL_14445110|2022-07-12	729	EPI_ISL_14445110	IIb B.1.6	Peru	2022-12-07	197194
hMpxV/Peru/LIM-INS-032/2022|EPI_ISL_14445111|2022-07-15	730	EPI_ISL_14445111	IIb B.1.6 (probable IIb B.1.6)	Peru	15-07-2022	197193
hMpxV/Peru/LIM-INS-033/2022|EPI_ISL_14445112|2022-07-15	731	EPI_ISL_14445112	IIb B.1.6 (probable IIb B.1.6)	Peru	15-07-2022	197186
hMpxV/Peru/LIM-INS-034/2022|EPI_ISL_14445113|2022-07-15	732	EPI_ISL_14445113	IIb B.1.6	Peru	15-07-2022	197193
hMpxV/South_Korea/KDCPA-001/2022|EPI_ISL_14494949|2022-08	733	EPI_ISL_14494949	IIb B.1.1	South_Korea	2022-08	197200
hMpxV/Portugal/INSA-0128/2022|EPI_ISL_14515228|2022-07-12	734	EPI_ISL_14515228	IIb B.1	Portugal	2022-12-07	195596
hMpxV/USA/RI-RISHL-085885/2022|EPI_ISL_14583300|2022-08-01	735	EPI_ISL_14583300	IIb B.1	USA	2022-01-08	193420
hMpxV/USA/RI-RISHL-086141/2022|EPI_ISL_14583301|2022-08-01	736	EPI_ISL_14583301	IIb B.1.3	USA	2022-01-08	194478
hMpxV/USA/RI-RISHL-086519/2022|EPI_ISL_14583302|2022-08-03	737	EPI_ISL_14583302	IIb B.1.2	USA	2022-03-08	194406
hMpxV/USA/RI-RISHL-086520/2022|EPI_ISL_14583303|2022-08-03	738	EPI_ISL_14583303	IIb B.1.2	USA	2022-03-08	194132
hMpxV/USA/RI-RISHL-086776/2022|EPI_ISL_14583304|2022-08-04	739	EPI_ISL_14583304	IIb B.1	USA	2022-04-08	194827
hMpxV/USA/RI-RISHL-087352/2022|EPI_ISL_14583305|2022-08-05	740	EPI_ISL_14583305	IIb B.1	USA	2022-05-08	194474
hMpxV/USA/RI-RISHL-088863/2022|EPI_ISL_14583306|2022-08-11	741	EPI_ISL_14583306	IIb B.1.8	USA	2022-11-08	193829
hMpxV/USA/RI-RISHL-089492/2022|EPI_ISL_14583307|2022-08-13	742	EPI_ISL_14583307	IIb B.1	USA	13-08-2022	193393
hMpxV/USA/RI-RISHL-089494/2022|EPI_ISL_14583308|2022-08-13	743	EPI_ISL_14583308	IIb B.1	USA	13-08-2022	194283
hMpxV/USA/RI-RISHL-090040/2022|EPI_ISL_14583309|2022-08-16	744	EPI_ISL_14583309	IIb B.1	USA	16-08-2022	195928
hMpxV/Peru/CUS-INS-111/2022|EPI_ISL_14584275|2022-08-03	745	EPI_ISL_14584275	IIb B.1.6	Peru	2022-03-08	197195
hMpxV/Peru/LAL-INS-117/2022|EPI_ISL_14584276|2022-08-01	746	EPI_ISL_14584276	IIb B.1.6	Peru	2022-01-08	197194
hMpxV/Peru/LAL-INS-113/2022|EPI_ISL_14584277|2022-08-01	747	EPI_ISL_14584277	IIb B.1.6	Peru	2022-01-08	197195
hMpxV/Peru/LAL-INS-097/2022|EPI_ISL_14584278|2022-08-02	748	EPI_ISL_14584278	IIb B.1.6	Peru	2022-02-08	197189
hMpxV/Peru/LIM-INS-086/2022|EPI_ISL_14584279|2022-08-03	749	EPI_ISL_14584279	IIb B.1.6	Peru	2022-03-08	197193
hMpxV/Peru/LIM-INS-119/2022|EPI_ISL_14584280|2022-08-02	750	EPI_ISL_14584280	IIb B.1.6 (probable IIb B.1.6)	Peru	2022-02-08	197146
hMpxV/Peru/LIM-INS-115/2022|EPI_ISL_14584281|2022-08-02	751	EPI_ISL_14584281	IIb B.1.6	Peru	2022-02-08	197194
hMpxV/Peru/LIM-INS-089/2022|EPI_ISL_14584284|2022-07-30	752	EPI_ISL_14584284	IIb B.1.6	Peru	30-07-2022	197197
hMpxV/Peru/LIM-INS-120/2022|EPI_ISL_14584285|2022-08-05	753	EPI_ISL_14584285	IIb B.1	Peru	2022-05-08	197187
hMpxV/Brazil/SP-IAL-35/2022|EPI_ISL_14622055|2022-08-03	754	EPI_ISL_14622055	IIb B.1.1	Brazil	2022-03-08	196491
hMpxV/Brazil/SP-IAL-36/2022|EPI_ISL_14622520|2022-08-02	755	EPI_ISL_14622520	IIb B.1	Brazil	2022-02-08	196298
hMpxV/Brazil/SP-IAL-48/2022|EPI_ISL_14624698|2022-08-03	756	EPI_ISL_14624698	IIb B.1	Brazil	2022-03-08	197162
hMpxV/Brazil/SP-IAL-58/2022|EPI_ISL_14772317|2022-08-10	757	EPI_ISL_14772317	IIb B.1.1	Brazil	2022-10-08	196968
hMpxV/Brazil/SP-IAL-57/2022|EPI_ISL_14772318|2022-08-09	758	EPI_ISL_14772318	IIb B.1.1	Brazil	2022-09-08	196852
hMpxV/USA/CA-LACPHL-MA00043/2022|EPI_ISL_14818590|2022-07-28	759	EPI_ISL_14818590	IIb B.1.2	USA	28-07-2022	196330
hMpxV/USA/CA-LACPHL-MA00028/2022|EPI_ISL_14818591|2022-07-27	760	EPI_ISL_14818591	IIb B.1	USA	27-07-2022	195971
hMpxV/USA/CA-LACPHL-MA00029/2022|EPI_ISL_14818592|2022-07-27	761	EPI_ISL_14818592	IIb B.1	USA	27-07-2022	195584
hMpxV/USA/CA-LACPHL-MA00030/2022|EPI_ISL_14818593|2022-07-26	762	EPI_ISL_14818593	IIb B.1	USA	26-07-2022	195603
hMpxV/USA/CA-LACPHL-MA00031/2022|EPI_ISL_14818594|2022-07-26	763	EPI_ISL_14818594	IIb B.1	USA	26-07-2022	195601
hMpxV/USA/CA-LACPHL-MA00032/2022|EPI_ISL_14818595|2022-07-27	764	EPI_ISL_14818595	IIb B.1.2	USA	27-07-2022	196376
hMpxV/USA/CA-LACPHL-MA00033/2022|EPI_ISL_14818596|2022-07-27	765	EPI_ISL_14818596	IIb B.1.2	USA	27-07-2022	195926
hMpxV/USA/CA-LACPHL-MA00052/2022|EPI_ISL_14818597|2022-07-25	766	EPI_ISL_14818597	IIb B.1.2	USA	25-07-2022	195591
hMpxV/USA/CA-LACPHL-MA00053/2022|EPI_ISL_14818598|2022-07-25	767	EPI_ISL_14818598	IIb B.1.2	USA	25-07-2022	195591
hMpxV/USA/CA-LACPHL-MA00044/2022|EPI_ISL_14818599|2022-07-22	768	EPI_ISL_14818599	IIb B.1	USA	22-07-2022	195591
hMpxV/Germany/BY-IMB-25241/2022|EPI_ISL_13052263|2022-05-19	769	EPI_ISL_13052263	IIb B.1	Germany	19-05-2022	197378
hMpxV/Portugal/INSA-PT0001/2022|EPI_ISL_13052264|2022-05-04	770	EPI_ISL_13052264	IIb A	Portugal	2022-04-05	197068
hMpxV/Portugal/INSA-PT0002/2022|EPI_ISL_13052265|2022-05-15	771	EPI_ISL_13052265	IIb B.1 (probable IIb B.1)	Portugal	15-05-2022	197208
hMpxV/Portugal/INSA-PT0003/2022|EPI_ISL_13052266|2022-05-15	772	EPI_ISL_13052266	IIb B.1	Portugal	15-05-2022	197208
hMpxV/Portugal/INSA-PT0004/2022|EPI_ISL_13052267|2022-05-17	773	EPI_ISL_13052267	IIb B.1	Portugal	17-05-2022	197211
hMpxV/Portugal/INSA-PT0006/2022|EPI_ISL_13052268|2022-05-15	774	EPI_ISL_13052268	IIb B.1	Portugal	15-05-2022	197220
hMpxV/Portugal/INSA-PT0007/2022|EPI_ISL_13052269|2022-05-15	775	EPI_ISL_13052269	IIb B.1	Portugal	15-05-2022	197208
hMpxV/Portugal/INSA-PT0009/2022|EPI_ISL_13052270|2022-05-15	776	EPI_ISL_13052270	IIb B.1	Portugal	15-05-2022	197220
hMpxV/Portugal/INSA-PT0010/2022|EPI_ISL_13052271|2022-05-15	777	EPI_ISL_13052271	IIb B.1 (probable IIb B.1)	Portugal	15-05-2022	197198
hMpxV/Portugal/INSA-PT0005/2022|EPI_ISL_13052272|2022-05-15	778	EPI_ISL_13052272	IIb B.1	Portugal	15-05-2022	196295
hMpxV/Portugal/INSA-PT0008/2022|EPI_ISL_13052273|2022-05-15	779	EPI_ISL_13052273	IIb B.1	Portugal	15-05-2022	196305
hMpxV/Switzerland/un-UHG-38134631/2022|EPI_ISL_13052274|2022-05-19	780	EPI_ISL_13052274	IIb B.1	Switzerland	19-05-2022	197056
hMpxV/France/un-UT-67/2022|EPI_ISL_13052275|2022-05	781	EPI_ISL_13052275	IIb B.1	France	2022-05	197103
hMpxV/Italy/un-INMI-Pt1/2022|EPI_ISL_13052276|2022-05-18	782	EPI_ISL_13052276	IIb B.1	Italy	18-05-2022	190289
hMpxV/Netherlands/un-EMC-NL001/2022|EPI_ISL_13052277|2022-05	783	EPI_ISL_13052277	IIb B.1	Netherlands	2022-05	196526
hMpxV/England/UKHSA-1/2022|EPI_ISL_13052278|2022-05	784	EPI_ISL_13052278	IIb B.1	England	2022-05	197205
hMpxV/England/UKHSA-2/2022|EPI_ISL_13052279|2022-05	785	EPI_ISL_13052279	IIb B.1	England	2022-05	197205
hMpxV/England/UKHSA-3/2022|EPI_ISL_13052280|2022-05	786	EPI_ISL_13052280	IIb B.1	England	2022-05	197181
hMpxV/England/UKHSA-4/2022|EPI_ISL_13052281|2022-05	787	EPI_ISL_13052281	IIb B.1	England	2022-05	197205
hMpxV/Belgium/UZ_Rega_1/2022|EPI_ISL_13052282|2022-05-19	788	EPI_ISL_13052282	IIb B.1	Belgium	19-05-2022	198010
hMpxV/Belgium/UZ_Rega_2/2022|EPI_ISL_13052283|2022-05-22	789	EPI_ISL_13052283	IIb B.1	Belgium	22-05-2022	198016
hMpxV/Spain/un-HUGTiP-ES0001/2022|EPI_ISL_13052284|2022-05-20	790	EPI_ISL_13052284	IIb B.1.8	Spain	20-05-2022	196436
hMpxV/Switzerland/un-UHG-38156923/2022|EPI_ISL_13052285|2022-05-24	791	EPI_ISL_13052285	IIb B.1	Switzerland	24-05-2022	197205
hMpxV/Italy/LOM-UM-1/2022|EPI_ISL_13052286|2022-05-25	792	EPI_ISL_13052286	IIb B.1	Italy	25-05-2022	196878
hMpxV/France/un-VGEMI-HCL0001/2022|EPI_ISL_13052287|2022-05-22	793	EPI_ISL_13052287	IIb B.1.3	France	22-05-2022	197120
hMpxV/USA/UT-UPHL-82200022/2022|EPI_ISL_13052288|2022-05-20	794	EPI_ISL_13052288	IIb B.1	USA	20-05-2022	197114
hMpxV/USA/MA-CDC-001/2022|EPI_ISL_13052289|2022-05	795	EPI_ISL_13052289	IIb B.1	USA	2022-05	197205
hMpxV/Slovenia/UL-2/2022|EPI_ISL_13052290|2022-05-24	796	EPI_ISL_13052290	IIb B.1	Slovenia	24-05-2022	197520
hMpxV/Slovenia/UL-1/2022|EPI_ISL_13052291|2022-05-23	797	EPI_ISL_13052291	IIb B.1.3	Slovenia	23-05-2022	197520
hMpxV/Australia/VIC-VIDRL01/2022|EPI_ISL_13052292|2022-05	798	EPI_ISL_13052292	IIb B.1	Australia	2022-05	197443
hMpxV/Germany/un-RKI-01/2022|EPI_ISL_13052293|2022-05	799	EPI_ISL_13052293	IIb B.1.1	Germany	2022-05	197131
hMpxV/Germany/un-RKI-02/2022|EPI_ISL_13052294|2022-05	800	EPI_ISL_13052294	IIb B.1.7	Germany	2022-05	197131
hMpxV/Italy/FVG-AreaSP-01/2022|EPI_ISL_13052295|2022-05-25	801	EPI_ISL_13052295	IIb B.1	Italy	25-05-2022	197417
hMpxV/DRC/USAMRIID-07-0120/2007|EPI_ISL_13056244|2007-01-02	802	EPI_ISL_13056244	I	DRC	2007-02-01	196740
hMpxV/DRC/USAMRIID-07-0275/2007|EPI_ISL_13056245|2007-02-10	803	EPI_ISL_13056245	I (probable IIb A.1)	DRC	2007-10-02	196732
hMpxV/DRC/USAMRIID-07-0283/2007|EPI_ISL_13056246|2007-02-26	804	EPI_ISL_13056246	I (probable IIb A.1)	DRC	26-02-2007	196730
hMpxV/DRC/USAMRIID-07-0338/2007|EPI_ISL_13056250|2007-03-25	805	EPI_ISL_13056250	I (probable IIb A.1)	DRC	25-03-2007	196376
hMpxV/DRC/USAMRIID-07-0354/2007|EPI_ISL_13056251|2007-04-20	806	EPI_ISL_13056251	I (probable IIb A.1)	DRC	20-04-2007	197147
hMpxV/DRC/USAMRIID-07-0450/2007|EPI_ISL_13056252|2007-05-27	807	EPI_ISL_13056252	I (probable IIb A.1)	DRC	27-05-2007	196747
hMpxV/DRC/USAMRIID-07-0480/2007|EPI_ISL_13056253|2007-05-25	808	EPI_ISL_13056253	I (probable IIb A.1)	DRC	25-05-2007	197347
hMpxV/DRC/BIM-04-099v/2004|EPI_ISL_13058421|2004	809	EPI_ISL_13058421	I (probable I)	DRC	2004	942
hMpxV/DRC/BIM-053-03v/2003|EPI_ISL_13058423|2003	810	EPI_ISL_13058423	I (probable I)	DRC	2003	942
hMpxV/DRC/BIM-056-03v/2003|EPI_ISL_13058424|2003	811	EPI_ISL_13058424	I (probable I)	DRC	2003	942
hMpxV/DRC/BIM-140-02v/2002|EPI_ISL_13058429|2002	812	EPI_ISL_13058429	I (probable I)	DRC	2002	942
hMpxV/DRC/BIM-141-02v/2002|EPI_ISL_13058430|2002	813	EPI_ISL_13058430	I (probable I)	DRC	2002	942
hMpxV/DRC/BIM-169-02c/2002|EPI_ISL_13058431|2002	814	EPI_ISL_13058431	I (probable I)	DRC	2002	942
hMpxV/Argentina/INEI-001/2022|EPI_ISL_13090993|2022-05	815	EPI_ISL_13090993	#REF!	Argentina	2022-05	942
hMpxV/Spain/MD-HGUGM-6532064/2022|EPI_ISL_13106454|2022-05-31	816	EPI_ISL_13106454	IIb B.1.8	Spain	31-05-2022	197096
hMpxV/Italy/LOM-UniSR-1OP/2022|EPI_ISL_13158444|2022-05-26	817	EPI_ISL_13158444	IIb B.1	Italy	26-05-2022	172329
hMpxV/Canada/AB-APL-01/2022|EPI_ISL_13194516|2022-05-31	818	EPI_ISL_13194516	IIb B.1	Canada	31-05-2022	197205
hMpxV/Italy/LOM-AMC-2205251-DS/2022|EPI_ISL_13302316|2022-05-25	819	EPI_ISL_13302316	IIb B.1	Italy	25-05-2022	197223
hMpxV/Hungary/NBL-001/2022|EPI_ISL_13304977|2022-05-30	820	EPI_ISL_13304977	IIb B.1 (probable IIb B.1)	Hungary	30-05-2022	197416
hMpxV/Brazil/SP-IAL-03/2022|EPI_ISL_13314740|2022-06-11	821	EPI_ISL_13314740	IIb B.1	Brazil	2022-11-06	197248
hMpxV/Italy/un-INMI-Pt3/2022|EPI_ISL_13331712|2022-05-19	822	EPI_ISL_13331712	IIb B.1	Italy	19-05-2022	197212
hMpxV/Italy/un-INMI-Pt4/2022|EPI_ISL_13331713|2022-05-21	823	EPI_ISL_13331713	IIb B.1.5	Italy	21-05-2022	197298
hMpxV/Finland/DVFM-37/2022|EPI_ISL_13331714|2022-05	824	EPI_ISL_13331714	IIb B.1.3	Finland	2022-05	197193
hMpxV/Finland/DVFM-42/2022|EPI_ISL_13331715|2022	825	EPI_ISL_13331715	IIb B.1	Finland	2022	197176
hMpxV/Spain/un-ITER-0001a/2022|EPI_ISL_13331716|2022-05-31	826	EPI_ISL_13331716	IIb B.1.3	Spain	31-05-2022	190825
hMpxV/Spain/un-ITER-0001b/2022|EPI_ISL_13331717|2022-05-31	827	EPI_ISL_13331717	IIb B.1.3	Spain	31-05-2022	197221
hMpxV/Belgium/ITM-01/2022|EPI_ISL_13342823|2022-05-13	828	EPI_ISL_13342823	IIb B.1	Belgium	13-05-2022	196939
hMpxV/Brazil/SP-IAL-06/2022|EPI_ISL_13343718|2022-06-15	829	EPI_ISL_13343718	IIb B.1	Brazil	15-06-2022	197264
hMpxV/Germany/un-RKI-068/2022|EPI_ISL_13483155|2022-06	830	EPI_ISL_13483155	IIb B.1.2	Germany	2022-06	197140
hMpxV/Germany/un-RKI-069/2022|EPI_ISL_13483157|2022-06	831	EPI_ISL_13483157	IIb B.1.1	Germany	2022-06	197140
hMpxV/Germany/un-RKI-073/2022|EPI_ISL_13483159|2022-06	832	EPI_ISL_13483159	IIb B.1.2	Germany	2022-06	197140
hMpxV/Germany/un-RKI-074/2022|EPI_ISL_13483161|2022-06	833	EPI_ISL_13483161	IIb B.1.1	Germany	2022-06	197140
hMpxV/Germany/un-RKI-076/2022|EPI_ISL_13483162|2022-06	834	EPI_ISL_13483162	IIb B.1.1	Germany	2022-06	197140
hMpxV/Germany/un-RKI-087/2022|EPI_ISL_13483163|2022-06	835	EPI_ISL_13483163	IIb B.1	Germany	2022-06	197140
hMpxV/Germany/un-RKI-088/2022|EPI_ISL_13483164|2022-06	836	EPI_ISL_13483164	IIb B.1.1	Germany	2022-06	197140
hMpxV/Germany/un-RKI-070/2022|EPI_ISL_13483165|2022-06	837	EPI_ISL_13483165	IIb B.1.5	Germany	2022-06	197140
hMpxV/Germany/un-RKI-071/2022|EPI_ISL_13483167|2022-06	838	EPI_ISL_13483167	IIb B.1	Germany	2022-06	197140
hMpxV/Germany/un-RKI-072/2022|EPI_ISL_13483168|2022-06	839	EPI_ISL_13483168	IIb B.1.2	Germany	2022-06	197140
hMpxV/Germany/un-RKI-075/2022|EPI_ISL_13483170|2022-06	840	EPI_ISL_13483170	IIb B.1.1	Germany	2022-06	197140
hMpxV/Germany/un-RKI-078/2022|EPI_ISL_13483171|2022-06	841	EPI_ISL_13483171	IIb B.1.1	Germany	2022-06	197140
hMpxV/Germany/un-RKI-079/2022|EPI_ISL_13483173|2022-06	842	EPI_ISL_13483173	IIb B.1.3	Germany	2022-06	197140
hMpxV/Germany/un-RKI-080/2022|EPI_ISL_13483175|2022-06	843	EPI_ISL_13483175	IIb B.1.1	Germany	2022-06	197140
hMpxV/Germany/un-RKI-081/2022|EPI_ISL_13483177|2022-06	844	EPI_ISL_13483177	IIb B.1.2	Germany	2022-06	197140
hMpxV/Germany/un-RKI-082/2022|EPI_ISL_13483178|2022-06	845	EPI_ISL_13483178	IIb B.1	Germany	2022-06	197140
hMpxV/Germany/un-RKI-083/2022|EPI_ISL_13483180|2022-06	846	EPI_ISL_13483180	IIb B.1.7	Germany	2022-06	197140
hMpxV/Germany/un-RKI-084/2022|EPI_ISL_13483182|2022-06	847	EPI_ISL_13483182	IIb B.1	Germany	2022-06	197140
hMpxV/Germany/un-RKI-085/2022|EPI_ISL_13483183|2022-06	848	EPI_ISL_13483183	IIb B.1.5	Germany	2022-06	197140
hMpxV/Germany/un-RKI-086/2022|EPI_ISL_13483185|2022-06	849	EPI_ISL_13483185	IIb B.1.1	Germany	2022-06	197140
hMpxV/Germany/un-RKI-089/2022|EPI_ISL_13483187|2022-06	850	EPI_ISL_13483187	IIb B.1.3	Germany	2022-06	197140
hMpxV/Germany/un-RKI-090/2022|EPI_ISL_13483188|2022-06	851	EPI_ISL_13483188	IIb B.1	Germany	2022-06	197140
hMpxV/Germany/un-RKI-091/2022|EPI_ISL_13483190|2022-06	852	EPI_ISL_13483190	IIb B.1	Germany	2022-06	197140
hMpxV/Germany/un-RKI-093/2022|EPI_ISL_13483191|2022-06	853	EPI_ISL_13483191	IIb B.1.1	Germany	2022-06	197140
hMpxV/Germany/un-RKI-094/2022|EPI_ISL_13483193|2022-06	854	EPI_ISL_13483193	IIb B.1.1	Germany	2022-06	197140
hMpxV/Germany/un-RKI-095/2022|EPI_ISL_13483195|2022-06	855	EPI_ISL_13483195	IIb B.1	Germany	2022-06	197140
hMpxV/Germany/un-RKI-096/2022|EPI_ISL_13483196|2022-06	856	EPI_ISL_13483196	IIb B.1	Germany	2022-06	197140
hMpxV/Brazil/RJ-FIOCRUZ-14992/2022|EPI_ISL_13484458|2022-06-16	857	EPI_ISL_13484458	IIb B.1.1	Brazil	16-06-2022	197547
hMpxV/Brazil/SP-IAL-15/2022|EPI_ISL_13508471|2022-06-24	858	EPI_ISL_13508471	IIb B.1.1	Brazil	24-06-2022	197348
hMpxV/South_Africa/NICD-SVPL232/2022|EPI_ISL_13632288|2022-06-24	859	EPI_ISL_13632288	IIb B.1.7	South_Africa	24-06-2022	197126
hMpxV/Peru/LIM-INS-002/2022|EPI_ISL_13651348|2022-06-27	860	EPI_ISL_13651348	IIb B.1.6	Peru	27-06-2022	197171
hMpxV/Peru/LIM-INS-003/2022|EPI_ISL_13651349|2022-06-27	861	EPI_ISL_13651349	IIb B.1.6	Peru	27-06-2022	197193
hMpxV/Peru/LIM-INS-004/2022|EPI_ISL_13651350|2022-06-29	862	EPI_ISL_13651350	IIb B.1	Peru	29-06-2022	197193
hMpxV/Netherlands/un-EMC-NL006/2022|EPI_ISL_13658019|2022-06-23	863	EPI_ISL_13658019	IIb B.1	Netherlands	23-06-2022	196530
hMpxV/Netherlands/un-EMC-NL007/2022|EPI_ISL_13658021|2022-06-23	864	EPI_ISL_13658021	IIb B.1	Netherlands	23-06-2022	196417
hMpxV/Luxembourg/LNS-7471806/2022|EPI_ISL_13717674|2022-06-24	865	EPI_ISL_13717674	IIb B.1	Luxembourg	24-06-2022	197142
hMpxV/Netherlands/NH-AUMC-0001/2022|EPI_ISL_13728303|2022-06-21	866	EPI_ISL_13728303	IIb B.1	Netherlands	21-06-2022	197008
hMpxV/USA/IL-CDC-003/2022|EPI_ISL_13744896|2022-06	867	EPI_ISL_13744896	IIb B.1	USA	2022-06	197758
hMpxV/USA/NY-CDC-002/2022|EPI_ISL_13744897|2022-05	868	EPI_ISL_13744897	IIb B.1	USA	2022-05	197771
hMpxV/USA/NY-CDC-003/2022|EPI_ISL_13744898|2022-05	869	EPI_ISL_13744898	IIb B.1	USA	2022-05	197742
hMpxV/USA/IL-CDC-001/2022|EPI_ISL_13744899|2022-05	870	EPI_ISL_13744899	IIb B.1	USA	2022-05	197742
hMpxV/Germany/BE-ChVir28656/2022|EPI_ISL_13889435|2022-06-21	871	EPI_ISL_13889435	IIb B.1	Germany	21-06-2022	197313
hMpxV/Germany/BE-ChVir28154/2022|EPI_ISL_13889436|2022-05-28	872	EPI_ISL_13889436	IIb B.1	Germany	28-05-2022	197335
hMpxV/Germany/BE-ChVir28452/2022|EPI_ISL_13889437|2022-06-10	873	EPI_ISL_13889437	IIb B.1.1	Germany	2022-10-06	197275
hMpxV/Germany/BE-ChVir28679/2022|EPI_ISL_13889438|2022-06-22	874	EPI_ISL_13889438	IIb B.1	Germany	22-06-2022	197209
hMpxV/Germany/BE-ChVir28689/2022|EPI_ISL_13889439|2022-06-24	875	EPI_ISL_13889439	IIb B.1	Germany	24-06-2022	197335
hMpxV/Germany/BE-ChVir28707/2022|EPI_ISL_13889440|2022-06-25	876	EPI_ISL_13889440	IIb B.1	Germany	25-06-2022	197343
hMpxV/Germany/BE-ChVir28474/2022|EPI_ISL_13889441|2022-06-12	877	EPI_ISL_13889441	IIb B.1.1	Germany	2022-12-06	197232
hMpxV/Germany/BE-ChVir28136/2022|EPI_ISL_13889442|2022-05-25	878	EPI_ISL_13889442	IIb B.1	Germany	25-05-2022	197431
hMpxV/Germany/BE-ChVir28675/2022|EPI_ISL_13889443|2022-06-23	879	EPI_ISL_13889443	IIb B.1	Germany	23-06-2022	197319
hMpxV/Germany/BE-ChVir28705/2022|EPI_ISL_13889444|2022-06-26	880	EPI_ISL_13889444	IIb B.1	Germany	26-06-2022	197345
hMpxV/Germany/BE-ChVir28473/2022|EPI_ISL_13889445|2022-06-12	881	EPI_ISL_13889445	IIb B.1	Germany	2022-12-06	197232
hMpxV/Germany/BE-ChVir28149/2022|EPI_ISL_13889446|2022-05-28	882	EPI_ISL_13889446	IIb B.1	Germany	28-05-2022	197306
hMpxV/Germany/BE-ChVir28220/2022|EPI_ISL_13889447|2022-06-01	883	EPI_ISL_13889447	IIb B.1.1	Germany	2022-01-06	197340
hMpxV/Germany/BE-ChVir28581/2022|EPI_ISL_13889448|2022-06-17	884	EPI_ISL_13889448	IIb B.1.1	Germany	17-06-2022	197328
hMpxV/Germany/BE-ChVir28684/2022|EPI_ISL_13889449|2022-06-23	885	EPI_ISL_13889449	IIb B.1.7	Germany	23-06-2022	197334
hMpxV/Germany/BE-ChVir28539/2022|EPI_ISL_13889450|2022-06-14	886	EPI_ISL_13889450	IIb B.1	Germany	14-06-2022	197226
hMpxV/Germany/BE-ChVir28703/2022|EPI_ISL_13890408|2022-06-24	887	EPI_ISL_13890408	IIb B.1	Germany	24-06-2022	197338
hMpxV/Germany/BE-ChVir28443/2022|EPI_ISL_13890464|2022-06-09	888	EPI_ISL_13890464	IIb B.1.2	Germany	2022-09-06	197230
hMpxV/Germany/BE-ChVir28633/2022|EPI_ISL_13890465|2022-06-21	889	EPI_ISL_13890465	IIb B.1.2	Germany	21-06-2022	197325
hMpxV/Germany/BE-ChVir28700/2022|EPI_ISL_13890466|2022-06-24	890	EPI_ISL_13890466	IIb B.1.8	Germany	24-06-2022	197346
hMpxV/Germany/BE-ChVir28148/2022|EPI_ISL_13890467|2022-05-27	891	EPI_ISL_13890467	IIb B.1	Germany	27-05-2022	197337
hMpxV/Germany/BE-ChVir28599/2022|EPI_ISL_13890468|2022-06-16	892	EPI_ISL_13890468	IIb B.1.1	Germany	16-06-2022	197343
hMpxV/Germany/BE-ChVir28682/2022|EPI_ISL_13890469|2022-06-23	893	EPI_ISL_13890469	IIb B.1	Germany	23-06-2022	197347
hMpxV/Germany/BE-ChVir28531/2022|EPI_ISL_13890470|2022-06-13	894	EPI_ISL_13890470	IIb B.1	Germany	13-06-2022	197241
hMpxV/Germany/BE-ChVir28446/2022|EPI_ISL_13890471|2022-06-10	895	EPI_ISL_13890471	IIb B.1	Germany	2022-10-06	197232
hMpxV/Germany/BE-ChVir28534/2022|EPI_ISL_13890472|2022-06-13	896	EPI_ISL_13890472	IIb B.1.1	Germany	13-06-2022	197218
hMpxV/Germany/BE-ChVir28685/2022|EPI_ISL_13890473|2022-06-23	897	EPI_ISL_13890473	IIb B.1.1	Germany	23-06-2022	197335
hMpxV/Germany/BE-ChVir28209/2022|EPI_ISL_13890474|2022-05-30	898	EPI_ISL_13890474	IIb B.1.1	Germany	30-05-2022	197334
hMpxV/Germany/BE-ChVir28274/2022|EPI_ISL_13890475|2022-05-31	899	EPI_ISL_13890475	IIb B.1	Germany	31-05-2022	197357
hMpxV/Germany/BE-ChVir28396/2022|EPI_ISL_13890476|2022-06-09	900	EPI_ISL_13890476	IIb B.1.3	Germany	2022-09-06	197230
hMpxV/Germany/BE-ChVir28695/2022|EPI_ISL_13890477|2022-06-25	901	EPI_ISL_13890477	IIb B.1.2	Germany	25-06-2022	197348
hMpxV/Germany/BE-ChVir28718/2022|EPI_ISL_13890478|2022-06-28	902	EPI_ISL_13890478	IIb B.1	Germany	28-06-2022	197342
hMpxV/Germany/BE-ChVir28601/2022|EPI_ISL_13890479|2022-06-17	903	EPI_ISL_13890479	IIb B.1.1	Germany	17-06-2022	197338
hMpxV/Germany/BE-ChVir28471/2022|EPI_ISL_13890480|2022-06-10	904	EPI_ISL_13890480	#REF!	Germany	2022-10-06	197224
hMpxV/Germany/BE-ChVir28146/2022|EPI_ISL_13890481|2022-05-27	905	EPI_ISL_13890481	IIb B.1.1	Germany	27-05-2022	197322
hMpxV/Germany/BE-ChVir28389/2022|EPI_ISL_13890482|2022-06-08	906	EPI_ISL_13890482	IIb B.1.1	Germany	2022-08-06	196039
hMpxV/Thailand/NIC-74/2022|EPI_ISL_13983888|2022-07-17	907	EPI_ISL_13983888	IIb A.2	Thailand	17-07-2022	197131
hMpxV/Canada/un-NML-3907/2022|EPI_ISL_14050453|2022-06-27	908	EPI_ISL_14050453	IIb B.1	Canada	27-06-2022	197178
hMpxV/Canada/un-NML-3909/2022|EPI_ISL_14050454|2022-06-27	909	EPI_ISL_14050454	IIb B.1	Canada	27-06-2022	197177
hMpxV/Canada/un-NML-3913/2022|EPI_ISL_14050455|2022-06-28	910	EPI_ISL_14050455	IIb B.1	Canada	28-06-2022	197177
hMpxV/Canada/un-NML-3934/2022|EPI_ISL_14050456|2022-06-30	911	EPI_ISL_14050456	IIb B.1.6 (probable IIb B.1.6)	Canada	30-06-2022	197187
hMpxV/Canada/un-NML-3921/2022|EPI_ISL_14050457|2022-06-29	912	EPI_ISL_14050457	IIb B.1.6 (probable IIb B.1.6)	Canada	29-06-2022	197177
hMpxV/Canada/un-NML-3936/2022|EPI_ISL_14050458|2022-06-30	913	EPI_ISL_14050458	IIb B.1.4 (probable IIb B.1.4)	Canada	30-06-2022	197177
hMpxV/Brazil/SP-IAL-23/2022|EPI_ISL_14070852|2022-07-19	914	EPI_ISL_14070852	IIb B.1	Brazil	19-07-2022	197205
hMpxV/Brazil/SP-IAL-24/2022|EPI_ISL_14070854|2022-07-19	915	EPI_ISL_14070854	IIb B.1.1	Brazil	19-07-2022	197149
hMpxV/Brazil/SP-IAL-25/2022|EPI_ISL_14070855|2022-07-19	916	EPI_ISL_14070855	IIb B.1.1	Brazil	19-07-2022	197171
hMpxV/Netherlands/un-EMC-NL012/2022|EPI_ISL_14170200|2022-07-12	917	EPI_ISL_14170200	IIb B.1	Netherlands	2022-12-07	195254
hMpxV/Netherlands/un-EMC-NL013/2022|EPI_ISL_14170201|2022-07-11	918	EPI_ISL_14170201	IIb B.1	Netherlands	2022-11-07	196052
hMpxV/Netherlands/un-EMC-NL014/2022|EPI_ISL_14170202|2022-07-07	919	EPI_ISL_14170202	IIb B.1.4	Netherlands	2022-07-07	195161
hMpxV/Netherlands/un-EMC-NL015/2022|EPI_ISL_14170203|2022-07-07	920	EPI_ISL_14170203	IIb B.1.7	Netherlands	2022-07-07	187470
hMpxV/Netherlands/un-EMC-NL016/2022|EPI_ISL_14170204|2022-07-13	921	EPI_ISL_14170204	IIb B.1	Netherlands	13-07-2022	191863
hMpxV/Slovakia/PHA-CU-0802_33533/2022|EPI_ISL_14211644|2022-07-13	922	EPI_ISL_14211644	IIb B.1	Slovakia	13-07-2022	197113
hMpxV/Slovakia/PHA-CU-0802_34042/2022|EPI_ISL_14211645|2022-07-20	923	EPI_ISL_14211645	IIb B.1	Slovakia	20-07-2022	197101
hMpxV/Belgium/ITM_pt_07/2022|EPI_ISL_14241409|2022-05-30	924	EPI_ISL_14241409	IIb B.1	Belgium	30-05-2022	190897
hMpxV/Belgium/ITM_pt_09/2022|EPI_ISL_14241410|2022-06-02	925	EPI_ISL_14241410	IIb B.1	Belgium	2022-02-06	190962
hMpxV/Belgium/ITM_pt_10/2022|EPI_ISL_14241411|2022-06-01	926	EPI_ISL_14241411	IIb B.1	Belgium	2022-01-06	190922
hMpxV/Belgium/ITM_pt_16/2022|EPI_ISL_14241412|2022-06-10	927	EPI_ISL_14241412	IIb B.1.3	Belgium	2022-10-06	190922
hMpxV/Belgium/ITM_pt_24/2022|EPI_ISL_14241413|2022-06-16	928	EPI_ISL_14241413	IIb B.1	Belgium	16-06-2022	190962
hMpxV/Belgium/ITM_pt_25/2022|EPI_ISL_14241414|2022-06-16	929	EPI_ISL_14241414	IIb B.1.3	Belgium	16-06-2022	190924
hMpxV/Belgium/ITM_pt_05/2022|EPI_ISL_14241415|2022-05-30	930	EPI_ISL_14241415	IIb B.1	Belgium	30-05-2022	190907
hMpxV/USA/CA-CDC-PRB-007/2022|EPI_ISL_14244555|2022-06	931	EPI_ISL_14244555	IIb B.1	USA	2022-06	197749
hMpxV/USA/CA-CDC-PRB-006/2022|EPI_ISL_14244556|2022-06	932	EPI_ISL_14244556	IIb B.1.3	USA	2022-06	197776
hMpxV/USA/GA-CDC-PRB-001/2022|EPI_ISL_14244557|2022-05	933	EPI_ISL_14244557	IIb B.1.5	USA	2022-05	197762
hMpxV/USA/PA-CDC-PRB-001/2022|EPI_ISL_14244558|2022-05	934	EPI_ISL_14244558	IIb B.1	USA	2022-05	197692
hMpxV/USA/WA-CDC-PRB-001/2022|EPI_ISL_14244559|2022-05	935	EPI_ISL_14244559	IIb B.1.2	USA	2022-05	197228
hMpxV/Brazil/AM-FIOCRUZ-ILMD2204652/2022|EPI_ISL_14467428|2022-07-28	936	EPI_ISL_14467428	IIb B.1	Brazil	28-07-2022	196899
hMpxV/Brazil/AM-FIOCRUZ-ILMD2204653/2022|EPI_ISL_14467429|2022-08-04	937	EPI_ISL_14467429	IIb B.1	Brazil	2022-04-08	196939
hMpxV/Germany/un-RKI217/2022|EPI_ISL_14515100|2022-08	938	EPI_ISL_14515100	IIb B.1.8	Germany	2022-08	197115
hMpxV/Germany/un-RKI218/2022|EPI_ISL_14515101|2022-08	939	EPI_ISL_14515101	IIb B.1	Germany	2022-08	197139
hMpxV/Germany/un-RKI219/2022|EPI_ISL_14515102|2022-08	940	EPI_ISL_14515102	IIb B.1	Germany	2022-08	197140
hMpxV/Germany/un-RKI223/2022|EPI_ISL_14515103|2022-08	941	EPI_ISL_14515103	IIb B.1.5	Germany	2022-08	197140
hMpxV/Germany/un-RKI224/2022|EPI_ISL_14515104|2022-08	942	EPI_ISL_14515104	IIb B.1	Germany	2022-08	197140
hMpxV/Germany/un-RKI229/2022|EPI_ISL_14515105|2022-08	943	EPI_ISL_14515105	IIb B.1	Germany	2022-08	197140
hMpxV/Germany/un-RKI231/2022|EPI_ISL_14515106|2022-08	944	EPI_ISL_14515106	IIb B.1	Germany	2022-08	197140
hMpxV/Germany/un-RKI246/2022|EPI_ISL_14515150|2022-08	945	EPI_ISL_14515150	IIb B.1	Germany	2022-08	197139
hMpxV/Germany/un-RKI247/2022|EPI_ISL_14515151|2022-08	946	EPI_ISL_14515151	IIb B.1.1	Germany	2022-08	197139
hMpxV/Germany/un-RKI248/2022|EPI_ISL_14515152|2022-08	947	EPI_ISL_14515152	IIb B.1.1	Germany	2022-08	197140
hMpxV/Germany/un-RKI252/2022|EPI_ISL_14515153|2022-08	948	EPI_ISL_14515153	IIb B.1	Germany	2022-08	197139
hMpxV/Germany/un-RKI255/2022|EPI_ISL_14515154|2022-08	949	EPI_ISL_14515154	IIb B.1	Germany	2022-08	197139
hMpxV/Germany/un-RKI269/2022|EPI_ISL_14515155|2022-08	950	EPI_ISL_14515155	IIb B.1	Germany	2022-08	197139
hMpxV/Germany/un-RKI253/2022|EPI_ISL_14515156|2022-08	951	EPI_ISL_14515156	IIb B.1.1	Germany	2022-08	197117
hMpxV/Germany/un-RKI251/2022|EPI_ISL_14515157|2022-08	952	EPI_ISL_14515157	IIb B.1.3	Germany	2022-08	197139
hMpxV/Germany/un-RKI254/2022|EPI_ISL_14515158|2022-08	953	EPI_ISL_14515158	IIb B.1.2	Germany	2022-08	197139
hMpxV/Germany/un-RKI256/2022|EPI_ISL_14515159|2022-08	954	EPI_ISL_14515159	IIb B.1	Germany	2022-08	197139
hMpxV/Germany/un-RKI257/2022|EPI_ISL_14515160|2022-08	955	EPI_ISL_14515160	IIb B.1.8	Germany	2022-08	197139
hMpxV/Germany/un-RKI258/2022|EPI_ISL_14515161|2022-08	956	EPI_ISL_14515161	IIb B.1	Germany	2022-08	197139
hMpxV/Germany/un-RKI260/2022|EPI_ISL_14515163|2022-08	957	EPI_ISL_14515163	IIb B.1.2	Germany	2022-08	197140
hMpxV/Germany/un-RKI261/2022|EPI_ISL_14515164|2022-08	958	EPI_ISL_14515164	IIb B.1.2	Germany	2022-08	197140
hMpxV/Germany/un-RKI262/2022|EPI_ISL_14515165|2022-08	959	EPI_ISL_14515165	IIb B.1	Germany	2022-08	197139
hMpxV/Germany/un-RKI263/2022|EPI_ISL_14515166|2022-08	960	EPI_ISL_14515166	IIb B.1	Germany	2022-08	197139
hMpxV/Germany/un-RKI264/2022|EPI_ISL_14515167|2022-08	961	EPI_ISL_14515167	IIb B.1	Germany	2022-08	197139
hMpxV/Germany/un-RKI265/2022|EPI_ISL_14515168|2022-08	962	EPI_ISL_14515168	IIb B.1	Germany	2022-08	197140
hMpxV/Germany/un-RKI266/2022|EPI_ISL_14515169|2022-08	963	EPI_ISL_14515169	IIb B.1	Germany	2022-08	197139
hMpxV/Germany/un-RKI267/2022|EPI_ISL_14515170|2022-08	964	EPI_ISL_14515170	IIb B.1	Germany	2022-08	197140
hMpxV/Germany/un-RKI268/2022|EPI_ISL_14515171|2022-08	965	EPI_ISL_14515171	IIb B.1.1	Germany	2022-08	197140
hMpxV/Germany/un-RKI270/2022|EPI_ISL_14515172|2022-08	966	EPI_ISL_14515172	IIb B.1.3	Germany	2022-08	197139
hMpxV/Portugal/INSA-0049/2022|EPI_ISL_14515173|2022-08-01	967	EPI_ISL_14515173	IIb B.1	Portugal	2022-01-08	196213
hMpxV/Portugal/INSA-0050/2022|EPI_ISL_14515174|2022-08-01	968	EPI_ISL_14515174	IIb B.1.7	Portugal	2022-01-08	196337
hMpxV/Portugal/INSA-0051/2022|EPI_ISL_14515175|2022-07-31	969	EPI_ISL_14515175	IIb B.1	Portugal	31-07-2022	195603
hMpxV/Portugal/INSA-0052/2022|EPI_ISL_14515176|2022-07-30	970	EPI_ISL_14515176	IIb B.1	Portugal	30-07-2022	195595
hMpxV/Portugal/INSA-0053/2022|EPI_ISL_14515177|2022-08-01	971	EPI_ISL_14515177	IIb B.1	Portugal	2022-01-08	196393
hMpxV/Portugal/INSA-0055/2022|EPI_ISL_14515178|2022-07-28	972	EPI_ISL_14515178	IIb B.1	Portugal	28-07-2022	195603
hMpxV/Portugal/INSA-0056/2022|EPI_ISL_14515179|2022-07-29	973	EPI_ISL_14515179	IIb B.1	Portugal	29-07-2022	196267
hMpxV/Portugal/INSA-0057/2022|EPI_ISL_14515180|2022-07-28	974	EPI_ISL_14515180	IIb B.1	Portugal	28-07-2022	195595
hMpxV/Portugal/INSA-0058/2022|EPI_ISL_14515181|2022-07-28	975	EPI_ISL_14515181	IIb B.1.7	Portugal	28-07-2022	195595
hMpxV/Portugal/INSA-0061/2022|EPI_ISL_14515182|2022-08-01	976	EPI_ISL_14515182	IIb B.1	Portugal	2022-01-08	196343
hMpxV/Portugal/INSA-0062/2022|EPI_ISL_14515183|2022-08-01	977	EPI_ISL_14515183	IIb B.1	Portugal	2022-01-08	195626
hMpxV/Portugal/INSA-0063/2022|EPI_ISL_14515184|2022-07-31	978	EPI_ISL_14515184	IIb B.1	Portugal	31-07-2022	195595
hMpxV/Portugal/INSA-0064/2022|EPI_ISL_14515185|2022-08-01	979	EPI_ISL_14515185	IIb B.1.5	Portugal	2022-01-08	195654
hMpxV/Portugal/INSA-0065/2022|EPI_ISL_14515186|2022-07-27	980	EPI_ISL_14515186	IIb B.1	Portugal	27-07-2022	196403
hMpxV/Portugal/INSA-0066/2022|EPI_ISL_14515187|2022-07-27	981	EPI_ISL_14515187	IIb B.1	Portugal	27-07-2022	196373
hMpxV/Portugal/INSA-0067/2022|EPI_ISL_14515188|2022-07-26	982	EPI_ISL_14515188	IIb B.1.1	Portugal	26-07-2022	196267
hMpxV/Portugal/INSA-0068/2022|EPI_ISL_14515189|2022-07-25	983	EPI_ISL_14515189	IIb B.1	Portugal	25-07-2022	195595
hMpxV/USA/RI-RISHL-069000/2022|EPI_ISL_14583298|2022-06-08	984	EPI_ISL_14583298	IIb B.1	USA	2022-08-06	195608
hMpxV/USA/RI-RISHL-069001/2022|EPI_ISL_14583299|2022-06-08	985	EPI_ISL_14583299	IIb B.1	USA	2022-08-06	194474
hMpxV/dog/France/un-APHP-001/2022|EPI_ISL_14621525|2022-06-14	986	EPI_ISL_14621525	#REF!	France	14-06-2022	21123
hMpxV/France/un-APHP-002/2022|EPI_ISL_14621526|2022-06-10	987	EPI_ISL_14621526	IIb B.1	France	2022-10-06	197601
hMpxV/Brazil/SP-IAL-45/2022|EPI_ISL_14623704|2022-08-04	988	EPI_ISL_14623704	IIb B.1.1	Brazil	2022-04-08	196742
hMpxV/Brazil/SP-IAL-47/2022|EPI_ISL_14624610|2022-08-03	989	EPI_ISL_14624610	IIb B.1	Brazil	2022-03-08	196489
hMpxV/Brazil/SP-IAL-51/2022|EPI_ISL_14625156|2022-08-04	990	EPI_ISL_14625156	IIb B.1	Brazil	2022-04-08	196831
hMpxV/Brazil/SP-IAL-52/2022|EPI_ISL_14625157|2022-08-08	991	EPI_ISL_14625157	IIb B.1	Brazil	2022-08-08	196501
hMpxV/Singapore/NPHL-0001/2022|EPI_ISL_14721255|2022-06-21	992	EPI_ISL_14721255	IIb B.1.7	Singapore	21-06-2022	197084
hMpxV/Singapore/NPHL-0002/2022|EPI_ISL_14721256|2022-07-06	993	EPI_ISL_14721256	IIb B.1.2	Singapore	2022-06-07	197092
hMpxV/Singapore/NPHL-0003/2022|EPI_ISL_14721257|2022-07-06	994	EPI_ISL_14721257	#REF!	Singapore	2022-06-07	197053
hMpxV/Singapore/NPHL-0004/2022|EPI_ISL_14721258|2022-07-08	995	EPI_ISL_14721258	IIb B.1.1	Singapore	2022-08-07	197002
hMpxV/Singapore/NPHL-0005/2022|EPI_ISL_14721259|2022-07-13	996	EPI_ISL_14721259	IIb B.1.2	Singapore	13-07-2022	197087
hMpxV/Singapore/NPHL-0006/2022|EPI_ISL_14721260|2022-07-14	997	EPI_ISL_14721260	IIb B.1.2	Singapore	14-07-2022	197026
hMpxV/Singapore/NPHL-0007/2022|EPI_ISL_14721261|2022-07-24	998	EPI_ISL_14721261	IIb B.1.2	Singapore	24-07-2022	197034
hMpxV/Singapore/NPHL-0008/2022|EPI_ISL_14721262|2022-07-24	999	EPI_ISL_14721262	IIb B.1.2	Singapore	24-07-2022	197089
hMpxV/Singapore/NPHL-0009/2022|EPI_ISL_14721263|2022-07-26	1000	EPI_ISL_14721263	IIb B.1.4	Singapore	26-07-2022	197063
hMpxV/Singapore/NPHL-0010/2022|EPI_ISL_14721264|2022-08-01	1001	EPI_ISL_14721264	IIb B.1.2	Singapore	2022-01-08	197089
hMpxV/Singapore/NPHL-0011/2022|EPI_ISL_14721265|2022-08-02	1002	EPI_ISL_14721265	IIb B.1.2	Singapore	2022-02-08	197076
hMpxV/Netherlands/un-EMC-NL022/2022|EPI_ISL_14795058|2022-07-27	1003	EPI_ISL_14795058	IIb A	Netherlands	27-07-2022	197109
hMpxV/Netherlands/un-EMC-NL023/2022|EPI_ISL_14795084|2022-07-25	1004	EPI_ISL_14795084	IIb A	Netherlands	25-07-2022	196702
hMpxV/Netherlands/un-EMC-NL024/2022|EPI_ISL_14795085|2022-07-25	1005	EPI_ISL_14795085	IIb B.1	Netherlands	25-07-2022	197109
hMpxV/Netherlands/un-EMC-NL026/2022|EPI_ISL_14810370|2022-08-04	1006	EPI_ISL_14810370	IIb B.1.3	Netherlands	2022-04-08	197204
hMpxV/USA/CA-LACPHL-MA00045/2022|EPI_ISL_14818600|2022-07-22	1007	EPI_ISL_14818600	IIb B.1	USA	22-07-2022	196069
hMpxV/USA/CA-LACPHL-MA00054/2022|EPI_ISL_14818601|2022-07-20	1008	EPI_ISL_14818601	IIb B.1	USA	20-07-2022	195591
hMpxV/USA/CA-LACPHL-MA00055/2022|EPI_ISL_14818602|2022-07-22	1009	EPI_ISL_14818602	IIb B.1	USA	22-07-2022	196441
hMpxV/USA/CA-LACPHL-MA00034/2022|EPI_ISL_14818603|2022-08-13	1010	EPI_ISL_14818603	IIb B.1.7	USA	13-08-2022	196355
hMpxV/USA/CA-LACPHL-MA00035/2022|EPI_ISL_14818604|2022-08-13	1011	EPI_ISL_14818604	IIb B.1	USA	13-08-2022	196443
hMpxV/USA/CA-LACPHL-MA00056/2022|EPI_ISL_14818605|2022-07-17	1012	EPI_ISL_14818605	IIb B.1	USA	17-07-2022	195591
hMpxV/USA/CA-LACPHL-MA00046/2022|EPI_ISL_14818606|2022-07-25	1013	EPI_ISL_14818606	IIb B.1	USA	25-07-2022	195641
hMpxV/USA/CA-LACPHL-MA00057/2022|EPI_ISL_14818607|2022-07-26	1014	EPI_ISL_14818607	IIb B.1.2	USA	26-07-2022	195591
hMpxV/USA/CA-LACPHL-MA00058/2022|EPI_ISL_14818608|2022-07-26	1015	EPI_ISL_14818608	IIb B.1.2	USA	26-07-2022	195591
hMpxV/USA/CA-LACPHL-MA00047/2022|EPI_ISL_14818609|2022-07-25	1016	EPI_ISL_14818609	IIb B.1	USA	25-07-2022	195588
hMpxV/USA/CA-LACPHL-MA00048/2022|EPI_ISL_14818610|2022-07-25	1017	EPI_ISL_14818610	IIb B.1	USA	25-07-2022	195586
hMpxV/USA/CA-LACPHL-MA00036/2022|EPI_ISL_14818611|2022-07-25	1018	EPI_ISL_14818611	IIb B.1	USA	25-07-2022	196445
hMpxV/USA/CA-LACPHL-MA00037/2022|EPI_ISL_14818612|2022-07-25	1019	EPI_ISL_14818612	IIb B.1	USA	25-07-2022	196136
hMpxV/USA/CA-LACPHL-MA00059/2022|EPI_ISL_14818613|2022-07-21	1020	EPI_ISL_14818613	IIb B.1	USA	21-07-2022	195581
hMpxV/USA/CA-LACPHL-MA00060/2022|EPI_ISL_14818614|2022-07-26	1021	EPI_ISL_14818614	IIb B.1	USA	26-07-2022	195592
hMpxV/USA/CA-LACPHL-MA00038/2022|EPI_ISL_14818615|2022-08-01	1022	EPI_ISL_14818615	IIb B.1	USA	2022-01-08	196391
hMpxV/USA/CA-LACPHL-MA00039/2022|EPI_ISL_14818616|2022-08-01	1023	EPI_ISL_14818616	IIb B.1	USA	2022-01-08	195592
hMpxV/USA/CA-LACPHL-MA00061/2022|EPI_ISL_14818617|2022-07-20	1024	EPI_ISL_14818617	IIb B.1	USA	20-07-2022	195591
MpxV/cynomolgus_monkey/USA/un-WRAIR7-61-P2/1962|EPI_ISL_13056556|1962	1025	EPI_ISL_13056556	IIa (probable IIb A.1)	cynomolgus_monkey	1962	199195
hMpxV/Portugal/INSA-PT0019/2022|EPI_ISL_13056901|2022-05-21	1026	EPI_ISL_13056901	IIb B.1	Portugal	21-05-2022	197198
hMpxV/Portugal/INSA-PT0024/2022|EPI_ISL_13056904|2022-05-19	1027	EPI_ISL_13056904	IIb B.1	Portugal	19-05-2022	197204
hMpxV/Portugal/INSA-PT0021/2022|EPI_ISL_13056905|2022-05-19	1028	EPI_ISL_13056905	IIb B.1	Portugal	19-05-2022	197204
hMpxV/Portugal/INSA-PT0022/2022|EPI_ISL_13056906|2022-05-19	1029	EPI_ISL_13056906	IIb B.1	Portugal	19-05-2022	197204
hMpxV/Portugal/INSA-PT0013/2022|EPI_ISL_13056907|2022-05-20	1030	EPI_ISL_13056907	IIb B.1	Portugal	20-05-2022	197204
hMpxV/Israel/IIBR-ISR001/2022|EPI_ISL_13056910|2022-05-20	1031	EPI_ISL_13056910	IIb B.1	Israel	20-05-2022	196753
hMpxV/Liberia/CDC-187/1970|EPI_ISL_13058395|1970	1032	EPI_ISL_13058395	I (probable I)	Liberia	1970	942
hMpxV/Nigeria/CDC-082/1971|EPI_ISL_13058396|1971	1033	EPI_ISL_13058396	#REF!	Nigeria	1971	942
hMpxV/DRC/CDC-01/1997|EPI_ISL_13058397|1997	1034	EPI_ISL_13058397	I (probable I)	DRC	1997	942
hMpxV/Sierra_Leone/CDC-266/1970|EPI_ISL_13058398|1970	1035	EPI_ISL_13058398	I (probable I)	Sierra_Leone	1970	942
hMpxV/Benin/CDC-3945/1978|EPI_ISL_13058399|1978	1036	EPI_ISL_13058399	I (probable I)	Benin	1978	942
hMpxV/Netherlands/un-EMC-NL002/2022|EPI_ISL_13069002|2022-05	1037	EPI_ISL_13069002	IIb B.1	Netherlands	2022-05	195494
hMpxV/Spain/MD-HGUGM-6513479/2022|EPI_ISL_13089461|2022-05-27	1038	EPI_ISL_13089461	IIb B.1	Spain	27-05-2022	197044
hMpxV/USA/VA-CDC-001/2022|EPI_ISL_13096615|2022-05	1039	EPI_ISL_13096615	IIb A.2	USA	2022-05	196919
hMpxV/USA/UT-CDC-002/2022|EPI_ISL_13100719|2022-05	1040	EPI_ISL_13100719	IIb B.1	USA	2022-05	196996
hMpxV/Netherlands/un-EMC-NL004/2022|EPI_ISL_13244610|2022-06-03	1041	EPI_ISL_13244610	IIb B.1	Netherlands	2022-03-06	195729
hMpxV/Switzerland/ZH-UZH-IMV-3ba64538/2022|EPI_ISL_13251723|2022-06-02	1042	EPI_ISL_13251723	IIb B.1.5	Switzerland	2022-02-06	197205
hMpxV/Canada/AB-APL-02/2022|EPI_ISL_13269478|2022-06-06	1043	EPI_ISL_13269478	IIb B.1.4	Canada	2022-06-06	197205
hMpxV/Georgia/NCDC-001/2022|EPI_ISL_13331598|2022-06-04	1044	EPI_ISL_13331598	IIb B.1	Georgia	2022-04-06	197405
hMpxV/Spain/AN-HUCSC-00001/2022|EPI_ISL_13339105|2022-06-07	1045	EPI_ISL_13339105	IIb B.1.3	Spain	2022-07-06	197208
hMpxV/Hungary/NBL-003/2022|EPI_ISL_13374487|2022-06-01	1046	EPI_ISL_13374487	IIb B.1	Hungary	2022-01-06	197237
hMpxV/Scotland/CVR-1a/2022|EPI_ISL_13409177|2022-05-15	1047	EPI_ISL_13409177	IIb B.1.1	Scotland	15-05-2022	197131
hMpxV/Scotland/CVR-1b/2022|EPI_ISL_13409178|2022-05-15	1048	EPI_ISL_13409178	IIb B.1	Scotland	15-05-2022	197131
hMpxV/Scotland/CVR-1c/2022|EPI_ISL_13409179|2022-05-15	1049	EPI_ISL_13409179	IIb B.1	Scotland	15-05-2022	197131
hMpxV/Brazil/SP-IAL-10/2022|EPI_ISL_13459346|2022-06-21	1050	EPI_ISL_13459346	IIb B.1	Brazil	21-06-2022	197347
hMpxV/Brazil/SP-IAL-11/2022|EPI_ISL_13459347|2022-06-22	1051	EPI_ISL_13459347	IIb B.1.1	Brazil	22-06-2022	197347
hMpxV/Portugal/INSA-PT0048/2022|EPI_ISL_13466446|2022-05-13	1052	EPI_ISL_13466446	IIb B.1	Portugal	13-05-2022	197221
hMpxV/Portugal/INSA-PT0037/2022|EPI_ISL_13466447|2022-05-18	1053	EPI_ISL_13466447	IIb B.1	Portugal	18-05-2022	197221
hMpxV/Portugal/INSA-PT0033/2022|EPI_ISL_13466448|2022-05-24	1054	EPI_ISL_13466448	IIb B.1.5	Portugal	24-05-2022	197221
hMpxV/Portugal/INSA-PT0038/2022|EPI_ISL_13466449|2022-05-24	1055	EPI_ISL_13466449	IIb B.1	Portugal	24-05-2022	197221
hMpxV/Portugal/INSA-PT0036/2022|EPI_ISL_13466450|2022-05-26	1056	EPI_ISL_13466450	IIb B.1	Portugal	26-05-2022	197221
hMpxV/Portugal/INSA-PT0032/2022|EPI_ISL_13466451|2022-05-26	1057	EPI_ISL_13466451	IIb B.1	Portugal	26-05-2022	197221
hMpxV/Portugal/INSA-PT0034/2022|EPI_ISL_13466452|2022-05-26	1058	EPI_ISL_13466452	IIb B.1	Portugal	26-05-2022	197221
hMpxV/Portugal/INSA-PT0031/2022|EPI_ISL_13466453|2022-05-26	1059	EPI_ISL_13466453	IIb B.1.7	Portugal	26-05-2022	197221
hMpxV/Portugal/INSA-PT0030/2022|EPI_ISL_13466454|2022-05-26	1060	EPI_ISL_13466454	IIb B.1 (probable IIb B.1)	Portugal	26-05-2022	197209
hMpxV/Portugal/INSA-PT0035/2022|EPI_ISL_13466455|2022-05-27	1061	EPI_ISL_13466455	IIb B.1	Portugal	27-05-2022	197221
hMpxV/Portugal/INSA-PT0029/2022|EPI_ISL_13466456|2022-05-27	1062	EPI_ISL_13466456	IIb B.1	Portugal	27-05-2022	197221
hMpxV/Portugal/INSA-PT0046/2022|EPI_ISL_13466457|2022-05-30	1063	EPI_ISL_13466457	IIb B.1	Portugal	30-05-2022	197221
hMpxV/Portugal/INSA-PT0043/2022|EPI_ISL_13466458|2022-05-30	1064	EPI_ISL_13466458	IIb B.1	Portugal	30-05-2022	197207
hMpxV/Portugal/INSA-PT0041/2022|EPI_ISL_13466459|2022-06-02	1065	EPI_ISL_13466459	IIb B.1	Portugal	2022-02-06	197226
hMpxV/Portugal/INSA-PT0047/2022|EPI_ISL_13466460|2022-06-02	1066	EPI_ISL_13466460	IIb B.1	Portugal	2022-02-06	197221
hMpxV/Portugal/INSA-PT0040/2022|EPI_ISL_13466461|2022-06-02	1067	EPI_ISL_13466461	IIb B.1	Portugal	2022-02-06	197221
hMpxV/Portugal/INSA-PT0039/2022|EPI_ISL_13466462|2022-06-02	1068	EPI_ISL_13466462	IIb B.1	Portugal	2022-02-06	197214
hMpxV/Portugal/INSA-PT0042/2022|EPI_ISL_13466463|2022-06-03	1069	EPI_ISL_13466463	IIb B.1 (probable IIb B.1)	Portugal	2022-03-06	197209
hMpxV/Portugal/INSA-PT0045/2022|EPI_ISL_13466464|2022-06-06	1070	EPI_ISL_13466464	IIb B.1	Portugal	2022-06-06	196306
hMpxV/Portugal/INSA-PT0044/2022|EPI_ISL_13466465|2022-05-30	1071	EPI_ISL_13466465	IIb B.1	Portugal	30-05-2022	196308
hMpxV/Brazil/SP-IAL-14/2022|EPI_ISL_13508393|2022-06-24	1072	EPI_ISL_13508393	IIb B.1.7	Brazil	24-06-2022	197348
hMpxV/Brazil/SP-IAL-18/2022|EPI_ISL_13732932|2022-07-06	1073	EPI_ISL_13732932	IIb B.1.1	Brazil	2022-06-07	197205
hMpxV/USA/NY-CDC-004/2022|EPI_ISL_13744900|2022-05	1074	EPI_ISL_13744900	IIb B.1	USA	2022-05	197764
hMpxV/USA/NY-CDC-005/2022|EPI_ISL_13744901|2022-06	1075	EPI_ISL_13744901	IIb B.1.1	USA	2022-06	197794
hMpxV/Finland/DVFM-96/2022|EPI_ISL_13744902|2022-06-16	1076	EPI_ISL_13744902	IIb B.1	Finland	16-06-2022	197195
hMpxV/Germany/un-RKI-139/2022|EPI_ISL_13744906|2022-07	1077	EPI_ISL_13744906	IIb B.1	Germany	2022-07	197139
hMpxV/Germany/un-RKI-165/2022|EPI_ISL_13744907|2022-07	1078	EPI_ISL_13744907	IIb B.1.7	Germany	2022-07	197139
hMpxV/Germany/un-RKI-137/2022|EPI_ISL_13744908|2022-07	1079	EPI_ISL_13744908	IIb B.1.5	Germany	2022-07	197139
hMpxV/Germany/un-RKI-138/2022|EPI_ISL_13744909|2022-07	1080	EPI_ISL_13744909	IIb B.1	Germany	2022-07	197139
hMpxV/Germany/un-RKI-164/2022|EPI_ISL_13744931|2022-07	1081	EPI_ISL_13744931	IIb B.1.8	Germany	2022-07	197139
hMpxV/Netherlands/un-EMC-NL008/2022|EPI_ISL_13822667|2022-06-27	1082	EPI_ISL_13822667	IIb B.1	Netherlands	27-06-2022	197084
hMpxV/Netherlands/un-EMC-NL009/2022|EPI_ISL_13822668|2022-06-26	1083	EPI_ISL_13822668	IIb B.1	Netherlands	26-06-2022	197084
hMpxV/Netherlands/un-EMC-NL010/2022|EPI_ISL_13822669|2022-06-27	1084	EPI_ISL_13822669	IIb B.1	Netherlands	27-06-2022	197021
hMpxV/Netherlands/un-EMC-NL011/2022|EPI_ISL_13822718|2022-06-24	1085	EPI_ISL_13822718	IIb B.1	Netherlands	24-06-2022	197084
hMpxV/Austria/MUW_1525179/2022|EPI_ISL_13842269|2022-06-10	1086	EPI_ISL_13842269	IIb B.1	Austria	2022-10-06	197199
hMpxV/Germany/BE-ChVir28451/2022|EPI_ISL_13889796|2022-06-09	1087	EPI_ISL_13889796	IIb B.1.1	Germany	2022-09-06	197232
hMpxV/Germany/BE-ChVir28138/2022|EPI_ISL_13890273|2022-05-20	1088	EPI_ISL_13890273	IIb B.1.1	Germany	20-05-2022	197245
hMpxV/Germany/BE-ChVir28388/2022|EPI_ISL_13890338|2022-06-08	1089	EPI_ISL_13890338	IIb B.1.1	Germany	2022-08-06	196181
hMpxV/Turkey/MHT-MP0001/2022|EPI_ISL_13891126|2022-06-26	1090	EPI_ISL_13891126	IIb B.1 (probable IIb B.1)	Turkey	26-06-2022	197057
hMpxV/Brazil/SP-IAL-19/2022|EPI_ISL_13983354|2022-07-01	1091	EPI_ISL_13983354	IIb B.1	Brazil	2022-01-07	197095
hMpxV/Brazil/SP-IAL-20/2022|EPI_ISL_13983355|2022-07-02	1092	EPI_ISL_13983355	IIb B.1	Brazil	2022-02-07	197092
hMpxV/Ecuador/INSPI_1104-0722_EGTV-G/2022|EPI_ISL_13983356|2022-07-04	1093	EPI_ISL_13983356	IIb B.1	Ecuador	2022-04-07	196180
hMpxV/USA/NY-URMC-2207A101/2022|EPI_ISL_14003930|2022-07-11	1094	EPI_ISL_14003930	IIb B.1.3	USA	2022-11-07	197209
hMpxV/Brazil/SP-IAL-21/2022|EPI_ISL_14021725|2022-07-13	1095	EPI_ISL_14021725	IIb B.1.1	Brazil	13-07-2022	197348
hMpxV/India/KL-ICMR-16-5316-570-P1/2022|EPI_ISL_14049244|2022-07-13	1096	EPI_ISL_14049244	IIb A.2	India	13-07-2022	197198
hMpxV/India/KL-ICMR-16-5316-573-P2/2022|EPI_ISL_14049245|2022-07-13	1097	EPI_ISL_14049245	IIb A.2	India	13-07-2022	197191
hMpxV/Canada/un-NML-3817/2022|EPI_ISL_14050451|2022-06-16	1098	EPI_ISL_14050451	IIb B.1	Canada	16-06-2022	197176
hMpxV/Canada/un-NML-3864/2022|EPI_ISL_14050452|2022-06-22	1099	EPI_ISL_14050452	IIb B.1.6 (probable IIb B.1.6)	Canada	22-06-2022	197176
hMpxV/Brazil/SP-IAL-22/2022|EPI_ISL_14070493|2022-07-19	1100	EPI_ISL_14070493	IIb B.1	Brazil	19-07-2022	197198
hMpxV/USA/NY-URMC-2207A102/2022|EPI_ISL_14251112|2022-07-14	1101	EPI_ISL_14251112	IIb B.1.3	USA	14-07-2022	197209
hMpxV/Thailand/NIC-PKT-M1/2022|EPI_ISL_14295679|2022-08-02	1102	EPI_ISL_14295679	IIb A.2	Thailand	2022-02-08	197243
hMpxV/USA/UW-WA-0042/2022|EPI_ISL_14315314|2022-07	1103	EPI_ISL_14315314	IIb B.1	USA	2022-07	197178
hMpxV/USA/UW-WA-0043/2022|EPI_ISL_14315315|2022-07	1104	EPI_ISL_14315315	IIb B.1	USA	2022-07	197176
hMpxV/USA/UW-WA-0044/2022|EPI_ISL_14315316|2022-07	1105	EPI_ISL_14315316	IIb B.1	USA	2022-07	197176
hMpxV/USA/UW-WA-0045/2022|EPI_ISL_14315317|2022-07	1106	EPI_ISL_14315317	IIb B.1	USA	2022-07	197168
hMpxV/USA/UW-WA-0046/2022|EPI_ISL_14315318|2022-07	1107	EPI_ISL_14315318	IIb B.1	USA	2022-07	197176
hMpxV/USA/UW-WA-0047/2022|EPI_ISL_14315319|2022-07	1108	EPI_ISL_14315319	IIb B.1.1	USA	2022-07	197178
hMpxV/USA/UW-WA-0049/2022|EPI_ISL_14315320|2022-07	1109	EPI_ISL_14315320	IIb B.1.2	USA	2022-07	197176
hMpxV/USA/UW-WA-0050/2022|EPI_ISL_14315321|2022-07	1110	EPI_ISL_14315321	IIb B.1	USA	2022-07	197175
hMpxV/USA/UW-WA-0051/2022|EPI_ISL_14315322|2022-07	1111	EPI_ISL_14315322	IIb B.1.1	USA	2022-07	197174
hMpxV/USA/UW-WA-0052/2022|EPI_ISL_14315323|2022-07	1112	EPI_ISL_14315323	IIb B.1.3	USA	2022-07	197174
hMpxV/USA/UW-WA-0053/2022|EPI_ISL_14315324|2022-07	1113	EPI_ISL_14315324	IIb B.1.1	USA	2022-07	197178
hMpxV/Japan/TKY-TMIPH-0091/2022|EPI_ISL_14394060|2022-07	1114	EPI_ISL_14394060	IIb B.1	Japan	2022-07	197141
hMpxV/Brazil/PR-IAL-26/2022|EPI_ISL_14414948|2022-08-01	1115	EPI_ISL_14414948	IIb B.1.1	Brazil	2022-01-08	197175
hMpxV/Brazil/SP-IAL-27/2022|EPI_ISL_14415810|2022-08-03	1116	EPI_ISL_14415810	IIb B.1	Brazil	2022-03-08	197205
hMpxV/USA/RI-RISHL-083745/2022|EPI_ISL_14438678|2022-07-25	1117	EPI_ISL_14438678	IIb B.1.7	USA	25-07-2022	193430
hMpxV/USA/RI-RISHL-083775/2022|EPI_ISL_14438679|2022-07-25	1118	EPI_ISL_14438679	IIb B.1.7	USA	25-07-2022	195822
hMpxV/USA/RI-RISHL-083778/2022|EPI_ISL_14438680|2022-07-25	1119	EPI_ISL_14438680	IIb B.1	USA	25-07-2022	195721
hMpxV/USA/RI-RISHL-083779/2022|EPI_ISL_14438681|2022-07-25	1120	EPI_ISL_14438681	IIb B.1.7	USA	25-07-2022	195371
hMpxV/USA/RI-RISHL-084087/2022|EPI_ISL_14438682|2022-07-25	1121	EPI_ISL_14438682	IIb B.1	USA	25-07-2022	194456
hMpxV/USA/RI-RISHL-084088/2022|EPI_ISL_14438683|2022-07-25	1122	EPI_ISL_14438683	IIb B.1	USA	25-07-2022	194444
hMpxV/USA/RI-RISHL-084456/2022|EPI_ISL_14438684|2022-07-26	1123	EPI_ISL_14438684	IIb B.1	USA	26-07-2022	193449
hMpxV/USA/RI-RISHL-084457/2022|EPI_ISL_14438685|2022-07-26	1124	EPI_ISL_14438685	IIb B.1	USA	26-07-2022	194349
hMpxV/USA/RI-RISHL-084542/2022|EPI_ISL_14438686|2022-07-27	1125	EPI_ISL_14438686	IIb B.1	USA	27-07-2022	193403
hMpxV/USA/RI-RISHL-084621/2022|EPI_ISL_14438687|2022-07-27	1126	EPI_ISL_14438687	IIb B.1.8	USA	27-07-2022	194357
hMpxV/USA/RI-RISHL-084624/2022|EPI_ISL_14438688|2022-07-27	1127	EPI_ISL_14438688	IIb B.1.8	USA	27-07-2022	194469
hMpxV/USA/RI-RISHL-084904/2022|EPI_ISL_14438689|2022-07-28	1128	EPI_ISL_14438689	IIb B.1	USA	28-07-2022	194455
hMpxV/USA/RI-RISHL-084905/2022|EPI_ISL_14438690|2022-07-28	1129	EPI_ISL_14438690	IIb B.1	USA	28-07-2022	195534
hMpxV/USA/RI-RISHL-084924/2022|EPI_ISL_14438691|2022-07-28	1130	EPI_ISL_14438691	IIb B.1.2	USA	28-07-2022	193388
hMpxV/USA/RI-RISHL-085433/2022|EPI_ISL_14438692|2022-07-29	1131	EPI_ISL_14438692	IIb B.1.2	USA	29-07-2022	194348
hMpxV/USA/RI-RISHL-085434/2022|EPI_ISL_14438693|2022-07-29	1132	EPI_ISL_14438693	IIb B.1.2	USA	29-07-2022	194497
hMpxV/USA/RI-RISHL-085437/2022|EPI_ISL_14438694|2022-07-30	1133	EPI_ISL_14438694	IIb B.1	USA	30-07-2022	193439
hMpxV/USA/RI-RISHL-085438/2022|EPI_ISL_14438695|2022-07-30	1134	EPI_ISL_14438695	IIb A.1.1	USA	30-07-2022	195570
hMpxV/USA/RI-RISHL-085440/2022|EPI_ISL_14438696|2022-07-30	1135	EPI_ISL_14438696	IIb B.1	USA	30-07-2022	194459
hMpxV/USA/RI-RISHL-085441/2022|EPI_ISL_14438697|2022-07-30	1136	EPI_ISL_14438697	IIb B.1	USA	30-07-2022	193437
hMpxV/USA/RI-RISHL-085657/2022|EPI_ISL_14438698|2022-08-01	1137	EPI_ISL_14438698	IIb B.1.2	USA	2022-01-08	194460
hMpxV/USA/RI-RISHL-078708/2022|EPI_ISL_14441870|2022-07-07	1138	EPI_ISL_14441870	IIb B.1	USA	2022-07-07	194480
hMpxV/USA/RI-RISHL-078709/2022|EPI_ISL_14441871|2022-07-07	1139	EPI_ISL_14441871	IIb B.1	USA	2022-07-07	194938
hMpxV/USA/RI-RISHL-080312/2022|EPI_ISL_14441872|2022-07-11	1140	EPI_ISL_14441872	IIb B.1.8	USA	2022-11-07	194471
hMpxV/USA/RI-RISHL-080313/2022|EPI_ISL_14441873|2022-07-11	1141	EPI_ISL_14441873	IIb B.1.8	USA	2022-11-07	194493
hMpxV/USA/RI-RISHL-080735/2022|EPI_ISL_14441874|2022-07-13	1142	EPI_ISL_14441874	IIb B.1.3	USA	13-07-2022	195553
hMpxV/USA/RI-RISHL-080736/2022|EPI_ISL_14441875|2022-07-13	1143	EPI_ISL_14441875	IIb B.1.3	USA	13-07-2022	193452
hMpxV/USA/RI-RISHL-081453/2022|EPI_ISL_14441876|2022-07-15	1144	EPI_ISL_14441876	IIb B.1	USA	15-07-2022	194378
hMpxV/USA/RI-RISHL-081454/2022|EPI_ISL_14441877|2022-07-15	1145	EPI_ISL_14441877	IIb B.1	USA	15-07-2022	194471
hMpxV/USA/RI-RISHL-082143/2022|EPI_ISL_14441878|2022-07-19	1146	EPI_ISL_14441878	IIb B.1	USA	19-07-2022	195361
hMpxV/USA/RI-RISHL-082596/2022|EPI_ISL_14441879|2022-07-20	1147	EPI_ISL_14441879	IIb B.1.2	USA	20-07-2022	193563
hMpxV/USA/RI-RISHL-082597/2022|EPI_ISL_14441880|2022-07-20	1148	EPI_ISL_14441880	IIb B.1.7	USA	20-07-2022	194937
hMpxV/USA/RI-RISHL-082808/2022|EPI_ISL_14441881|2022-07-20	1149	EPI_ISL_14441881	IIb B.1.7	USA	20-07-2022	194446
hMpxV/USA/RI-RISHL-082809/2022|EPI_ISL_14441882|2022-07-20	1150	EPI_ISL_14441882	IIb B.1.7	USA	20-07-2022	194310
hMpxV/USA/RI-RISHL-083244/2022|EPI_ISL_14441883|2022-07-22	1151	EPI_ISL_14441883	IIb B.1.2	USA	22-07-2022	195554
hMpxV/USA/RI-RISHL-083245/2022|EPI_ISL_14441884|2022-07-22	1152	EPI_ISL_14441884	IIb B.1.2	USA	22-07-2022	195489
hMpxV/USA/RI-RISHL-083728/2022|EPI_ISL_14441885|2022-07-25	1153	EPI_ISL_14441885	IIb B.1.1	USA	25-07-2022	194932
hMpxV/USA/RI-RISHL-083730/2022|EPI_ISL_14441886|2022-07-25	1154	EPI_ISL_14441886	IIb B.1.1	USA	25-07-2022	195852
hMpxV/USA/RI-RISHL-083741/2022|EPI_ISL_14441887|2022-07-25	1155	EPI_ISL_14441887	IIb B.1.7	USA	25-07-2022	193364
hMpxV/Colombia/ANT-INS-0016-H1/2022|EPI_ISL_14487241|2022-07-29	1156	EPI_ISL_14487241	IIb B.1	Colombia	29-07-2022	194063
hMpxV/Canada/un-NML-4050/2022|EPI_ISL_14487650|2022-07-11	1157	EPI_ISL_14487650	IIb B.1.6 (probable IIb B.1.6)	Canada	2022-11-07	197178
hMpxV/USA/NY-CDC-0013/2022|EPI_ISL_14487651|2022-06	1158	EPI_ISL_14487651	IIb B.1.1	USA	2022-06	197152
hMpxV/USA/VA-CDC-0002/2022|EPI_ISL_14487652|2022-06	1159	EPI_ISL_14487652	IIb B.1	USA	2022-06	197127
hMpxV/USA/IL-CDC-0020/2022|EPI_ISL_14487653|2022-06	1160	EPI_ISL_14487653	IIb B.1	USA	2022-06	197151
hMpxV/USA/CO-CDC-0006/2022|EPI_ISL_14487654|2022-06	1161	EPI_ISL_14487654	IIb B.1.7	USA	2022-06	197155
hMpxV/USA/IL-CDC-0024/2022|EPI_ISL_14487655|2022-06	1162	EPI_ISL_14487655	IIb B.1	USA	2022-06	197176
hMpxV/USA/FL-CDC-0012/2022|EPI_ISL_14487656|2022-06	1163	EPI_ISL_14487656	IIb B.1.7	USA	2022-06	197147
hMpxV/USA/IL-CDC-0023/2022|EPI_ISL_14487657|2022-06	1164	EPI_ISL_14487657	IIb B.1	USA	2022-06	197147
hMpxV/USA/FL-CDC-0011/2022|EPI_ISL_14487658|2022-06	1165	EPI_ISL_14487658	IIb B.1.7	USA	2022-06	197147
hMpxV/USA/DC-CDC-0005/2022|EPI_ISL_14487659|2022-06	1166	EPI_ISL_14487659	IIb B.1	USA	2022-06	197140
hMpxV/USA/IL-CDC-0025/2022|EPI_ISL_14487660|2022-06	1167	EPI_ISL_14487660	IIb B.1	USA	2022-06	197143
hMpxV/Germany/un-RKI234/2022|EPI_ISL_14515107|2022-08	1168	EPI_ISL_14515107	IIb B.1.1	Germany	2022-08	197140
hMpxV/Germany/un-RKI235/2022|EPI_ISL_14515108|2022-08	1169	EPI_ISL_14515108	IIb B.1.8	Germany	2022-08	197139
hMpxV/Germany/un-RKI240/2022|EPI_ISL_14515109|2022-08	1170	EPI_ISL_14515109	IIb B.1.5	Germany	2022-08	197139
hMpxV/Germany/un-RKI241/2022|EPI_ISL_14515110|2022-08	1171	EPI_ISL_14515110	IIb B.1	Germany	2022-08	197139
hMpxV/Germany/un-RKI242/2022|EPI_ISL_14515111|2022-08	1172	EPI_ISL_14515111	IIb B.1	Germany	2022-08	197140
hMpxV/Germany/un-RKI249/2022|EPI_ISL_14515112|2022-08	1173	EPI_ISL_14515112	IIb B.1	Germany	2022-08	197139
hMpxV/Germany/un-RKI250/2022|EPI_ISL_14515113|2022-08	1174	EPI_ISL_14515113	IIb B.1	Germany	2022-08	197140
hMpxV/Germany/un-RKI187/2022|EPI_ISL_14515114|2022-08	1175	EPI_ISL_14515114	IIb B.1.7	Germany	2022-08	197139
hMpxV/Germany/un-RKI189/2022|EPI_ISL_14515115|2022-08	1176	EPI_ISL_14515115	IIb B.1 (probable IIb B.1)	Germany	2022-08	197139
hMpxV/Germany/un-RKI190/2022|EPI_ISL_14515116|2022-08	1177	EPI_ISL_14515116	IIb B.1.8	Germany	2022-08	197140
hMpxV/Germany/un-RKI191/2022|EPI_ISL_14515117|2022-08	1178	EPI_ISL_14515117	IIb B.1	Germany	2022-08	197139
hMpxV/Germany/un-RKI192/2022|EPI_ISL_14515118|2022-08	1179	EPI_ISL_14515118	IIb B.1	Germany	2022-08	197139
hMpxV/Germany/un-RKI193/2022|EPI_ISL_14515119|2022-08	1180	EPI_ISL_14515119	IIb B.1.2	Germany	2022-08	197139
hMpxV/Germany/un-RKI194/2022|EPI_ISL_14515120|2022-08	1181	EPI_ISL_14515120	IIb B.1	Germany	2022-08	197139
hMpxV/Germany/un-RKI195/2022|EPI_ISL_14515121|2022-08	1182	EPI_ISL_14515121	IIb B.1	Germany	2022-08	197140
hMpxV/Germany/un-RKI197/2022|EPI_ISL_14515122|2022-08	1183	EPI_ISL_14515122	IIb B.1	Germany	2022-08	197140
hMpxV/Germany/un-RKI199/2022|EPI_ISL_14515123|2022-08	1184	EPI_ISL_14515123	IIb B.1	Germany	2022-08	197140
hMpxV/Germany/un-RKI200/2022|EPI_ISL_14515124|2022-08	1185	EPI_ISL_14515124	IIb B.1	Germany	2022-08	197140
hMpxV/Germany/un-RKI201/2022|EPI_ISL_14515125|2022-08	1186	EPI_ISL_14515125	IIb B.1	Germany	2022-08	197139
hMpxV/Germany/un-RKI205/2022|EPI_ISL_14515126|2022-08	1187	EPI_ISL_14515126	IIb B.1.1	Germany	2022-08	197140
hMpxV/Germany/un-RKI206/2022|EPI_ISL_14515127|2022-08	1188	EPI_ISL_14515127	IIb B.1.7	Germany	2022-08	197139
hMpxV/Germany/un-RKI207/2022|EPI_ISL_14515128|2022-08	1189	EPI_ISL_14515128	IIb B.1	Germany	2022-08	197139
hMpxV/Germany/un-RKI208/2022|EPI_ISL_14515129|2022-08	1190	EPI_ISL_14515129	IIb B.1.1	Germany	2022-08	197139
hMpxV/Germany/un-RKI210/2022|EPI_ISL_14515130|2022-08	1191	EPI_ISL_14515130	IIb B.1	Germany	2022-08	197139
hMpxV/Germany/un-RKI211/2022|EPI_ISL_14515131|2022-08	1192	EPI_ISL_14515131	IIb B.1.1	Germany	2022-08	197139
hMpxV/Germany/un-RKI215/2022|EPI_ISL_14515132|2022-08	1193	EPI_ISL_14515132	IIb B.1.1	Germany	2022-08	197139
hMpxV/Germany/un-RKI216/2022|EPI_ISL_14515133|2022-08	1194	EPI_ISL_14515133	IIb B.1	Germany	2022-08	197140
hMpxV/Germany/un-RKI220/2022|EPI_ISL_14515134|2022-08	1195	EPI_ISL_14515134	IIb B.1.3	Germany	2022-08	197140
hMpxV/Germany/un-RKI221/2022|EPI_ISL_14515135|2022-08	1196	EPI_ISL_14515135	IIb B.1	Germany	2022-08	197139
hMpxV/Germany/un-RKI222/2022|EPI_ISL_14515136|2022-08	1197	EPI_ISL_14515136	IIb B.1.1	Germany	2022-08	197139
hMpxV/Germany/un-RKI225/2022|EPI_ISL_14515137|2022-08	1198	EPI_ISL_14515137	IIb B.1	Germany	2022-08	197139
hMpxV/Germany/un-RKI226/2022|EPI_ISL_14515138|2022-08	1199	EPI_ISL_14515138	IIb B.1	Germany	2022-08	197139
hMpxV/Germany/un-RKI227/2022|EPI_ISL_14515139|2022-08	1200	EPI_ISL_14515139	IIb B.1.1	Germany	2022-08	197140
hMpxV/Germany/un-RKI228/2022|EPI_ISL_14515140|2022-08	1201	EPI_ISL_14515140	IIb B.1.2	Germany	2022-08	197140
hMpxV/Germany/un-RKI230/2022|EPI_ISL_14515141|2022-08	1202	EPI_ISL_14515141	IIb B.1.2	Germany	2022-08	197139
hMpxV/Germany/un-RKI232/2022|EPI_ISL_14515142|2022-08	1203	EPI_ISL_14515142	IIb B.1	Germany	2022-08	197140
hMpxV/Germany/un-RKI233/2022|EPI_ISL_14515143|2022-08	1204	EPI_ISL_14515143	IIb B.1	Germany	2022-08	197139
hMpxV/Germany/un-RKI236/2022|EPI_ISL_14515144|2022-08	1205	EPI_ISL_14515144	IIb B.1	Germany	2022-08	197139
hMpxV/Germany/un-RKI237/2022|EPI_ISL_14515145|2022-08	1206	EPI_ISL_14515145	IIb B.1 (probable IIb B.1)	Germany	2022-08	197139
hMpxV/Germany/un-RKI238/2022|EPI_ISL_14515146|2022-08	1207	EPI_ISL_14515146	IIb B.1.2	Germany	2022-08	197140
hMpxV/Germany/un-RKI239/2022|EPI_ISL_14515147|2022-08	1208	EPI_ISL_14515147	IIb B.1	Germany	2022-08	197141
hMpxV/Germany/un-RKI244/2022|EPI_ISL_14515148|2022-08	1209	EPI_ISL_14515148	IIb B.1	Germany	2022-08	197139
hMpxV/Germany/un-RKI245/2022|EPI_ISL_14515149|2022-08	1210	EPI_ISL_14515149	IIb B.1	Germany	2022-08	197139
hMpxV/Germany/un-RKI259/2022|EPI_ISL_14515162|2022-08	1211	EPI_ISL_14515162	IIb B.1.1	Germany	2022-08	197139
hMpxV/USA/CT-Yale-00002/2022|EPI_ISL_14526939|2022-07-12	1212	EPI_ISL_14526939	IIb B.1	USA	2022-12-07	196472
hMpxV/USA/CT-Yale-00003/2022|EPI_ISL_14526940|2022-07-12	1213	EPI_ISL_14526940	IIb B.1	USA	2022-12-07	196098
hMpxV/USA/CT-Yale-00004/2022|EPI_ISL_14526941|2022-07-11	1214	EPI_ISL_14526941	IIb B.1.8	USA	2022-11-07	171633
hMpxV/USA/CT-Yale-00005/2022|EPI_ISL_14526942|2022-07-11	1215	EPI_ISL_14526942	IIb B.1	USA	2022-11-07	196360
hMpxV/USA/CT-Yale-00006/2022|EPI_ISL_14526943|2022-07-11	1216	EPI_ISL_14526943	IIb B.1.7	USA	2022-11-07	196467
hMpxV/USA/CT-Yale-00007/2022|EPI_ISL_14526944|2022-07-10	1217	EPI_ISL_14526944	IIb B.1	USA	2022-10-07	196395
hMpxV/USA/CT-Yale-00008/2022|EPI_ISL_14526945|2022-07-11	1218	EPI_ISL_14526945	IIb B.1.8	USA	2022-11-07	196463
hMpxV/USA/CT-Yale-00011/2022|EPI_ISL_14526946|2022-07-12	1219	EPI_ISL_14526946	IIb B.1	USA	2022-12-07	196459
hMpxV/USA/NY-Yale-00012/2022|EPI_ISL_14526947|2022-07-12	1220	EPI_ISL_14526947	IIb B.1	USA	2022-12-07	195770
hMpxV/USA/CT-Yale-00014/2022|EPI_ISL_14526948|2022-07-13	1221	EPI_ISL_14526948	IIb B.1.2	USA	13-07-2022	196300
hMpxV/USA/CT-Yale-00015/2022|EPI_ISL_14526949|2022-07-13	1222	EPI_ISL_14526949	IIb B.1.2	USA	13-07-2022	196465
hMpxV/USA/CT-Yale-00017/2022|EPI_ISL_14526950|2022-07-14	1223	EPI_ISL_14526950	IIb B.1	USA	14-07-2022	196476
hMpxV/USA/CT-Yale-00018/2022|EPI_ISL_14526951|2022-07-14	1224	EPI_ISL_14526951	IIb B.1	USA	14-07-2022	171633
hMpxV/USA/NY-Yale-00019/2022|EPI_ISL_14526952|2022-07-14	1225	EPI_ISL_14526952	IIb B.1	USA	14-07-2022	196466
hMpxV/USA/CT-Yale-00020/2022|EPI_ISL_14526953|2022-07-15	1226	EPI_ISL_14526953	IIb B.1.3	USA	15-07-2022	196454
hMpxV/USA/CT-Yale-00021/2022|EPI_ISL_14526954|2022-07-18	1227	EPI_ISL_14526954	IIb B.1.2	USA	18-07-2022	196466
hMpxV/USA/CT-Yale-00022/2022|EPI_ISL_14526955|2022-07-18	1228	EPI_ISL_14526955	IIb B.1.2	USA	18-07-2022	196464
hMpxV/USA/CT-Yale-00023/2022|EPI_ISL_14526956|2022-07-18	1229	EPI_ISL_14526956	IIb B.1.2	USA	18-07-2022	196465
hMpxV/Costa_Rica/INC-0001-764116/2022|EPI_ISL_14553812|2022-07-19	1230	EPI_ISL_14553812	IIb B.1	Costa_Rica	19-07-2022	187920
hMpxV/Slovakia/CUSP-36426/2022|EPI_ISL_14586688|2022-08-09	1231	EPI_ISL_14586688	IIb B.1	Slovakia	2022-09-08	197106
hMpxV/Brazil/SP-IAL-37/2022|EPI_ISL_14622705|2022-08-04	1232	EPI_ISL_14622705	IIb B.1.1	Brazil	2022-04-08	196606
hMpxV/Brazil/SP-IAL-38/2022|EPI_ISL_14622706|2022-08-04	1233	EPI_ISL_14622706	IIb B.1.1	Brazil	2022-04-08	196715
hMpxV/Brazil/SP-IAL-39/2022|EPI_ISL_14622707|2022-08-04	1234	EPI_ISL_14622707	IIb B.1.1	Brazil	2022-04-08	196831
hMpxV/Brazil/SP-IAL-50/2022|EPI_ISL_14624915|2022-08-05	1235	EPI_ISL_14624915	IIb B.1	Brazil	2022-05-08	196277
hMpxV/USA/CT-DPH-1094316001/2022|EPI_ISL_14664595|2022-07-06	1236	EPI_ISL_14664595	IIb B.1	USA	2022-06-07	195589
hMpxV/Slovakia/CUSP-36754/2022|EPI_ISL_14666780|2022-08-15	1237	EPI_ISL_14666780	IIb B.1	Slovakia	15-08-2022	197105
hMpxV/Brazil/RS-CEVS-CDCT34/2022|EPI_ISL_14676265|2022-07-29	1238	EPI_ISL_14676265	IIb B.1.1	Brazil	29-07-2022	196457
hMpxV/USA/CA-CDPH-000012/2022|EPI_ISL_14736405|2022-06-22	1239	EPI_ISL_14736405	IIb B.1	USA	22-06-2022	195609
hMpxV/USA/CA-CDPH-000013/2022|EPI_ISL_14736406|2022-06-30	1240	EPI_ISL_14736406	IIb B.1	USA	30-06-2022	195609
hMpxV/USA/CA-CDPH-000014/2022|EPI_ISL_14736407|2022-07-05	1241	EPI_ISL_14736407	IIb B.1	USA	2022-05-07	195609
hMpxV/USA/CA-CDPH-000015/2022|EPI_ISL_14736408|2022-06-16	1242	EPI_ISL_14736408	IIb B.1	USA	16-06-2022	195606
hMpxV/USA/CA-CDPH-000016/2022|EPI_ISL_14736409|2022-06-17	1243	EPI_ISL_14736409	IIb B.1.1	USA	17-06-2022	195609
hMpxV/USA/CA-CDPH-000017/2022|EPI_ISL_14736410|2022-06-22	1244	EPI_ISL_14736410	IIb B.1.7	USA	22-06-2022	195606
hMpxV/USA/NE-UNMC-83/2022|EPI_ISL_14752090|2022-07-27	1245	EPI_ISL_14752090	IIb B.1	USA	27-07-2022	197197
hMpxV/USA/NE-UNMC-99/2022|EPI_ISL_14752091|2022-08-01	1246	EPI_ISL_14752091	IIb B.1	USA	2022-01-08	197182
hMpxV/USA/NE-UNMC-111/2022|EPI_ISL_14752093|2022-08-03	1247	EPI_ISL_14752093	IIb B.1.3	USA	2022-03-08	197194
hMpxV/USA/NE-UNMC-115/2022|EPI_ISL_14752094|2022-08-04	1248	EPI_ISL_14752094	IIb B.1	USA	2022-04-08	197180
hMpxV/USA/NE-UNMC-152/2022|EPI_ISL_14752096|2022-08-11	1249	EPI_ISL_14752096	IIb B.1.3	USA	2022-11-08	197174
hMpxV/Portugal/INSA-PT0129/2022|EPI_ISL_14752098|2022-07-12	1250	EPI_ISL_14752098	IIb B.1	Portugal	2022-12-07	196019
hMpxV/Italy/VEN-IRCCS-SCDC-1/2022|EPI_ISL_14786290|2022-06-03	1251	EPI_ISL_14786290	IIb B.1	Italy	2022-03-06	197007
hMpxV/Germany/un-RKI-300/2022|EPI_ISL_14804616|2022-08	1252	EPI_ISL_14804616	IIb B.1.5	Germany	2022-08	190632
hMpxV/Germany/un-RKI-302/2022|EPI_ISL_14804617|2022-08	1253	EPI_ISL_14804617	IIb B.1	Germany	2022-08	190632
hMpxV/Germany/un-RKI-303/2022|EPI_ISL_14804618|2022-08	1254	EPI_ISL_14804618	IIb B.1.1	Germany	2022-08	190631
hMpxV/Germany/un-RKI-304/2022|EPI_ISL_14804619|2022-08	1255	EPI_ISL_14804619	IIb B.1.1	Germany	2022-08	190636
hMpxV/Germany/un-RKI-306/2022|EPI_ISL_14804620|2022-08	1256	EPI_ISL_14804620	IIb B.1	Germany	2022-08	190631
hMpxV/Germany/un-RKI-307/2022|EPI_ISL_14804621|2022-08	1257	EPI_ISL_14804621	IIb B.1.2	Germany	2022-08	190630
hMpxV/Germany/un-RKI-309/2022|EPI_ISL_14804622|2022-08	1258	EPI_ISL_14804622	IIb B.1.1	Germany	2022-08	190626
hMpxV/Germany/un-RKI-310/2022|EPI_ISL_14804623|2022-08	1259	EPI_ISL_14804623	IIb B.1	Germany	2022-08	190632
hMpxV/Germany/un-RKI-311/2022|EPI_ISL_14804624|2022-08	1260	EPI_ISL_14804624	IIb B.1.3	Germany	2022-08	190641
hMpxV/Germany/un-RKI-313/2022|EPI_ISL_14804625|2022-08	1261	EPI_ISL_14804625	IIb B.1.1	Germany	2022-08	190640
hMpxV/Germany/un-RKI-314/2022|EPI_ISL_14804626|2022-08	1262	EPI_ISL_14804626	IIb B.1	Germany	2022-08	190641
hMpxV/Peru/HUC-INS-121/2022|EPI_ISL_14818783|2022-08-09	1263	EPI_ISL_14818783	IIb B.1.6	Peru	2022-09-08	197193
hMpxV/Peru/LIM-INS-122/2022|EPI_ISL_14818784|2022-08-10	1264	EPI_ISL_14818784	IIb B.1	Peru	2022-10-08	197193
hMpxV/Peru/LIM-INS-123/2022|EPI_ISL_14818785|2022-08-10	1265	EPI_ISL_14818785	IIb B.1.6	Peru	2022-10-08	197193
hMpxV/Peru/LAL-INS-124/2022|EPI_ISL_14818786|2022-08-10	1266	EPI_ISL_14818786	IIb B.1.6	Peru	2022-10-08	197187
hMpxV/Peru/LAL-INS-125/2022|EPI_ISL_14818787|2022-08-11	1267	EPI_ISL_14818787	IIb B.1.6	Peru	2022-11-08	197193
hMpxV/Peru/LIM-INS-126/2022|EPI_ISL_14818788|2022-08-11	1268	EPI_ISL_14818788	IIb B.1.6	Peru	2022-11-08	197193
hMpxV/Peru/LIM-INS-127/2022|EPI_ISL_14818789|2022-08-11	1269	EPI_ISL_14818789	IIb B.1.6	Peru	2022-11-08	197193
hMpxV/Peru/LIM-INS-128/2022|EPI_ISL_14818790|2022-08-11	1270	EPI_ISL_14818790	IIb B.1.6	Peru	2022-11-08	197193
hMpxV/Peru/LIM-INS-129/2022|EPI_ISL_14818791|2022-08-12	1271	EPI_ISL_14818791	IIb B.1.6	Peru	2022-12-08	197193
hMpxV/Peru/LIM-INS-130/2022|EPI_ISL_14818792|2022-08-12	1272	EPI_ISL_14818792	IIb B.1.6	Peru	2022-12-08	197193
hMpxV/Peru/LIM-INS-131/2022|EPI_ISL_14818793|2022-08-12	1273	EPI_ISL_14818793	IIb B.1.6	Peru	2022-12-08	197193
hMpxV/Peru/LIM-INS-132/2022|EPI_ISL_14818794|2022-08-12	1274	EPI_ISL_14818794	IIb B.1.6	Peru	2022-12-08	197193
hMpxV/Peru/LIM-INS-133/2022|EPI_ISL_14818795|2022-08-12	1275	EPI_ISL_14818795	IIb B.1	Peru	2022-12-08	197193
hMpxV/Peru/LIM-INS-134/2022|EPI_ISL_14818796|2022-08-12	1276	EPI_ISL_14818796	IIb B.1.6	Peru	2022-12-08	197194
hMpxV/Peru/ARE-INS-135/2022|EPI_ISL_14818797|2022-08-11	1277	EPI_ISL_14818797	IIb B.1	Peru	2022-11-08	197193
hMpxV/Peru/ARE-INS-136/2022|EPI_ISL_14818798|2022-08-11	1278	EPI_ISL_14818798	IIb B.1	Peru	2022-11-08	197194
hMpxV/Peru/LIM-INS-137/2022|EPI_ISL_14818799|2022-08-12	1279	EPI_ISL_14818799	IIb B.1.6	Peru	2022-12-08	197189
hMpxV/Portugal/INSA-PT0023/2022|EPI_ISL_13056892|2022-05-19	1280	EPI_ISL_13056892	IIb B.1	Portugal	19-05-2022	197198
hMpxV/Portugal/INSA-PT0028/2022|EPI_ISL_13056893|2022-05-18	1281	EPI_ISL_13056893	IIb B.1	Portugal	18-05-2022	197198
hMpxV/Portugal/INSA-PT0027/2022|EPI_ISL_13056894|2022-05-18	1282	EPI_ISL_13056894	IIb B.1	Portugal	18-05-2022	197198
hMpxV/Portugal/INSA-PT0026/2022|EPI_ISL_13056895|2022-05-18	1283	EPI_ISL_13056895	IIb B.1	Portugal	18-05-2022	197185
hMpxV/Portugal/INSA-PT0025/2022|EPI_ISL_13056896|2022-05-19	1284	EPI_ISL_13056896	IIb B.1	Portugal	19-05-2022	197198
hMpxV/Portugal/INSA-PT0020/2022|EPI_ISL_13056897|2022-05-19	1285	EPI_ISL_13056897	IIb B.1	Portugal	19-05-2022	196291
hMpxV/Portugal/INSA-PT0015/2022|EPI_ISL_13056898|2022-05-20	1286	EPI_ISL_13056898	IIb B.1 (probable IIb B.1)	Portugal	20-05-2022	197193
hMpxV/Portugal/INSA-PT0017/2022|EPI_ISL_13056899|2022-05-20	1287	EPI_ISL_13056899	IIb B.1 (probable IIb B.1)	Portugal	20-05-2022	197191
hMpxV/Portugal/INSA-PT0016/2022|EPI_ISL_13056900|2022-05-23	1288	EPI_ISL_13056900	IIb B.1	Portugal	23-05-2022	197193
hMpxV/Portugal/INSA-PT0018/2022|EPI_ISL_13056902|2022-05-20	1289	EPI_ISL_13056902	IIb B.1	Portugal	20-05-2022	197204
hMpxV/Portugal/INSA-PT0012/2022|EPI_ISL_13056903|2022-05-23	1290	EPI_ISL_13056903	IIb B.1	Portugal	23-05-2022	197204
hMpxV/Portugal/INSA-PT0014/2022|EPI_ISL_13056908|2022-05-23	1291	EPI_ISL_13056908	IIb B.1	Portugal	23-05-2022	197204
hMpxV/Portugal/INSA-PT0011/2022|EPI_ISL_13056909|2022-05-23	1292	EPI_ISL_13056909	IIb B.1	Portugal	23-05-2022	197204
hMpxV/Germany/un-RKI-03/2022|EPI_ISL_13117291|2022-05	1293	EPI_ISL_13117291	IIb B.1	Germany	2022-05	197140
hMpxV/Germany/un-RKI-05/2022|EPI_ISL_13117292|2022-05	1294	EPI_ISL_13117292	IIb B.1	Germany	2022-05	197132
hMpxV/Germany/un-RKI-04/2022|EPI_ISL_13117293|2022-05	1295	EPI_ISL_13117293	IIb B.1	Germany	2022-05	197140
hMpxV/Germany/un-RKI-09/2022|EPI_ISL_13117294|2022-05	1296	EPI_ISL_13117294	IIb B.1	Germany	2022-05	197140
hMpxV/Germany/un-RKI-010/2022|EPI_ISL_13117295|2022-05	1297	EPI_ISL_13117295	IIb B.1	Germany	2022-05	197140
hMpxV/Germany/un-RKI-08/2022|EPI_ISL_13117296|2022-05	1298	EPI_ISL_13117296	IIb B.1	Germany	2022-05	197140
hMpxV/Germany/un-RKI-07/2022|EPI_ISL_13117297|2022-05	1299	EPI_ISL_13117297	IIb B.1	Germany	2022-05	197140
hMpxV/Germany/un-RKI-06/2022|EPI_ISL_13117298|2022-05	1300	EPI_ISL_13117298	IIb B.1	Germany	2022-05	197140
hMpxV/Brazil/SP-IAL-04/2022|EPI_ISL_13343634|2022-06-13	1301	EPI_ISL_13343634	IIb B.1	Brazil	13-06-2022	197205
hMpxV/Italy/APU-IZSPB-0001/2022|EPI_ISL_13362760|2022-06-08	1302	EPI_ISL_13362760	IIb B.1.5	Italy	2022-08-06	197423
hMpxV/Italy/APU-IZSPB-0002/2022|EPI_ISL_13362764|2022-06-11	1303	EPI_ISL_13362764	IIb B.1	Italy	2022-11-06	197087
hMpxV/Brazil/SP-IAL-07/2022|EPI_ISL_13436658|2022-06-14	1304	EPI_ISL_13436658	IIb B.1	Brazil	14-06-2022	197309
hMpxV/Slovenia/UL-S7/2022|EPI_ISL_13445553|2022-06	1305	EPI_ISL_13445553	IIb B.1.3	Slovenia	2022-06	197652
hMpxV/Spain/MD-HULP-8887/2022|EPI_ISL_13449965|2022-06-06	1306	EPI_ISL_13449965	IIb B.1	Spain	2022-06-06	197185
hMpxV/Spain/MD-HULP-4061/2022|EPI_ISL_13449966|2022-05-20	1307	EPI_ISL_13449966	IIb B.1	Spain	20-05-2022	197165
hMpxV/Austria/MUW-1520194/2022|EPI_ISL_13472250|2022-05-23	1308	EPI_ISL_13472250	IIb B.1	Austria	23-05-2022	197058
hMpxV/Ireland/D-UCD-G22IRL30768/2022|EPI_ISL_13483780|2022-05-30	1309	EPI_ISL_13483780	IIb B.1	Ireland	30-05-2022	197061
hMpxV/Italy/PIE-OAS-02530345/2022|EPI_ISL_13502582|2022-06-13	1310	EPI_ISL_13502582	IIb B.1	Italy	13-06-2022	197230
hMpxV/Peru/LIM-INS-001/2022|EPI_ISL_13530881|2022-06-25	1311	EPI_ISL_13530881	IIb B.1.6	Peru	25-06-2022	197200
hMpxV/Brasil/SP-SPH-0002/2022|EPI_ISL_13537922|2022-06-14	1312	EPI_ISL_13537922	IIb B.1	Brasil	14-06-2022	197418
hMpxV/Belgium/UZ_REGA-3/2022|EPI_ISL_13537923|2022-05-22	1313	EPI_ISL_13537923	IIb B.1	Belgium	22-05-2022	197966
hMpxV/Belgium/UZ_REGA-4/2022|EPI_ISL_13537924|2022-05-22	1314	EPI_ISL_13537924	IIb B.1	Belgium	22-05-2022	197970
hMpxV/Belgium/UZ_REGA-5/2022|EPI_ISL_13537925|2022-05-22	1315	EPI_ISL_13537925	IIb B.1	Belgium	22-05-2022	197631
hMpxV/Belgium/UZ_REGA-6/2022|EPI_ISL_13537926|2022-05-22	1316	EPI_ISL_13537926	IIb B.1	Belgium	22-05-2022	197908
hMpxV/Canada/un-NML-2906/2022|EPI_ISL_13544223|2022-05-20	1317	EPI_ISL_13544223	IIb B.1.4	Canada	20-05-2022	197192
hMpxV/Canada/un-NML-2959/2022|EPI_ISL_13544224|2022-05-22	1318	EPI_ISL_13544224	IIb B.1.4 (probable IIb B.1.4)	Canada	22-05-2022	197142
hMpxV/Austria/MUW_1527495/2022|EPI_ISL_13573943|2022-06-21	1319	EPI_ISL_13573943	IIb B.1.1	Austria	21-06-2022	197193
hMpxV/Brazil/SP-IAL-16/2022|EPI_ISL_13705358|2022-07-04	1320	EPI_ISL_13705358	IIb B.1.1	Brazil	2022-04-07	197347
hMpxV/Germany/un-RKI-128/2022|EPI_ISL_13734260|2022-07	1321	EPI_ISL_13734260	IIb B.1	Germany	2022-07	197139
hMpxV/Germany/un-RKI-129/2022|EPI_ISL_13734261|2022-07	1322	EPI_ISL_13734261	IIb B.1.1	Germany	2022-07	197140
hMpxV/Germany/un-RKI-130/2022|EPI_ISL_13734262|2022-07	1323	EPI_ISL_13734262	IIb B.1.1	Germany	2022-07	197139
hMpxV/Germany/un-RKI-131/2022|EPI_ISL_13734263|2022-07	1324	EPI_ISL_13734263	IIb B.1	Germany	2022-07	197140
hMpxV/Germany/un-RKI-132/2022|EPI_ISL_13734264|2022-07	1325	EPI_ISL_13734264	IIb B.1.1	Germany	2022-07	197140
hMpxV/Germany/un-RKI-133/2022|EPI_ISL_13734265|2022-07	1326	EPI_ISL_13734265	IIb B.1.7	Germany	2022-07	197139
hMpxV/Germany/un-RKI-134/2022|EPI_ISL_13734266|2022-07	1327	EPI_ISL_13734266	IIb B.1.8	Germany	2022-07	197140
hMpxV/Germany/un-RKI-135/2022|EPI_ISL_13734267|2022-07	1328	EPI_ISL_13734267	IIb B.1.2	Germany	2022-07	197141
hMpxV/Germany/un-RKI-136/2022|EPI_ISL_13734268|2022-07	1329	EPI_ISL_13734268	IIb B.1	Germany	2022-07	197139
hMpxV/Belgium/ITM-31/2022|EPI_ISL_13734269|2022-05-27	1330	EPI_ISL_13734269	IIb B.1.3	Belgium	27-05-2022	197179
hMpxV/USA/CA-CDC-002/2022|EPI_ISL_13734270|2022-05	1331	EPI_ISL_13734270	IIb B.1	USA	2022-05	197767
hMpxV/Germany/un-RKI-140/2022|EPI_ISL_13744903|2022-07	1332	EPI_ISL_13744903	IIb B.1.7	Germany	2022-07	197139
hMpxV/Germany/un-RKI-145/2022|EPI_ISL_13744904|2022-07	1333	EPI_ISL_13744904	IIb B.1.2	Germany	2022-07	197139
hMpxV/Germany/un-RKI-160/2022|EPI_ISL_13744905|2022-07	1334	EPI_ISL_13744905	IIb B.1.2	Germany	2022-07	197139
hMpxV/Germany/un-RKI-141/2022|EPI_ISL_13744910|2022-07	1335	EPI_ISL_13744910	IIb B.1.2	Germany	2022-07	197139
hMpxV/Germany/un-RKI-142/2022|EPI_ISL_13744911|2022-07	1336	EPI_ISL_13744911	IIb B.1	Germany	2022-07	197139
hMpxV/Germany/un-RKI-143/2022|EPI_ISL_13744912|2022-07	1337	EPI_ISL_13744912	IIb B.1	Germany	2022-07	197139
hMpxV/Germany/un-RKI-144/2022|EPI_ISL_13744913|2022-07	1338	EPI_ISL_13744913	IIb B.1	Germany	2022-07	197139
hMpxV/Germany/un-RKI-146/2022|EPI_ISL_13744914|2022-07	1339	EPI_ISL_13744914	IIb B.1	Germany	2022-07	197139
hMpxV/Germany/un-RKI-147/2022|EPI_ISL_13744915|2022-07	1340	EPI_ISL_13744915	IIb B.1	Germany	2022-07	197139
hMpxV/Germany/un-RKI-148/2022|EPI_ISL_13744916|2022-07	1341	EPI_ISL_13744916	IIb B.1	Germany	2022-07	197137
hMpxV/Germany/un-RKI-149/2022|EPI_ISL_13744917|2022-07	1342	EPI_ISL_13744917	IIb B.1	Germany	2022-07	197139
hMpxV/Germany/un-RKI-150/2022|EPI_ISL_13744918|2022-07	1343	EPI_ISL_13744918	IIb B.1	Germany	2022-07	197137
hMpxV/Germany/un-RKI-151/2022|EPI_ISL_13744919|2022-07	1344	EPI_ISL_13744919	IIb B.1	Germany	2022-07	197139
hMpxV/Germany/un-RKI-152/2022|EPI_ISL_13744920|2022-07	1345	EPI_ISL_13744920	IIb B.1.8	Germany	2022-07	197139
hMpxV/Germany/un-RKI-153/2022|EPI_ISL_13744921|2022-07	1346	EPI_ISL_13744921	IIb B.1.2	Germany	2022-07	197139
hMpxV/Germany/un-RKI-154/2022|EPI_ISL_13744922|2022-07	1347	EPI_ISL_13744922	IIb B.1.1	Germany	2022-07	197139
hMpxV/Germany/un-RKI-155/2022|EPI_ISL_13744923|2022-07	1348	EPI_ISL_13744923	IIb B.1	Germany	2022-07	197139
hMpxV/Germany/un-RKI-156/2022|EPI_ISL_13744924|2022-07	1349	EPI_ISL_13744924	IIb B.1.5	Germany	2022-07	197139
hMpxV/Germany/un-RKI-157/2022|EPI_ISL_13744925|2022-07	1350	EPI_ISL_13744925	IIb B.1.7	Germany	2022-07	197139
hMpxV/Germany/un-RKI-158/2022|EPI_ISL_13744926|2022-07	1351	EPI_ISL_13744926	IIb B.1.7	Germany	2022-07	197139
hMpxV/Germany/un-RKI-159/2022|EPI_ISL_13744927|2022-07	1352	EPI_ISL_13744927	IIb B.1.5	Germany	2022-07	197139
hMpxV/Germany/un-RKI-161/2022|EPI_ISL_13744928|2022-07	1353	EPI_ISL_13744928	IIb B.1	Germany	2022-07	197139
hMpxV/Germany/un-RKI-162/2022|EPI_ISL_13744929|2022-07	1354	EPI_ISL_13744929	IIb B.1.5	Germany	2022-07	197139
hMpxV/Germany/un-RKI-163/2022|EPI_ISL_13744930|2022-07	1355	EPI_ISL_13744930	IIb B.1.1	Germany	2022-07	197139
hMpxV/Brazil/MG-FUNED-311257928/2022|EPI_ISL_13780332|2022-06-28	1356	EPI_ISL_13780332	IIb A.1 (probable IIb A.1)	Brazil	28-06-2022	190624
hMpxV/Peru/LIM-INS-005/2022|EPI_ISL_13833194|2022-07-01	1357	EPI_ISL_13833194	IIb B.1.6	Peru	2022-01-07	197193
hMpxV/Peru/LIM-INS-006/2022|EPI_ISL_13833195|2022-07-01	1358	EPI_ISL_13833195	IIb B.1	Peru	2022-01-07	197194
hMpxV/Peru/LIM-INS-007/2022|EPI_ISL_13833196|2022-07-01	1359	EPI_ISL_13833196	IIb B.1.6	Peru	2022-01-07	197194
hMpxV/Peru/LIM-INS-008/2022|EPI_ISL_13833197|2022-07-01	1360	EPI_ISL_13833197	IIb B.1.6	Peru	2022-01-07	197194
hMpxV/Germany/BE-ChVir28297/2022|EPI_ISL_13889729|2022-06-04	1361	EPI_ISL_13889729	IIb B.1	Germany	2022-04-06	197344
hMpxV/Germany/BE-ChVir28292/2022|EPI_ISL_13890135|2022-05-30	1362	EPI_ISL_13890135	IIb B.1.1	Germany	30-05-2022	197343
hMpxV/Thailand/CU-220016-FTV/2022|EPI_ISL_14011193|2022-07-17	1363	EPI_ISL_14011193	IIb A.2	Thailand	17-07-2022	197209
hMpxV/USA/WA-UW-0011/2022|EPI_ISL_14033204|2022-07	1364	EPI_ISL_14033204	IIb B.1.1	USA	2022-07	197178
hMpxV/USA/WA-UW-0012/2022|EPI_ISL_14033205|2022-07	1365	EPI_ISL_14033205	IIb B.1.1	USA	2022-07	197176
hMpxV/USA/WA-UW-0014/2022|EPI_ISL_14033206|2022-07	1366	EPI_ISL_14033206	IIb B.1.1	USA	2022-07	197176
hMpxV/USA/WA-UW-0015/2022|EPI_ISL_14033207|2022-07	1367	EPI_ISL_14033207	IIb B.1.1	USA	2022-07	197176
hMpxV/USA/WA-UW-0016/2022|EPI_ISL_14033208|2022-07	1368	EPI_ISL_14033208	IIb B.1	USA	2022-07	197176
hMpxV/USA/WA-UW-0018/2022|EPI_ISL_14033209|2022-07	1369	EPI_ISL_14033209	IIb B.1.1	USA	2022-07	197176
hMpxV/DRC/INRB-MAN-220127/2022|EPI_ISL_14089382|2022-05-19	1370	EPI_ISL_14089382	I	DRC	19-05-2022	32767
hMpxV/Thailand/NIC-251/2022|EPI_ISL_14153982|2022-07-27	1371	EPI_ISL_14153982	IIb B.1	Thailand	27-07-2022	197098
hMpxV/Austria/MUW-1534823/2022|EPI_ISL_14167248|2022-07-15	1372	EPI_ISL_14167248	IIb B.1	Austria	15-07-2022	197200
hMpxV/Spain/un-ISCIII-353_R/2022|EPI_ISL_14181948|2022	1373	EPI_ISL_14181948	IIb B.1	Spain	2022	197375
hMpxV/Spain/un-ISCIII-351_R/2022|EPI_ISL_14181949|2022	1374	EPI_ISL_14181949	IIb B.1	Spain	2022	197358
hMpxV/Spain/un-ISCIII-347/2022|EPI_ISL_14181950|2022	1375	EPI_ISL_14181950	IIb B.1.8	Spain	2022	197004
hMpxV/Spain/un-ISCIII-345_R/2022|EPI_ISL_14181951|2022	1376	EPI_ISL_14181951	IIb B.1	Spain	2022	197225
hMpxV/Spain/un-ISCIII-350_R/2022|EPI_ISL_14181952|2022	1377	EPI_ISL_14181952	IIb B.1	Spain	2022	197290
hMpxV/Spain/un-ISCIII-352_R/2022|EPI_ISL_14181953|2022	1378	EPI_ISL_14181953	IIb B.1.8	Spain	2022	197314
hMpxV/Spain/un-ISCIII-349_R/2022|EPI_ISL_14181954|2022	1379	EPI_ISL_14181954	IIb B.1	Spain	2022	197374
hMpxV/Spain/un-ISCIII-399/2022|EPI_ISL_14181955|2022	1380	EPI_ISL_14181955	IIb B.1	Spain	2022	197342
hMpxV/Spain/un-ISCIII-453/2022|EPI_ISL_14181956|2022	1381	EPI_ISL_14181956	IIb B.1	Spain	2022	197162
hMpxV/Spain/un-ISCIII-395/2022|EPI_ISL_14181957|2022	1382	EPI_ISL_14181957	IIb B.1	Spain	2022	197155
hMpxV/Spain/un-ISCIII-403/2022|EPI_ISL_14181958|2022	1383	EPI_ISL_14181958	IIb B.1	Spain	2022	197293
hMpxV/Spain/un-ISCIII-457/2022|EPI_ISL_14181959|2022	1384	EPI_ISL_14181959	IIb B.1	Spain	2022	197236
hMpxV/Spain/un-ISCIII-407/2022|EPI_ISL_14181960|2022	1385	EPI_ISL_14181960	IIb B.1	Spain	2022	197096
hMpxV/USA/CA-LACPHL-MA00001/2022|EPI_ISL_14189012|2022-07-18	1386	EPI_ISL_14189012	IIb B.1	USA	18-07-2022	195916
hMpxV/USA/CA-LACPHL-MA00002/2022|EPI_ISL_14189013|2022-07-18	1387	EPI_ISL_14189013	IIb B.1	USA	18-07-2022	195600
hMpxV/USA/CA-LACPHL-MA00003/2022|EPI_ISL_14189014|2022-07-17	1388	EPI_ISL_14189014	IIb B.1	USA	17-07-2022	195592
hMpxV/USA/CA-LACPHL-MA00004/2022|EPI_ISL_14189015|2022-07-17	1389	EPI_ISL_14189015	IIb B.1	USA	17-07-2022	195589
hMpxV/USA/CA-LACPHL-MA00005/2022|EPI_ISL_14189016|2022-07-18	1390	EPI_ISL_14189016	IIb B.1.8	USA	18-07-2022	196003
hMpxV/USA/CA-LACPHL-MA00006/2022|EPI_ISL_14189017|2022-07-17	1391	EPI_ISL_14189017	IIb B.1.2	USA	17-07-2022	195591
hMpxV/USA/CA-LACPHL-MA00007/2022|EPI_ISL_14189018|2022-07-16	1392	EPI_ISL_14189018	IIb B.1	USA	16-07-2022	195940
hMpxV/USA/CA-LACPHL-MA00008/2022|EPI_ISL_14189019|2022-07-15	1393	EPI_ISL_14189019	IIb B.1.1	USA	15-07-2022	195590
hMpxV/DRC/EQT-INRB-0049/2022|EPI_ISL_14201640|2022	1394	EPI_ISL_14201640	I	DRC	2022	32767
hMpxV/DRC/EQT-INRB-0050/2022|EPI_ISL_14201641|2022	1395	EPI_ISL_14201641	I	DRC	2022	32759
hMpxV/DRC/KWI-INRB-0113/2022|EPI_ISL_14201642|2022-05-03	1396	EPI_ISL_14201642	I	DRC	2022-03-05	32767
hMpxV/DRC/KWI-INRB-0129/2022|EPI_ISL_14201643|2022-05-31	1397	EPI_ISL_14201643	I	DRC	31-05-2022	32767
hMpxV/DRC/TSH-INRB-0173/2022|EPI_ISL_14201644|2022	1398	EPI_ISL_14201644	I	DRC	2022	32767
hMpxV/DRC/EQT-INRB-0174/2022|EPI_ISL_14201645|2022	1399	EPI_ISL_14201645	I	DRC	2022	32729
hMpxV/USA/un-UW-0024/2022|EPI_ISL_14216746|2022-07	1400	EPI_ISL_14216746	IIb B.1	USA	2022-07	197174
hMpxV/USA/un-UW-0025/2022|EPI_ISL_14216748|2022-07	1401	EPI_ISL_14216748	IIb B.1.1	USA	2022-07	197173
hMpxV/USA/un-UW-0026/2022|EPI_ISL_14216750|2022-07	1402	EPI_ISL_14216750	IIb B.1	USA	2022-07	197176
hMpxV/USA/un-UW-0027/2022|EPI_ISL_14216752|2022-07	1403	EPI_ISL_14216752	IIb B.1	USA	2022-07	197176
hMpxV/USA/un-UW-0028/2022|EPI_ISL_14216753|2022-07	1404	EPI_ISL_14216753	IIb B.1	USA	2022-07	197176
hMpxV/USA/un-UW-0029/2022|EPI_ISL_14216754|2022-07	1405	EPI_ISL_14216754	IIb B.1.2	USA	2022-07	197176
hMpxV/USA/un-UW-0030/2022|EPI_ISL_14216755|2022-07	1406	EPI_ISL_14216755	IIb B.1.1	USA	2022-07	197174
hMpxV/USA/un-UW-0031/2022|EPI_ISL_14216756|2022-07	1407	EPI_ISL_14216756	IIb B.1	USA	2022-07	197176
hMpxV/USA/un-UW-0032/2022|EPI_ISL_14216757|2022-07	1408	EPI_ISL_14216757	IIb B.1	USA	2022-07	197176
hMpxV/USA/un-UW-0033/2022|EPI_ISL_14216758|2022-07	1409	EPI_ISL_14216758	IIb B.1.3	USA	2022-07	197176
hMpxV/USA/un-UW-0034/2022|EPI_ISL_14216759|2022-07	1410	EPI_ISL_14216759	IIb B.1	USA	2022-07	197176
hMpxV/USA/un-UW-0035/2022|EPI_ISL_14216761|2022-07	1411	EPI_ISL_14216761	IIb B.1	USA	2022-07	197176
hMpxV/USA/un-UW-0036/2022|EPI_ISL_14216762|2022-07	1412	EPI_ISL_14216762	IIb B.1.1	USA	2022-07	197176
hMpxV/USA/un-UW-0037/2022|EPI_ISL_14216764|2022-07	1413	EPI_ISL_14216764	IIb B.1.1	USA	2022-07	197176
hMpxV/USA/un-UW-0038/2022|EPI_ISL_14216767|2022-07	1414	EPI_ISL_14216767	IIb B.1.1	USA	2022-07	197176
hMpxV/USA/un-UW-0039/2022|EPI_ISL_14216769|2022-07	1415	EPI_ISL_14216769	IIb B.1	USA	2022-07	197180
hMpxV/Chile/RM-ISP-75625/2022|EPI_ISL_14224334|2022-06-16	1416	EPI_ISL_14224334	IIb B.1	Chile	16-06-2022	197205
hMpxV/Italy/TUS-AOUP-GDLS1974/2022|EPI_ISL_14259830|2022-07-15	1417	EPI_ISL_14259830	#REF!	Italy	15-07-2022	1253
hMpxV/Peru/CAL-INS-069/2022|EPI_ISL_14445098|2022-07-22	1418	EPI_ISL_14445098	IIb B.1.6	Peru	22-07-2022	197194
hMpxV/Peru/CUS-INS-040/2022|EPI_ISL_14445099|2022-07-15	1419	EPI_ISL_14445099	IIb B.1	Peru	15-07-2022	197134
hMpxV/Brazil/RS-CEVS-CDCT60/2022|EPI_ISL_14465517|2022-08-04	1420	EPI_ISL_14465517	IIb B.1.1	Brazil	2022-04-08	196316
hMpxV/Peru/LIM-INS-084/2022|EPI_ISL_14584297|2022-07-25	1421	EPI_ISL_14584297	IIb B.1.6	Peru	25-07-2022	197193
hMpxV/Peru/LIM-INS-106/2022|EPI_ISL_14584298|2022-07-26	1422	EPI_ISL_14584298	IIb B.1.6	Peru	26-07-2022	197193
hMpxV/Peru/LIM-INS-114/2022|EPI_ISL_14584299|2022-07-29	1423	EPI_ISL_14584299	IIb B.1.6	Peru	29-07-2022	197191
hMpxV/Canada/un-NML-3971/2022|EPI_ISL_14587543|2022-07-04	1424	EPI_ISL_14587543	IIb B.1.6 (probable IIb B.1.6)	Canada	2022-04-07	197178
hMpxV/Canada/un-NML-3972/2022|EPI_ISL_14587544|2022-07-04	1425	EPI_ISL_14587544	IIb B.1	Canada	2022-04-07	197178
hMpxV/Canada/un-NML-3975/2022|EPI_ISL_14587545|2022-07-04	1426	EPI_ISL_14587545	IIb B.1	Canada	2022-04-07	197181
hMpxV/Canada/un-NML-3976/2022|EPI_ISL_14587546|2022-07-04	1427	EPI_ISL_14587546	IIb B.1	Canada	2022-04-07	197175
hMpxV/Canada/un-NML-4014/2022|EPI_ISL_14587547|2022-07-05	1428	EPI_ISL_14587547	IIb B.1.6 (probable IIb B.1.6)	Canada	2022-05-07	197180
hMpxV/Canada/un-NML-4017/2022|EPI_ISL_14587548|2022-07-05	1429	EPI_ISL_14587548	IIb B.1	Canada	2022-05-07	197182
hMpxV/Canada/un-NML-4024/2022|EPI_ISL_14587549|2022-07-05	1430	EPI_ISL_14587549	IIb B.1	Canada	2022-05-07	197176
hMpxV/Canada/un-NML-4038/2022|EPI_ISL_14587550|2022-07-07	1431	EPI_ISL_14587550	IIb B.1	Canada	2022-07-07	197178
hMpxV/Canada/un-NML-4057/2022|EPI_ISL_14587551|2022-07-08	1432	EPI_ISL_14587551	IIb B.1.4 (probable IIb B.1.4)	Canada	2022-08-07	197177
hMpxV/Germany/un-RKI282/2022|EPI_ISL_14587552|2022-08	1433	EPI_ISL_14587552	IIb B.1.1	Germany	2022-08	197139
hMpxV/Germany/un-RKI283/2022|EPI_ISL_14587553|2022-08	1434	EPI_ISL_14587553	IIb B.1.2	Germany	2022-08	197139
hMpxV/Germany/un-RKI284/2022|EPI_ISL_14587554|2022-08	1435	EPI_ISL_14587554	IIb B.1.8	Germany	2022-08	197140
hMpxV/Germany/un-RKI285/2022|EPI_ISL_14587555|2022-08	1436	EPI_ISL_14587555	IIb B.1.2	Germany	2022-08	197140
hMpxV/Germany/un-RKI286/2022|EPI_ISL_14587556|2022-08	1437	EPI_ISL_14587556	IIb B.1.2	Germany	2022-08	197139
hMpxV/Germany/un-RKI287/2022|EPI_ISL_14587557|2022-08	1438	EPI_ISL_14587557	IIb B.1	Germany	2022-08	197139
hMpxV/Germany/un-RKI288/2022|EPI_ISL_14587558|2022-08	1439	EPI_ISL_14587558	IIb B.1.3	Germany	2022-08	197140
hMpxV/Brazil/SP-IAL-43/2022|EPI_ISL_14623175|2022-08-03	1440	EPI_ISL_14623175	IIb B.1.1	Brazil	2022-03-08	196733
hMpxV/Brazil/SP-IAL-46/2022|EPI_ISL_14624411|2022-08-03	1441	EPI_ISL_14624411	IIb B.1.1	Brazil	2022-03-08	196349
hMpxV/USA/CA-CDPH-000007/2022|EPI_ISL_14736400|2022-06-21	1442	EPI_ISL_14736400	IIb B.1	USA	21-06-2022	197201
hMpxV/USA/CA-CDPH-000008/2022|EPI_ISL_14736401|2022-06-28	1443	EPI_ISL_14736401	IIb B.1	USA	28-06-2022	195611
hMpxV/USA/CA-CDPH-000009/2022|EPI_ISL_14736402|2022-06-30	1444	EPI_ISL_14736402	IIb B.1	USA	30-06-2022	197200
hMpxV/USA/CA-CDPH-000010/2022|EPI_ISL_14736403|2022-07-07	1445	EPI_ISL_14736403	IIb B.1	USA	2022-07-07	197194
hMpxV/USA/CA-CDPH-000011/2022|EPI_ISL_14736404|2022-06-14	1446	EPI_ISL_14736404	IIb B.1	USA	14-06-2022	195609
hMpxV/Portugal/INSA-PT0130/2022|EPI_ISL_14752100|2022-07-11	1447	EPI_ISL_14752100	IIb B.1	Portugal	2022-11-07	196273
hMpxV/Portugal/INSA-PT0132/2022|EPI_ISL_14752102|2022-07-08	1448	EPI_ISL_14752102	IIb B.1	Portugal	2022-08-07	195608
hMpxV/Portugal/INSA-PT0133/2022|EPI_ISL_14752104|2022-07-08	1449	EPI_ISL_14752104	IIb B.1	Portugal	2022-08-07	195749
hMpxV/Portugal/INSA-PT0134/2022|EPI_ISL_14752106|2022-07-11	1450	EPI_ISL_14752106	IIb B.1	Portugal	2022-11-07	196333
hMpxV/Portugal/INSA-PT0135/2022|EPI_ISL_14752108|2022-07-08	1451	EPI_ISL_14752108	IIb B.1.7	Portugal	2022-08-07	196393
hMpxV/Portugal/INSA-PT0136/2022|EPI_ISL_14752109|2022-07-10	1452	EPI_ISL_14752109	IIb B.1	Portugal	2022-10-07	196177
hMpxV/Portugal/INSA-PT0139/2022|EPI_ISL_14752111|2022-07-11	1453	EPI_ISL_14752111	IIb B.1	Portugal	2022-11-07	196420
hMpxV/Portugal/INSA-PT0142/2022|EPI_ISL_14752113|2022-07-07	1454	EPI_ISL_14752113	IIb B.1	Portugal	2022-07-07	196379
hMpxV/Portugal/INSA-PT0143/2022|EPI_ISL_14752115|2022-07-07	1455	EPI_ISL_14752115	IIb B.1	Portugal	2022-07-07	195601
hMpxV/Portugal/INSA-PT0144/2022|EPI_ISL_14752117|2022-07-07	1456	EPI_ISL_14752117	IIb B.1	Portugal	2022-07-07	195595
hMpxV/Portugal/INSA-PT0145/2022|EPI_ISL_14752119|2022-07-07	1457	EPI_ISL_14752119	IIb B.1	Portugal	2022-07-07	195625
hMpxV/Portugal/INSA-PT0148/2022|EPI_ISL_14752120|2022-07-07	1458	EPI_ISL_14752120	IIb B.1	Portugal	2022-07-07	195595
hMpxV/Portugal/INSA-PT0149/2022|EPI_ISL_14752122|2022-07-06	1459	EPI_ISL_14752122	IIb B.1	Portugal	2022-06-07	195610
hMpxV/Portugal/INSA-PT0150/2022|EPI_ISL_14752124|2022-07-06	1460	EPI_ISL_14752124	IIb B.1	Portugal	2022-06-07	196283
hMpxV/Portugal/INSA-PT0151/2022|EPI_ISL_14752126|2022-07-06	1461	EPI_ISL_14752126	IIb B.1	Portugal	2022-06-07	196275
hMpxV/Portugal/INSA-PT0152/2022|EPI_ISL_14752127|2022-07-06	1462	EPI_ISL_14752127	IIb B.1	Portugal	2022-06-07	196395
hMpxV/Portugal/INSA-PT0153/2022|EPI_ISL_14752128|2022-07-06	1463	EPI_ISL_14752128	IIb B.1	Portugal	2022-06-07	196347
hMpxV/Portugal/INSA-PT0154/2022|EPI_ISL_14752129|2022-07-06	1464	EPI_ISL_14752129	IIb B.1	Portugal	2022-06-07	196423
hMpxV/Portugal/INSA-PT0155/2022|EPI_ISL_14752130|2022-07-06	1465	EPI_ISL_14752130	IIb B.1	Portugal	2022-06-07	196343
hMpxV/Portugal/INSA-PT0156/2022|EPI_ISL_14752131|2022-07-04	1466	EPI_ISL_14752131	IIb B.1	Portugal	2022-04-07	196181
hMpxV/Portugal/INSA-PT0157/2022|EPI_ISL_14752132|2022-07-05	1467	EPI_ISL_14752132	IIb B.1	Portugal	2022-05-07	196183
hMpxV/Portugal/INSA-PT0158/2022|EPI_ISL_14752133|2022-07-07	1468	EPI_ISL_14752133	IIb B.1	Portugal	2022-07-07	196372
hMpxV/Portugal/INSA-PT0165/2022|EPI_ISL_14752146|2022-07-05	1469	EPI_ISL_14752146	IIb B.1	Portugal	2022-05-07	196235
hMpxV/Portugal/INSA-PT0168/2022|EPI_ISL_14752148|2022-07-03	1470	EPI_ISL_14752148	IIb B.1	Portugal	2022-03-07	196358
hMpxV/Portugal/INSA-PT0169/2022|EPI_ISL_14752150|2022-07-03	1471	EPI_ISL_14752150	IIb B.1	Portugal	2022-03-07	195605
hMpxV/Portugal/INSA-PT0170/2022|EPI_ISL_14752152|2022-07-03	1472	EPI_ISL_14752152	IIb B.1	Portugal	2022-03-07	195654
hMpxV/Portugal/INSA-PT0171/2022|EPI_ISL_14752154|2022-07-02	1473	EPI_ISL_14752154	IIb B.1	Portugal	2022-02-07	195595
hMpxV/Portugal/INSA-PT0172/2022|EPI_ISL_14752156|2022-06-30	1474	EPI_ISL_14752156	IIb B.1	Portugal	30-06-2022	196167
hMpxV/Portugal/INSA-PT0173/2022|EPI_ISL_14752157|2022-06-30	1475	EPI_ISL_14752157	IIb B.1	Portugal	30-06-2022	195601
hMpxV/Portugal/INSA-PT0174/2022|EPI_ISL_14752159|2022-06-30	1476	EPI_ISL_14752159	IIb B.1	Portugal	30-06-2022	195611
hMpxV/Portugal/INSA-PT0175/2022|EPI_ISL_14752161|2022-06-29	1477	EPI_ISL_14752161	IIb B.1	Portugal	29-06-2022	195615
hMpxV/Portugal/INSA-PT0176/2022|EPI_ISL_14752163|2022-07-01	1478	EPI_ISL_14752163	IIb B.1	Portugal	2022-01-07	195651
hMpxV/Portugal/INSA-PT0177/2022|EPI_ISL_14752165|2022-06-30	1479	EPI_ISL_14752165	IIb B.1	Portugal	30-06-2022	196019
hMpxV/Portugal/INSA-PT0178/2022|EPI_ISL_14752167|2022-06-30	1480	EPI_ISL_14752167	IIb B.1	Portugal	30-06-2022	196019
hMpxV/Portugal/INSA-PT0179/2022|EPI_ISL_14752169|2022-06-30	1481	EPI_ISL_14752169	IIb B.1.7	Portugal	30-06-2022	196355
hMpxV/Portugal/INSA-PT0180/2022|EPI_ISL_14752171|2022-06-27	1482	EPI_ISL_14752171	IIb B.1	Portugal	27-06-2022	195915
hMpxV/Portugal/INSA-PT0181/2022|EPI_ISL_14752173|2022-06-28	1483	EPI_ISL_14752173	IIb B.1	Portugal	28-06-2022	196448
hMpxV/Portugal/INSA-PT0182/2022|EPI_ISL_14752175|2022-06-27	1484	EPI_ISL_14752175	IIb B.1	Portugal	27-06-2022	195639
hMpxV/Portugal/INSA-PT0183/2022|EPI_ISL_14752177|2022-06-28	1485	EPI_ISL_14752177	IIb B.1	Portugal	28-06-2022	196067
hMpxV/Portugal/INSA-PT0184/2022|EPI_ISL_14752178|2022-06-28	1486	EPI_ISL_14752178	IIb B.1	Portugal	28-06-2022	196215
hMpxV/Brazil/SP-IAL-59/2022|EPI_ISL_14772912|2022-08-18	1487	EPI_ISL_14772912	IIb B.1.1	Brazil	18-08-2022	197177
hMpxV/Brazil/SP-IAL-60/2022|EPI_ISL_14772913|2022-08-22	1488	EPI_ISL_14772913	IIb B.1.1	Brazil	22-08-2022	196840
hMpxV/Brazil/SP-IAL-61/2022|EPI_ISL_14772914|2022-08-17	1489	EPI_ISL_14772914	IIb B.1.1	Brazil	17-08-2022	196470
hMpxV/Brazil/SP-IAL-62/2022|EPI_ISL_14773001|2022-08-22	1490	EPI_ISL_14773001	IIb B.1.1	Brazil	22-08-2022	196487
hMpxV/Italy/SIC-AOUP-UNIPA_VL/2022|EPI_ISL_14783237|2022-08-09	1491	EPI_ISL_14783237	IIb B.1.5	Italy	2022-09-08	197141
hMpxV/Italy/VEN-IRCCS-SCDC-2/2022|EPI_ISL_14786346|2022-07-19	1492	EPI_ISL_14786346	IIb B.1	Italy	19-07-2022	197076
hMpxV/Netherlands/un-EMC-NL025/2022|EPI_ISL_14795259|2022-08-01	1493	EPI_ISL_14795259	#REF!	Netherlands	2022-01-08	196303
hMpxV/USA/OK-UN-21/2022|EPI_ISL_14804638|2022-06-14	1494	EPI_ISL_14804638	IIb B.1	USA	14-06-2022	197178
hMpxV/USA/OK-UN-41/2022|EPI_ISL_14804639|2022-07-13	1495	EPI_ISL_14804639	IIb B.1	USA	13-07-2022	197177
hMpxV/USA/OK-UN-66/2022|EPI_ISL_14804641|2022-07-22	1496	EPI_ISL_14804641	IIb B.1	USA	22-07-2022	197192
hMpxV/USA/OK-UN-67/2022|EPI_ISL_14804642|2022-07-19	1497	EPI_ISL_14804642	IIb B.1	USA	19-07-2022	197175
hMpxV/USA/OK-UN-68/2022|EPI_ISL_14804643|2022-07-22	1498	EPI_ISL_14804643	IIb B.1.8	USA	22-07-2022	197175
hMpxV/USA/OK-UN-69/2022|EPI_ISL_14804644|2022-07-22	1499	EPI_ISL_14804644	IIb B.1.5	USA	22-07-2022	197176
hMpxV/USA/OK-UN-86/2022|EPI_ISL_14804645|2022-07-27	1500	EPI_ISL_14804645	IIb B.1	USA	27-07-2022	197193
hMpxV/USA/OK-UN-134/2022|EPI_ISL_14804646|2022-08-08	1501	EPI_ISL_14804646	IIb B.1.4	USA	2022-08-08	197176
hMpxV/USA/OK-UN-149/2022|EPI_ISL_14804647|2022-08-11	1502	EPI_ISL_14804647	IIb B.1	USA	2022-11-08	197174
hMpxV/Brazil/SP-IAL-63/2022|EPI_ISL_14809096|2022-08-19	1503	EPI_ISL_14809096	IIb B.1.1	Brazil	19-08-2022	197175
hMpxV/Brazil/SP-IAL-64/2022|EPI_ISL_14809097|2022-08-19	1504	EPI_ISL_14809097	IIb B.1	Brazil	19-08-2022	196484
hMpxV/Brazil/SP-IAL-65/2022|EPI_ISL_14809098|2022-08-24	1505	EPI_ISL_14809098	IIb B.1	Brazil	24-08-2022	197193
hMpxV/Brazil/PR-IAL-66/2022|EPI_ISL_14809099|2022-08-19	1506	EPI_ISL_14809099	IIb B.1.1	Brazil	19-08-2022	197176
hMpxV/Netherlands/un-EMC-NL027/2022|EPI_ISL_14810404|2022-08-01	1507	EPI_ISL_14810404	IIb B.1	Netherlands	2022-01-08	197204
hMpxV/Netherlands/un-EMC-NL028/2022|EPI_ISL_14810405|2022-08-03	1508	EPI_ISL_14810405	IIb B.1	Netherlands	2022-03-08	197204
hMpxV/Netherlands/un-EMC-NL029/2022|EPI_ISL_14810406|2022-08-03	1509	EPI_ISL_14810406	IIb B.1.1	Netherlands	2022-03-08	197195
hMpxV/Netherlands/un-EMC-NL030/2022|EPI_ISL_14810407|2022-08-02	1510	EPI_ISL_14810407	IIb B.1	Netherlands	2022-02-08	197204
hMpxV/Iran/IPI-0530/2022|EPI_ISL_14810460|2022-08-11	1511	EPI_ISL_14810460	#REF!	Iran	2022-11-08	1280
hMpxV/Peru/ARE-INS-138/2022|EPI_ISL_14818800|2022-08-10	1512	EPI_ISL_14818800	IIb B.1	Peru	2022-10-08	197196
hMpxV/Peru/ARE-INS-139/2022|EPI_ISL_14818801|2022-08-10	1513	EPI_ISL_14818801	IIb B.1	Peru	2022-10-08	197193
hMpxV/Peru/ARE-INS-140/2022|EPI_ISL_14818802|2022-08-10	1514	EPI_ISL_14818802	IIb B.1	Peru	2022-10-08	197193
hMpxV/Peru/LIM-INS-141/2022|EPI_ISL_14818803|2022-08-12	1515	EPI_ISL_14818803	IIb B.1	Peru	2022-12-08	197193
hMpxV/Peru/UCA-INS-142/2022|EPI_ISL_14818804|2022-08-08	1516	EPI_ISL_14818804	IIb B.1.6	Peru	2022-08-08	197193
hMpxV/Peru/LAM-INS-143/2022|EPI_ISL_14818805|2022-08-10	1517	EPI_ISL_14818805	IIb B.1	Peru	2022-10-08	197194
hMpxV/Peru/PIU-INS-144/2022|EPI_ISL_14818806|2022-08-09	1518	EPI_ISL_14818806	IIb B.1	Peru	2022-09-08	197193
hMpxV/Peru/LAL-INS-145/2022|EPI_ISL_14818807|2022-08-12	1519	EPI_ISL_14818807	IIb B.1.6	Peru	2022-12-08	197194
hMpxV/Peru/LAL-INS-146/2022|EPI_ISL_14818808|2022-08-12	1520	EPI_ISL_14818808	IIb B.1.6	Peru	2022-12-08	197196
hMpxV/Peru/LAL-INS-147/2022|EPI_ISL_14818809|2022-08-12	1521	EPI_ISL_14818809	IIb B.1.6	Peru	2022-12-08	197188
hMpxV/Peru/LIM-INS-148/2022|EPI_ISL_14818810|2022-08-13	1522	EPI_ISL_14818810	IIb B.1.6	Peru	13-08-2022	197195
hMpxV/Peru/LIM-INS-149/2022|EPI_ISL_14818811|2022-08-13	1523	EPI_ISL_14818811	IIb B.1.2	Peru	13-08-2022	197193
hMpxV/Peru/LIM-INS-150/2022|EPI_ISL_14818812|2022-08-14	1524	EPI_ISL_14818812	IIb B.1.6	Peru	14-08-2022	197193
hMpxV/Peru/LIM-INS-151/2022|EPI_ISL_14818813|2022-08-14	1525	EPI_ISL_14818813	IIb B.1.6	Peru	14-08-2022	197196
hMpxV/Peru/LIM-INS-152/2022|EPI_ISL_14818814|2022-08-10	1526	EPI_ISL_14818814	IIb B.1.6	Peru	2022-10-08	197193
hMpxV/Peru/LIM-INS-153/2022|EPI_ISL_14818815|2022-08-11	1527	EPI_ISL_14818815	IIb B.1.6	Peru	2022-11-08	197194
hMpxV/Peru/LIM-INS-154/2022|EPI_ISL_14818816|2022-08-09	1528	EPI_ISL_14818816	IIb B.1.6	Peru	2022-09-08	197191
hMpxV/Peru/LIM-INS-155/2022|EPI_ISL_14818817|2022-08-09	1529	EPI_ISL_14818817	IIb B.1	Peru	2022-09-08	197195
hMpxV/Peru/LIM-INS-156/2022|EPI_ISL_14818818|2022-08-09	1530	EPI_ISL_14818818	IIb B.1	Peru	2022-09-08	197191
hMpxV/Peru/LIM-INS-157/2022|EPI_ISL_14818819|2022-08-09	1531	EPI_ISL_14818819	IIb B.1	Peru	2022-09-08	197193
hMpxV/Peru/LIM-INS-158/2022|EPI_ISL_14818820|2022-08-09	1532	EPI_ISL_14818820	IIb B.1.6	Peru	2022-09-08	197193
hMpxV/Peru/LIM-INS-159/2022|EPI_ISL_14818821|2022-08-08	1533	EPI_ISL_14818821	IIb B.1.6	Peru	2022-08-08	197193
hMpxV/Peru/LIM-INS-160/2022|EPI_ISL_14818822|2022-08-08	1534	EPI_ISL_14818822	IIb B.1.6	Peru	2022-08-08	197193
hMpxV/England/CIDR-GSTT-P1/2022|EPI_ISL_13056891|2022-05-11	1535	EPI_ISL_13056891	IIb B.1	England	2022-11-05	184777
hMpxV/USA/FL-CDC-001/2022|EPI_ISL_13094227|2022-05-22	1536	EPI_ISL_13094227	IIb A.2	USA	22-05-2022	197166
hMpxV/Italy/LOM-UniSR-1/2022|EPI_ISL_13157812|2022-05-26	1537	EPI_ISL_13157812	IIb B.1	Italy	26-05-2022	172747
hMpxV/Brazil/SP-SPH-0001/2022|EPI_ISL_13270980|2022-06-07	1538	EPI_ISL_13270980	IIb B.1	Brazil	2022-07-06	197420
hMpxV/Spain/CT-HUVH-60425/2022|EPI_ISL_13363142|2022-06-10	1539	EPI_ISL_13363142	IIb B.1	Spain	2022-10-06	197181
hMpxV/Brazil/SP-IAL-09/2022|EPI_ISL_13437056|2022-06-20	1540	EPI_ISL_13437056	IIb B.1	Brazil	20-06-2022	197347
hMpxV/Canada/un-NML-3071/2022|EPI_ISL_13544225|2022-05-27	1541	EPI_ISL_13544225	IIb B.1.4 (probable IIb B.1.4)	Canada	27-05-2022	197187
hMpxV/Canada/un-NML-3127/2022|EPI_ISL_13544226|2022-05-30	1542	EPI_ISL_13544226	IIb B.1	Canada	30-05-2022	197169
hMpxV/Canada/un-NML-3193/2022|EPI_ISL_13544227|2022-05-31	1543	EPI_ISL_13544227	IIb B.1.4 (probable IIb B.1.4)	Canada	31-05-2022	197158
hMpxV/Canada/un-NML-3137/2022|EPI_ISL_13544228|2022-05-29	1544	EPI_ISL_13544228	IIb B.1	Canada	29-05-2022	197158
hMpxV/Canada/un-NML-3214/2022|EPI_ISL_13544229|2022-05-30	1545	EPI_ISL_13544229	IIb B.1.4	Canada	30-05-2022	197194
hMpxV/Canada/un-NML-3292/2022|EPI_ISL_13544230|2022-06-01	1546	EPI_ISL_13544230	IIb B.1	Canada	2022-01-06	197183
hMpxV/Canada/un-NML-3407/2022|EPI_ISL_13544231|2022-06-04	1547	EPI_ISL_13544231	IIb B.1.4	Canada	2022-04-06	197195
hMpxV/Canada/un-NML-3412/2022|EPI_ISL_13544232|2022-06-04	1548	EPI_ISL_13544232	IIb B.1.4 (probable IIb B.1.4)	Canada	2022-04-06	197204
hMpxV/Canada/un-NML-3467/2022|EPI_ISL_13544233|2022-06-04	1549	EPI_ISL_13544233	IIb B.1.4	Canada	2022-04-06	197204
hMpxV/Canada/un-NML-3472/2022|EPI_ISL_13544234|2022-06-02	1550	EPI_ISL_13544234	IIb B.1	Canada	2022-02-06	197195
hMpxV/Canada/un-NML-3476/2022|EPI_ISL_13544235|2022-05-27	1551	EPI_ISL_13544235	IIb B.1	Canada	27-05-2022	197195
hMpxV/Canada/un-NML-3486/2022|EPI_ISL_13544236|2022-06-08	1552	EPI_ISL_13544236	IIb B.1 (probable IIb B.1)	Canada	2022-08-06	197192
hMpxV/Canada/un-NML-2833/2022|EPI_ISL_13544237|2022-05-13	1553	EPI_ISL_13544237	IIb B.1.4	Canada	13-05-2022	197194
hMpxV/Canada/un-NML-2857/2022|EPI_ISL_13544238|2022-05-19	1554	EPI_ISL_13544238	IIb B.1 (probable IIb B.1)	Canada	19-05-2022	197143
hMpxV/Canada/un-NML-2858/2022|EPI_ISL_13544239|2022-05-19	1555	EPI_ISL_13544239	IIb B.1 (probable IIb B.1)	Canada	19-05-2022	197169
hMpxV/Canada/un-NML-2870/2022|EPI_ISL_13544240|2022-05-21	1556	EPI_ISL_13544240	IIb B.1	Canada	21-05-2022	197182
hMpxV/Canada/un-NML-2898/2022|EPI_ISL_13544241|2022-05-20	1557	EPI_ISL_13544241	IIb B.1 (probable IIb B.1)	Canada	20-05-2022	197174
hMpxV/Canada/un-NML-3080/2022|EPI_ISL_13544242|2022-05-26	1558	EPI_ISL_13544242	IIb B.1 (probable IIb B.1)	Canada	26-05-2022	197198
hMpxV/Canada/un-NML-3086/2022|EPI_ISL_13544243|2022-05-25	1559	EPI_ISL_13544243	IIb B.1 (probable IIb B.1)	Canada	25-05-2022	197192
hMpxV/Canada/un-NML-3100/2022|EPI_ISL_13544244|2022-05-27	1560	EPI_ISL_13544244	IIb B.1	Canada	27-05-2022	197194
hMpxV/Canada/un-NML-3141/2022|EPI_ISL_13544245|2022-05-27	1561	EPI_ISL_13544245	IIb B.1	Canada	27-05-2022	197194
hMpxV/Canada/un-NML-3147/2022|EPI_ISL_13544246|2022-05-27	1562	EPI_ISL_13544246	IIb B.1	Canada	27-05-2022	197198
hMpxV/Canada/un-NML-3153/2022|EPI_ISL_13544247|2022-05-28	1563	EPI_ISL_13544247	IIb B.1	Canada	28-05-2022	197198
hMpxV/Canada/un-NML-3162/2022|EPI_ISL_13544248|2022-05-29	1564	EPI_ISL_13544248	IIb B.1	Canada	29-05-2022	197194
hMpxV/Canada/un-NML-3165/2022|EPI_ISL_13544249|2022-05-29	1565	EPI_ISL_13544249	IIb B.1	Canada	29-05-2022	197189
hMpxV/Canada/un-NML-3253/2022|EPI_ISL_13544250|2022-05-30	1566	EPI_ISL_13544250	IIb B.1.4 (probable IIb B.1.4)	Canada	30-05-2022	197198
hMpxV/Canada/un-NML-3257/2022|EPI_ISL_13544251|2022-05-30	1567	EPI_ISL_13544251	IIb B.1	Canada	30-05-2022	197202
hMpxV/Canada/un-NML-3262/2022|EPI_ISL_13544252|2022-05-30	1568	EPI_ISL_13544252	IIb B.1	Canada	30-05-2022	197194
hMpxV/Canada/un-NML-3269/2022|EPI_ISL_13544253|2022-05-31	1569	EPI_ISL_13544253	IIb B.1 (probable IIb B.1)	Canada	31-05-2022	197198
hMpxV/Canada/un-NML-3272/2022|EPI_ISL_13544254|2022-05-31	1570	EPI_ISL_13544254	IIb B.1	Canada	31-05-2022	197194
hMpxV/Canada/un-NML-3273/2022|EPI_ISL_13544255|2022-05-31	1571	EPI_ISL_13544255	IIb B.1	Canada	31-05-2022	197206
hMpxV/Canada/un-NML-3336/2022|EPI_ISL_13544256|2022-06-01	1572	EPI_ISL_13544256	IIb B.1	Canada	2022-01-06	197193
hMpxV/Canada/un-NML-3339/2022|EPI_ISL_13544257|2022-06-01	1573	EPI_ISL_13544257	IIb B.1	Canada	2022-01-06	197195
hMpxV/Canada/un-NML-3342/2022|EPI_ISL_13544258|2022-06-01	1574	EPI_ISL_13544258	IIb B.1	Canada	2022-01-06	197195
hMpxV/Canada/un-NML-3344/2022|EPI_ISL_13544259|2022-06-01	1575	EPI_ISL_13544259	IIb B.1 (probable IIb B.1)	Canada	2022-01-06	197219
hMpxV/Canada/un-NML-3348/2022|EPI_ISL_13544260|2022-05-31	1576	EPI_ISL_13544260	IIb B.1	Canada	31-05-2022	197195
hMpxV/Canada/un-NML-3357/2022|EPI_ISL_13544261|2022-06-02	1577	EPI_ISL_13544261	IIb B.1	Canada	2022-02-06	197193
hMpxV/Canada/un-NML-3363/2022|EPI_ISL_13544262|2022-06-02	1578	EPI_ISL_13544262	IIb B.1	Canada	2022-02-06	197204
hMpxV/Canada/un-NML-3366/2022|EPI_ISL_13544263|2022-06-02	1579	EPI_ISL_13544263	IIb B.1	Canada	2022-02-06	197195
hMpxV/Canada/un-NML-3368/2022|EPI_ISL_13544264|2022-06-02	1580	EPI_ISL_13544264	IIb B.1	Canada	2022-02-06	197195
hMpxV/Canada/un-NML-3441/2022|EPI_ISL_13544265|2022-06-02	1581	EPI_ISL_13544265	IIb B.1	Canada	2022-02-06	197194
hMpxV/Canada/un-NML-3448/2022|EPI_ISL_13544266|2022-06-02	1582	EPI_ISL_13544266	IIb B.1	Canada	2022-02-06	197195
hMpxV/Canada/un-NML-3450/2022|EPI_ISL_13544267|2022-06-02	1583	EPI_ISL_13544267	IIb B.1	Canada	2022-02-06	197198
hMpxV/Mexico/NLE-UANL-001/2022|EPI_ISL_13607904|2022-06-28	1584	EPI_ISL_13607904	IIb B.1.7	Mexico	28-06-2022	197584
hMpxV/Australia/un-SAP001/2022|EPI_ISL_13632068|2022-06	1585	EPI_ISL_13632068	IIb B.1 (probable IIb B.1)	Australia	2022-06	197098
hMpxV/Taiwan/CVDCDC-110-231642/2022|EPI_ISL_13632071|2022-06-27	1586	EPI_ISL_13632071	IIb B.1.5	Taiwan	27-06-2022	197315
hMpxV/Brazil/SP-IAL-17/2022|EPI_ISL_13705407|2022-07-04	1587	EPI_ISL_13705407	IIb B.1	Brazil	2022-04-07	197205
hMpxV/Austria/MUW_1531254/2022|EPI_ISL_13842548|2022-07-04	1588	EPI_ISL_13842548	IIb B.1	Austria	2022-04-07	197193
hMpxV/Germany/BE-ChVir28152/2022|EPI_ISL_13889660|2022-05-29	1589	EPI_ISL_13889660	IIb B.1.1	Germany	29-05-2022	197338
hMpxV/Germany/BE-ChVir28692/2022|EPI_ISL_13890204|2022-06-25	1590	EPI_ISL_13890204	IIb B.1	Germany	25-06-2022	197343
hMpxV/Germany/un-RKI177/2022|EPI_ISL_13908360|2022-07	1591	EPI_ISL_13908360	IIb B.1.8	Germany	2022-07	197140
hMpxV/Germany/un-RKI178/2022|EPI_ISL_13908361|2022-07	1592	EPI_ISL_13908361	IIb B.1.8	Germany	2022-07	197141
hMpxV/Germany/un-RKI179/2022|EPI_ISL_13908362|2022-07	1593	EPI_ISL_13908362	IIb B.1	Germany	2022-07	197140
hMpxV/Germany/un-RKI182/2022|EPI_ISL_13908363|2022-07	1594	EPI_ISL_13908363	IIb B.1.1	Germany	2022-07	197140
hMpxV/Germany/un-RKI184/2022|EPI_ISL_13908364|2022-07	1595	EPI_ISL_13908364	IIb B.1.1	Germany	2022-07	197139
hMpxV/Germany/un-RKI185/2022|EPI_ISL_13908365|2022-07	1596	EPI_ISL_13908365	IIb B.1.7	Germany	2022-07	197140
hMpxV/England/UKHSA-5/2022|EPI_ISL_13958697|2022-05-16	1597	EPI_ISL_13958697	IIb B.1	England	16-05-2022	197205
hMpxV/England/UKHSA-6/2022|EPI_ISL_13958698|2022-05	1598	EPI_ISL_13958698	IIb B.1	England	2022-05	197181
hMpxV/USA/WA-UW-0020/2022|EPI_ISL_14033210|2022-07	1599	EPI_ISL_14033210	IIb B.1	USA	2022-07	197176
hMpxV/USA/WA-UW-0021/2022|EPI_ISL_14033211|2022-07	1600	EPI_ISL_14033211	IIb B.1	USA	2022-07	197176
hMpxV/USA/WA-UW-0022/2022|EPI_ISL_14033212|2022-07	1601	EPI_ISL_14033212	IIb B.1	USA	2022-07	197176
hMpxV/USA/WA-UW-0023/2022|EPI_ISL_14033213|2022-07	1602	EPI_ISL_14033213	IIb B.1	USA	2022-07	197177
hMpxV/Austria/MUW-1533374/2022|EPI_ISL_14166709|2022-07-11	1603	EPI_ISL_14166709	IIb B.1	Austria	2022-11-07	197179
hMpxV/Peru/LIM-INS-009/2022|EPI_ISL_14207724|2022-07-01	1604	EPI_ISL_14207724	IIb B.1.6	Peru	2022-01-07	197193
hMpxV/Peru/LIM-INS-010/2022|EPI_ISL_14207725|2022-07-02	1605	EPI_ISL_14207725	IIb B.1.6	Peru	2022-02-07	197194
hMpxV/Peru/LIM-INS-011/2022|EPI_ISL_14207726|2022-07-04	1606	EPI_ISL_14207726	IIb B.1	Peru	2022-04-07	197193
hMpxV/Peru/LIM-INS-012/2022|EPI_ISL_14207727|2022-07-06	1607	EPI_ISL_14207727	IIb B.1.6	Peru	2022-06-07	197193
hMpxV/Peru/LIM-INS-013/2022|EPI_ISL_14207728|2022-07-08	1608	EPI_ISL_14207728	IIb B.1.6	Peru	2022-08-07	197194
hMpxV/Peru/LIM-INS-014/2022|EPI_ISL_14207729|2022-07-09	1609	EPI_ISL_14207729	IIb B.1.6	Peru	2022-09-07	197193
hMpxV/Peru/LIM-INS-015/2022|EPI_ISL_14207730|2022-07-09	1610	EPI_ISL_14207730	IIb B.1.6	Peru	2022-09-07	197193
hMpxV/Peru/LIM-INS-016/2022|EPI_ISL_14207731|2022-07-09	1611	EPI_ISL_14207731	IIb B.1.6	Peru	2022-09-07	197193
hMpxV/Peru/LIM-INS-017/2022|EPI_ISL_14207732|2022-07-08	1612	EPI_ISL_14207732	IIb B.1.6	Peru	2022-08-07	197193
hMpxV/Peru/LIM-INS-018/2022|EPI_ISL_14207733|2022-07-09	1613	EPI_ISL_14207733	IIb B.1.6	Peru	2022-09-07	197193
hMpxV/Peru/LIM-INS-019/2022|EPI_ISL_14207734|2022-07-11	1614	EPI_ISL_14207734	IIb B.1.6	Peru	2022-11-07	197192
hMpxV/Peru/LIM-INS-020/2022|EPI_ISL_14207735|2022-07-12	1615	EPI_ISL_14207735	IIb B.1.6	Peru	2022-12-07	197193
hMpxV/Peru/LIM-INS-021/2022|EPI_ISL_14207736|2022-07-12	1616	EPI_ISL_14207736	IIb B.1.6	Peru	2022-12-07	197193
hMpxV/Peru/LAL-INS-022/2022|EPI_ISL_14207737|2022-07-12	1617	EPI_ISL_14207737	IIb B.1.6	Peru	2022-12-07	197194
hMpxV/Peru/TAC-INS-023/2022|EPI_ISL_14207738|2022-07-12	1618	EPI_ISL_14207738	IIb B.1.6	Peru	2022-12-07	197193
hMpxV/Peru/LAL-INS-024/2022|EPI_ISL_14207739|2022-07-15	1619	EPI_ISL_14207739	IIb B.1.6	Peru	15-07-2022	197193
hMpxV/Peru/LAL-INS-025/2022|EPI_ISL_14207740|2022-07-15	1620	EPI_ISL_14207740	IIb B.1.6	Peru	15-07-2022	197193
hMpxV/Peru/LIM-INS-026/2022|EPI_ISL_14207741|2022-07-15	1621	EPI_ISL_14207741	IIb B.1.6	Peru	15-07-2022	197193
hMpxV/USA/TX-CDC-0001/2022|EPI_ISL_14362272|2022-06	1622	EPI_ISL_14362272	IIb B.1.1	USA	2022-06	197236
hMpxV/USA/NY-CDC-0007/2022|EPI_ISL_14362274|2022-06	1623	EPI_ISL_14362274	IIb B.1.2	USA	2022-06	197163
hMpxV/USA/NY-CDC-0006/2022|EPI_ISL_14362276|2022-06	1624	EPI_ISL_14362276	IIb B.1	USA	2022-06	197189
hMpxV/USA/IL-CDC-0005/2022|EPI_ISL_14362278|2022-06	1625	EPI_ISL_14362278	IIb B.1.7	USA	2022-06	197135
hMpxV/USA/FL-CDC-0004/2022|EPI_ISL_14362280|2022-06	1626	EPI_ISL_14362280	IIb B.1	USA	2022-06	197315
hMpxV/USA/CO-CDC-0003/2022|EPI_ISL_14362282|2022-06	1627	EPI_ISL_14362282	IIb B.1.4	USA	2022-06	197235
hMpxV/USA/CO-CDC-0002/2022|EPI_ISL_14362285|2022-05	1628	EPI_ISL_14362285	IIb B.1	USA	2022-05	197216
hMpxV/USA/CA-CDC-0005/2022|EPI_ISL_14362287|2022-06	1629	EPI_ISL_14362287	IIb B.1.2	USA	2022-06	197015
hMpxV/USA/AZ-CDC-0001/2022|EPI_ISL_14362289|2022-06	1630	EPI_ISL_14362289	IIb B.1	USA	2022-06	197302
hMpxV/Slovakia/CUSP-34542/2022|EPI_ISL_14541645|2022-07-25	1631	EPI_ISL_14541645	IIb B.1	Slovakia	25-07-2022	197101
hMpxV/Slovakia/CUSP-34541/2022|EPI_ISL_14541647|2022-07-25	1632	EPI_ISL_14541647	IIb B.1	Slovakia	25-07-2022	197084
hMpxV/Slovakia/CUSP-34623/2022|EPI_ISL_14541649|2022-07-25	1633	EPI_ISL_14541649	IIb B.1	Slovakia	25-07-2022	197109
hMpxV/Slovakia/CUSP-35368/2022|EPI_ISL_14541652|2022-08-01	1634	EPI_ISL_14541652	IIb B.1	Slovakia	2022-01-08	197108
hMpxV/Slovakia/CUSP-35370/2022|EPI_ISL_14541654|2022-08-01	1635	EPI_ISL_14541654	IIb B.1	Slovakia	2022-01-08	197107
hMpxV/USA/WA-UW-0097/2022|EPI_ISL_14562500|2022-08	1636	EPI_ISL_14562500	IIb B.1	USA	2022-08	197176
hMpxV/USA/WA-UW-0098/2022|EPI_ISL_14562501|2022-08	1637	EPI_ISL_14562501	IIb B.1	USA	2022-08	197176
hMpxV/USA/WA-UW-00101/2022|EPI_ISL_14562502|2022-08	1638	EPI_ISL_14562502	IIb B.1	USA	2022-08	197174
hMpxV/Germany/un-RKI272/2022|EPI_ISL_14562503|2022-08	1639	EPI_ISL_14562503	IIb B.1	Germany	2022-08	197140
hMpxV/Germany/un-RKI274/2022|EPI_ISL_14562504|2022-08	1640	EPI_ISL_14562504	IIb B.1.7	Germany	2022-08	197139
hMpxV/Germany/un-RKI273/2022|EPI_ISL_14562505|2022-08	1641	EPI_ISL_14562505	IIb B.1	Germany	2022-08	197140
hMpxV/Germany/un-RKI275/2022|EPI_ISL_14562506|2022-08	1642	EPI_ISL_14562506	IIb B.1.8	Germany	2022-08	197140
hMpxV/Germany/un-RKI276/2022|EPI_ISL_14562507|2022-08	1643	EPI_ISL_14562507	IIb B.1	Germany	2022-08	197139
hMpxV/Germany/un-RKI277/2022|EPI_ISL_14562508|2022-08	1644	EPI_ISL_14562508	IIb B.1	Germany	2022-08	197139
hMpxV/Germany/un-RKI278/2022|EPI_ISL_14562509|2022-08	1645	EPI_ISL_14562509	IIb B.1.7	Germany	2022-08	197139
hMpxV/Germany/un-RKI279/2022|EPI_ISL_14562510|2022-08	1646	EPI_ISL_14562510	IIb B.1	Germany	2022-08	197139
hMpxV/Germany/un-RKI280/2022|EPI_ISL_14562511|2022-08	1647	EPI_ISL_14562511	IIb B.1	Germany	2022-08	197139
hMpxV/Germany/un-RKI281/2022|EPI_ISL_14562512|2022-08	1648	EPI_ISL_14562512	IIb B.1.2	Germany	2022-08	197139
hMpxV/Brazil/SP-IAL-28/2022|EPI_ISL_14571429|2022-08-07	1649	EPI_ISL_14571429	IIb B.1.1	Brazil	2022-07-08	196651
hMpxV/Brazil/SP-IAL-29/2022|EPI_ISL_14571433|2022-08-05	1650	EPI_ISL_14571433	IIb B.1.1	Brazil	2022-05-08	196819
hMpxV/Brazil/SP-IAL-30/2022|EPI_ISL_14571435|2022-08-09	1651	EPI_ISL_14571435	IIb B.1.1	Brazil	2022-09-08	197060
hMpxV/Brazil/SP-IAL-31/2022|EPI_ISL_14571439|2022-08-05	1652	EPI_ISL_14571439	IIb B.1.1	Brazil	2022-05-08	196491
hMpxV/Brazil/SP-IAL-32/2022|EPI_ISL_14571441|2022-08-09	1653	EPI_ISL_14571441	IIb B.1.1	Brazil	2022-09-08	196489
hMpxV/Brazil/SP-IAL-33/2022|EPI_ISL_14571442|2022-08-09	1654	EPI_ISL_14571442	IIb B.1	Brazil	2022-09-08	196496
hMpxV/Brazil/SP-IAL-34/2022|EPI_ISL_14571444|2022-08-09	1655	EPI_ISL_14571444	IIb B.1.1	Brazil	2022-09-08	197014
hMpxV/Peru/LIM-INS-092/2022|EPI_ISL_14584300|2022-07-31	1656	EPI_ISL_14584300	IIb B.1.6	Peru	31-07-2022	197193
hMpxV/Peru/JUN-INS-118/2022|EPI_ISL_14584301|2022-07-22	1657	EPI_ISL_14584301	IIb B.1.6 (probable IIb B.1.6)	Peru	22-07-2022	197184
hMpxV/Peru/LAL-INS-100/2022|EPI_ISL_14584302|2022-08-03	1658	EPI_ISL_14584302	IIb B.1.6	Peru	2022-03-08	197194
hMpxV/Peru/LIM-INS-103/2022|EPI_ISL_14584303|2022-08-02	1659	EPI_ISL_14584303	IIb B.1.6	Peru	2022-02-08	197193
hMpxV/Peru/LIM-INS-093/2022|EPI_ISL_14584304|2022-08-02	1660	EPI_ISL_14584304	IIb B.1.6	Peru	2022-02-08	197195
hMpxV/Peru/CAL-INS-112/2022|EPI_ISL_14584305|2022-08-02	1661	EPI_ISL_14584305	IIb B.1.6	Peru	2022-02-08	197194
hMpxV/Peru/LIM-INS-090/2022|EPI_ISL_14584306|2022-08-02	1662	EPI_ISL_14584306	IIb B.1.6	Peru	2022-02-08	197191
hMpxV/Peru/LIM-INS-102/2022|EPI_ISL_14584307|2022-08-03	1663	EPI_ISL_14584307	IIb B.1.6	Peru	2022-03-08	197192
hMpxV/Peru/LIM-INS-094/2022|EPI_ISL_14584308|2022-08-04	1664	EPI_ISL_14584308	IIb B.1.6	Peru	2022-04-08	197193
hMpxV/Peru/LIM-INS-108/2022|EPI_ISL_14584309|2022-08-01	1665	EPI_ISL_14584309	IIb B.1.6	Peru	2022-01-08	197193
hMpxV/Peru/LIM-INS-109/2022|EPI_ISL_14584310|2022-07-25	1666	EPI_ISL_14584310	IIb B.1.6	Peru	25-07-2022	197197
hMpxV/Peru/LIM-INS-110/2022|EPI_ISL_14584311|2022-07-26	1667	EPI_ISL_14584311	IIb B.1.6	Peru	26-07-2022	197184
hMpxV/Indonesia/JK-NIHRD-MP0024/2022|EPI_ISL_14615579|2022-08-18	1668	EPI_ISL_14615579	IIb B.1	Indonesia	18-08-2022	197204
hMpxV/Brazil/SP-IAL-44/2022|EPI_ISL_14623523|2022-08-03	1669	EPI_ISL_14623523	IIb B.1	Brazil	2022-03-08	196617
hMpxV/Brazil/SP-IAL-49/2022|EPI_ISL_14624832|2022-08-04	1670	EPI_ISL_14624832	IIb B.1	Brazil	2022-04-08	196864
hMpxV/USA/CT-DPH-1097268001/2022|EPI_ISL_14665379|2022-07-19	1671	EPI_ISL_14665379	IIb B.1	USA	19-07-2022	195591
hMpxV/USA/CT-DPH-1097514001/2022|EPI_ISL_14665380|2022-07-20	1672	EPI_ISL_14665380	IIb B.1.2	USA	20-07-2022	195626
hMpxV/USA/CT-DPH-1097796001/2022|EPI_ISL_14665381|2022-07-21	1673	EPI_ISL_14665381	IIb B.1	USA	21-07-2022	195592
hMpxV/USA/CT-DPH-1098541001/2022|EPI_ISL_14665382|2022-07-23	1674	EPI_ISL_14665382	IIb B.1.2	USA	23-07-2022	195592
hMpxV/USA/CT-DPH-1098564001/2022|EPI_ISL_14665383|2022-07-25	1675	EPI_ISL_14665383	IIb B.1.3	USA	25-07-2022	195591
hMpxV/USA/CT-DPH-1099005001/2022|EPI_ISL_14665384|2022-07-27	1676	EPI_ISL_14665384	IIb B.1.2	USA	27-07-2022	195591
hMpxV/USA/CT-DPH-1099094001/2022|EPI_ISL_14665385|2022-07-27	1677	EPI_ISL_14665385	IIb B.1	USA	27-07-2022	195592
hMpxV/USA/CT-DPH-1099653001/2022|EPI_ISL_14665386|2022-07-28	1678	EPI_ISL_14665386	IIb B.1	USA	28-07-2022	195592
hMpxV/USA/CT-DPH-1099810001/2022|EPI_ISL_14665387|2022-07-31	1679	EPI_ISL_14665387	IIb B.1	USA	31-07-2022	195939
hMpxV/USA/CT-DPH-1099878001/2022|EPI_ISL_14665388|2022-07-31	1680	EPI_ISL_14665388	IIb B.1	USA	31-07-2022	195567
hMpxV/USA/CT-DPH-1099933001/2022|EPI_ISL_14665389|2022-07-31	1681	EPI_ISL_14665389	IIb B.1	USA	31-07-2022	195592
hMpxV/USA/CT-DPH-1100488001/2022|EPI_ISL_14665390|2022-08-02	1682	EPI_ISL_14665390	IIb B.1.2	USA	2022-02-08	195591
hMpxV/USA/CT-DPH-1100561001/2022|EPI_ISL_14665391|2022-08-02	1683	EPI_ISL_14665391	IIb B.1.2	USA	2022-02-08	195592
hMpxV/USA/CT-DPH-1101030001/2022|EPI_ISL_14665392|2022-08-04	1684	EPI_ISL_14665392	IIb B.1.2	USA	2022-04-08	195591
hMpxV/USA/CT-DPH-1101315001/2022|EPI_ISL_14665393|2022-08-05	1685	EPI_ISL_14665393	IIb B.1	USA	2022-05-08	195594
hMpxV/Portugal/INSA-PT0159/2022|EPI_ISL_14752135|2022-07-05	1686	EPI_ISL_14752135	IIb B.1	Portugal	2022-05-07	195598
hMpxV/Portugal/INSA-PT0160/2022|EPI_ISL_14752137|2022-07-06	1687	EPI_ISL_14752137	IIb B.1	Portugal	2022-06-07	195811
hMpxV/Portugal/INSA-PT0161/2022|EPI_ISL_14752139|2022-07-05	1688	EPI_ISL_14752139	IIb B.1	Portugal	2022-05-07	195639
hMpxV/Portugal/INSA-PT0162/2022|EPI_ISL_14752141|2022-06-30	1689	EPI_ISL_14752141	IIb B.1	Portugal	30-06-2022	195651
hMpxV/Portugal/INSA-PT0163/2022|EPI_ISL_14752143|2022-07-05	1690	EPI_ISL_14752143	IIb B.1	Portugal	2022-05-07	195745
hMpxV/Portugal/INSA-PT0164/2022|EPI_ISL_14752145|2022-07-05	1691	EPI_ISL_14752145	IIb B.1	Portugal	2022-05-07	196317
hMpxV/Portugal/INSA-PT0186/2022|EPI_ISL_14752180|2022-06-28	1692	EPI_ISL_14752180	IIb B.1	Portugal	28-06-2022	196429
hMpxV/Portugal/INSA-PT0187/2022|EPI_ISL_14752182|2022-06-29	1693	EPI_ISL_14752182	IIb B.1	Portugal	29-06-2022	196371
hMpxV/Portugal/INSA-PT0188/2022|EPI_ISL_14752184|2022-06-28	1694	EPI_ISL_14752184	IIb B.1	Portugal	28-06-2022	195595
hMpxV/Portugal/INSA-PT0189/2022|EPI_ISL_14752186|2022-06-27	1695	EPI_ISL_14752186	IIb B.1.7	Portugal	27-06-2022	196352
hMpxV/Portugal/INSA-PT0190/2022|EPI_ISL_14752188|2022-06-28	1696	EPI_ISL_14752188	IIb B.1	Portugal	28-06-2022	195737
hMpxV/Portugal/INSA-PT0191/2022|EPI_ISL_14752189|2022-06-28	1697	EPI_ISL_14752189	IIb B.1	Portugal	28-06-2022	196233
hMpxV/Portugal/INSA-PT0192/2022|EPI_ISL_14752191|2022-06-29	1698	EPI_ISL_14752191	IIb B.1	Portugal	29-06-2022	196333
hMpxV/Portugal/INSA-PT0194/2022|EPI_ISL_14752193|2022-06-27	1699	EPI_ISL_14752193	IIb B.1	Portugal	27-06-2022	196331
hMpxV/Portugal/INSA-PT0195/2022|EPI_ISL_14752195|2022-06-28	1700	EPI_ISL_14752195	IIb B.1	Portugal	28-06-2022	196321
hMpxV/Portugal/INSA-PT0196/2022|EPI_ISL_14752197|2022-06-27	1701	EPI_ISL_14752197	IIb B.1	Portugal	27-06-2022	196379
hMpxV/Portugal/INSA-PT0197/2022|EPI_ISL_14752199|2022-06-28	1702	EPI_ISL_14752199	IIb B.1	Portugal	28-06-2022	195643
hMpxV/Netherlands/un-EMC-NL021/2022|EPI_ISL_14793992|2022-08-01	1703	EPI_ISL_14793992	IIb B.1	Netherlands	2022-01-08	196909
hMpxV/Germany/un-RKI-315/2022|EPI_ISL_14804627|2022-08	1704	EPI_ISL_14804627	IIb B.1.2	Germany	2022-08	190641
hMpxV/Germany/un-RKI-317/2022|EPI_ISL_14804628|2022-08	1705	EPI_ISL_14804628	IIb B.1.2	Germany	2022-08	190632
hMpxV/Germany/un-RKI-318/2022|EPI_ISL_14804629|2022-08	1706	EPI_ISL_14804629	IIb B.1.7	Germany	2022-08	190631
hMpxV/Germany/un-RKI-319/2022|EPI_ISL_14804630|2022-08	1707	EPI_ISL_14804630	IIb B.1.7	Germany	2022-08	190632
hMpxV/Germany/un-RKI-321/2022|EPI_ISL_14804631|2022-08	1708	EPI_ISL_14804631	IIb B.1.8	Germany	2022-08	190631
hMpxV/Germany/un-RKI-322/2022|EPI_ISL_14804632|2022-08	1709	EPI_ISL_14804632	IIb B.1.1	Germany	2022-08	190634
hMpxV/Germany/un-RKI-323/2022|EPI_ISL_14804633|2022-08	1710	EPI_ISL_14804633	IIb B.1	Germany	2022-08	190630
hMpxV/Germany/un-RKI-324/2022|EPI_ISL_14804634|2022-08	1711	EPI_ISL_14804634	IIb B.1.1	Germany	2022-08	190632
hMpxV/Germany/un-RKI-325/2022|EPI_ISL_14804635|2022-08	1712	EPI_ISL_14804635	IIb B.1	Germany	2022-08	190632
hMpxV/Germany/un-RKI-327/2022|EPI_ISL_14804636|2022-08	1713	EPI_ISL_14804636	IIb B.1.5	Germany	2022-08	190632
hMpxV/Italy/SIC-UNIPA-VL1/2022|EPI_ISL_14804637|2022-08-09	1714	EPI_ISL_14804637	IIb B.1.5	Italy	2022-09-08	197141
hMpxV/USA/OK-UN-61/2022|EPI_ISL_14804640|2022-07-19	1715	EPI_ISL_14804640	IIb B.1.8	USA	19-07-2022	197193
hMpxV/Brazil/SP-IAL-67/2022|EPI_ISL_14809100|2022-08-23	1716	EPI_ISL_14809100	IIb B.1.1	Brazil	23-08-2022	197208
hMpxV/Italy/TAA-ASAA-BZ-1910040422/2022|EPI_ISL_14056410|2022-06-21	1717	EPI_ISL_14056410		Italy	2022-06-21	298
hMpxV/Italy/un-IZMS-29-06/2022|EPI_ISL_14033203|2022-05-15	1718	EPI_ISL_14033203		Italy	2022-05-15	570

## Sheet: 404_perfect_ssr
ID	start	stop	loci	genome file no.	contig length	country	Clade / Lineage
EPI_ISL_13308158	721	729	(TTC)3	29	196172	France	IIb B.1
EPI_ISL_13308158	1941	1949	(TTA)3	29	196172	France	IIb B.1
EPI_ISL_13308158	4194	4205	(TAAC)3	29	196172	France	IIb B.1
EPI_ISL_13308158	6107	6115	(TAT)3	29	196172	France	IIb B.1
EPI_ISL_13308158	6315	6326	(TATCAT)2	29	196172	France	IIb B.1
EPI_ISL_13308158	7262	7270	(TGT)3	29	196172	France	IIb B.1
EPI_ISL_13308158	7579	7587	(ATT)3	29	196172	France	IIb B.1
EPI_ISL_13308158	7699	7710	(ATGTAT)2	29	196172	France	IIb B.1
EPI_ISL_13308158	8228	8239	(ATAACA)2	29	196172	France	IIb B.1
EPI_ISL_13308158	9380	9391	(ATATCA)2	29	196172	France	IIb B.1
EPI_ISL_13308158	9551	9558	(TA)4	29	196172	France	IIb B.1
EPI_ISL_13308158	9754	9765	(AAAGAA)2	29	196172	France	IIb B.1
EPI_ISL_13308158	10095	10114	(ATTAG)4	29	196172	France	IIb B.1
EPI_ISL_13308158	11451	11462	(AATATT)2	29	196172	France	IIb B.1
EPI_ISL_13308158	11532	11543	(GATATC)2	29	196172	France	IIb B.1
EPI_ISL_13308158	11698	11709	(AAATCT)2	29	196172	France	IIb B.1
EPI_ISL_13308158	11836	11847	(TCTATA)2	29	196172	France	IIb B.1
EPI_ISL_13308158	12399	12407	(TAG)3	29	196172	France	IIb B.1
EPI_ISL_13308158	12772	12780	(TCC)3	29	196172	France	IIb B.1
EPI_ISL_13308158	13537	13544	(AT)4	29	196172	France	IIb B.1
EPI_ISL_13308158	13611	13619	(TGT)3	29	196172	France	IIb B.1
EPI_ISL_13308158	14172	14183	(ATAG)3	29	196172	France	IIb B.1
EPI_ISL_13308158	14265	14273	(ATA)3	29	196172	France	IIb B.1
EPI_ISL_13308158	14385	14393	(ATA)3	29	196172	France	IIb B.1
EPI_ISL_13308158	14777	14785	(TAT)3	29	196172	France	IIb B.1
EPI_ISL_13308158	15122	15130	(CTT)3	29	196172	France	IIb B.1
EPI_ISL_13308158	15730	15738	(TCA)3	29	196172	France	IIb B.1
EPI_ISL_13308158	16195	16206	(ATTA)3	29	196172	France	IIb B.1
EPI_ISL_13308158	16272	16283	(TCA)4	29	196172	France	IIb B.1
EPI_ISL_13308158	17519	17530	(CATTTT)2	29	196172	France	IIb B.1
EPI_ISL_13308158	17550	17561	(ATTGAT)2	29	196172	France	IIb B.1
EPI_ISL_13308158	18145	18153	(GAT)3	29	196172	France	IIb B.1
EPI_ISL_13308158	19404	19415	(TAGGCG)2	29	196172	France	IIb B.1
EPI_ISL_13308158	20153	20164	(TTTTAG)2	29	196172	France	IIb B.1
EPI_ISL_13308158	20903	20911	(AAT)3	29	196172	France	IIb B.1
EPI_ISL_13308158	21853	21861	(TAT)3	29	196172	France	IIb B.1
EPI_ISL_13308158	21895	21903	(CAT)3	29	196172	France	IIb B.1
EPI_ISL_13308158	22131	22142	(TATTTC)2	29	196172	France	IIb B.1
EPI_ISL_13308158	22380	22388	(GAT)3	29	196172	France	IIb B.1
EPI_ISL_13308158	22717	22728	(AGTACC)2	29	196172	France	IIb B.1
EPI_ISL_13308158	23940	23951	(AGATTC)2	29	196172	France	IIb B.1
EPI_ISL_13308158	24488	24499	(GATTGT)2	29	196172	France	IIb B.1
EPI_ISL_13308158	25016	25027	(ATTATC)2	29	196172	France	IIb B.1
EPI_ISL_13308158	27799	27807	(GAT)3	29	196172	France	IIb B.1
EPI_ISL_13308158	28874	28885	(CATGTA)2	29	196172	France	IIb B.1
EPI_ISL_13308158	28898	28906	(TAT)3	29	196172	France	IIb B.1
EPI_ISL_13308158	30594	30601	(TA)4	29	196172	France	IIb B.1
EPI_ISL_13308158	31363	31370	(TC)4	29	196172	France	IIb B.1
EPI_ISL_13308158	31798	31809	(ATTTGG)2	29	196172	France	IIb B.1
EPI_ISL_13308158	31897	31908	(TATCGC)2	29	196172	France	IIb B.1
EPI_ISL_13308158	32089	32097	(ATT)3	29	196172	France	IIb B.1
EPI_ISL_13308158	32277	32284	(AT)4	29	196172	France	IIb B.1
EPI_ISL_13308158	33269	33280	(TTCTTA)2	29	196172	France	IIb B.1
EPI_ISL_13308158	33375	33386	(AAAATA)2	29	196172	France	IIb B.1
EPI_ISL_13308158	33660	33671	(ATCGCG)2	29	196172	France	IIb B.1
EPI_ISL_13308158	34622	34633	(AAAGTC)2	29	196172	France	IIb B.1
EPI_ISL_13308158	34689	34697	(ATT)3	29	196172	France	IIb B.1
EPI_ISL_13308158	34922	34933	(TTCGTA)2	29	196172	France	IIb B.1
EPI_ISL_13308158	35876	35887	(TGATAT)2	29	196172	France	IIb B.1
EPI_ISL_13308158	35987	35998	(CCAATT)2	29	196172	France	IIb B.1
EPI_ISL_13308158	37505	37516	(GAAAAC)2	29	196172	France	IIb B.1
EPI_ISL_13308158	37773	37781	(TAT)3	29	196172	France	IIb B.1
EPI_ISL_13308158	38897	38905	(TCG)3	29	196172	France	IIb B.1
EPI_ISL_13308158	39479	39487	(TCA)3	29	196172	France	IIb B.1
EPI_ISL_13308158	39506	39514	(AGT)3	29	196172	France	IIb B.1
EPI_ISL_13308158	39716	39723	(TA)4	29	196172	France	IIb B.1
EPI_ISL_13308158	40424	40431	(AT)4	29	196172	France	IIb B.1
EPI_ISL_13308158	40474	40482	(ATC)3	29	196172	France	IIb B.1
EPI_ISL_13308158	40965	40976	(TAGTTA)2	29	196172	France	IIb B.1
EPI_ISL_13308158	42311	42322	(AGTAAC)2	29	196172	France	IIb B.1
EPI_ISL_13308158	44289	44297	(TCA)3	29	196172	France	IIb B.1
EPI_ISL_13308158	44412	44423	(TATCGA)2	29	196172	France	IIb B.1
EPI_ISL_13308158	45205	45213	(ATC)3	29	196172	France	IIb B.1
EPI_ISL_13308158	45681	45692	(AGAATC)2	29	196172	France	IIb B.1
EPI_ISL_13308158	46009	46020	(AGCATC)2	29	196172	France	IIb B.1
EPI_ISL_13308158	46065	46073	(GAG)3	29	196172	France	IIb B.1
EPI_ISL_13308158	46577	46585	(ATC)3	29	196172	France	IIb B.1
EPI_ISL_13308158	47410	47418	(ACT)3	29	196172	France	IIb B.1
EPI_ISL_13308158	48462	48469	(AT)4	29	196172	France	IIb B.1
EPI_ISL_13308158	48647	48654	(TA)4	29	196172	France	IIb B.1
EPI_ISL_13308158	48899	48907	(GTT)3	29	196172	France	IIb B.1
EPI_ISL_13308158	51688	51696	(TTC)3	29	196172	France	IIb B.1
EPI_ISL_13308158	51864	51875	(ACGAAA)2	29	196172	France	IIb B.1
EPI_ISL_13308158	52199	52206	(CT)4	29	196172	France	IIb B.1
EPI_ISL_13308158	52359	52367	(TTC)3	29	196172	France	IIb B.1
EPI_ISL_13308158	52556	52567	(TAGTTT)2	29	196172	France	IIb B.1
EPI_ISL_13308158	52814	52821	(TA)4	29	196172	France	IIb B.1
EPI_ISL_13308158	53095	53106	(TGAA)3	29	196172	France	IIb B.1
EPI_ISL_13308158	53410	53421	(TCCATT)2	29	196172	France	IIb B.1
EPI_ISL_13308158	53941	53949	(GGA)3	29	196172	France	IIb B.1
EPI_ISL_13308158	54633	54644	(TATCCT)2	29	196172	France	IIb B.1
EPI_ISL_13308158	55475	55483	(ATG)3	29	196172	France	IIb B.1
EPI_ISL_13308158	58286	58294	(TAG)3	29	196172	France	IIb B.1
EPI_ISL_13308158	58313	58321	(AAT)3	29	196172	France	IIb B.1
EPI_ISL_13308158	58521	58529	(TCA)3	29	196172	France	IIb B.1
EPI_ISL_13308158	58560	58568	(TCT)3	29	196172	France	IIb B.1
EPI_ISL_13308158	59321	59328	(AT)4	29	196172	France	IIb B.1
EPI_ISL_13308158	62202	62210	(TTA)3	29	196172	France	IIb B.1
EPI_ISL_13308158	63223	63234	(TCCGTT)2	29	196172	France	IIb B.1
EPI_ISL_13308158	64305	64312	(AT)4	29	196172	France	IIb B.1
EPI_ISL_13308158	64654	64663	(AT)5	29	196172	France	IIb B.1
EPI_ISL_13308158	65260	65268	(TAT)3	29	196172	France	IIb B.1
EPI_ISL_13308158	65302	65310	(TAT)3	29	196172	France	IIb B.1
EPI_ISL_13308158	65506	65514	(AGA)3	29	196172	France	IIb B.1
EPI_ISL_13308158	66272	66280	(GAT)3	29	196172	France	IIb B.1
EPI_ISL_13308158	66366	66377	(ATATGA)2	29	196172	France	IIb B.1
EPI_ISL_13308158	66415	66426	(AAAATC)2	29	196172	France	IIb B.1
EPI_ISL_13308158	66510	66518	(TTA)3	29	196172	France	IIb B.1
EPI_ISL_13308158	66838	66845	(AT)4	29	196172	France	IIb B.1
EPI_ISL_13308158	68229	68240	(TATCGT)2	29	196172	France	IIb B.1
EPI_ISL_13308158	68848	68857	(AT)5	29	196172	France	IIb B.1
EPI_ISL_13308158	69829	69840	(TTAGAA)2	29	196172	France	IIb B.1
EPI_ISL_13308158	69880	69888	(GAA)3	29	196172	France	IIb B.1
EPI_ISL_13308158	70100	70108	(TAA)3	29	196172	France	IIb B.1
EPI_ISL_13308158	73129	73140	(TCAGCA)2	29	196172	France	IIb B.1
EPI_ISL_13308158	73168	73176	(TAT)3	29	196172	France	IIb B.1
EPI_ISL_13308158	75455	75466	(TGTTGG)2	29	196172	France	IIb B.1
EPI_ISL_13308158	76569	76577	(CTA)3	29	196172	France	IIb B.1
EPI_ISL_13308158	76728	76739	(GAGTTG)2	29	196172	France	IIb B.1
EPI_ISL_13308158	77163	77174	(AATAAA)2	29	196172	France	IIb B.1
EPI_ISL_13308158	77710	77718	(GAT)3	29	196172	France	IIb B.1
EPI_ISL_13308158	77803	77811	(TTA)3	29	196172	France	IIb B.1
EPI_ISL_13308158	79577	79585	(CTA)3	29	196172	France	IIb B.1
EPI_ISL_13308158	79885	79893	(TGA)3	29	196172	France	IIb B.1
EPI_ISL_13308158	82269	82280	(GTAAAT)2	29	196172	France	IIb B.1
EPI_ISL_13308158	83270	83281	(CAGAAA)2	29	196172	France	IIb B.1
EPI_ISL_13308158	83352	83363	(TTAAGG)2	29	196172	France	IIb B.1
EPI_ISL_13308158	83401	83408	(GA)4	29	196172	France	IIb B.1
EPI_ISL_13308158	83476	83487	(TAGAAT)2	29	196172	France	IIb B.1
EPI_ISL_13308158	84945	84956	(TAATAT)2	29	196172	France	IIb B.1
EPI_ISL_13308158	85125	85133	(GTA)3	29	196172	France	IIb B.1
EPI_ISL_13308158	86951	86959	(TTC)3	29	196172	France	IIb B.1
EPI_ISL_13308158	87007	87015	(AAT)3	29	196172	France	IIb B.1
EPI_ISL_13308158	88432	88440	(TAA)3	29	196172	France	IIb B.1
EPI_ISL_13308158	88705	88713	(CAT)3	29	196172	France	IIb B.1
EPI_ISL_13308158	88950	88958	(TCT)3	29	196172	France	IIb B.1
EPI_ISL_13308158	90054	90062	(GTA)3	29	196172	France	IIb B.1
EPI_ISL_13308158	90908	90919	(AAATGG)2	29	196172	France	IIb B.1
EPI_ISL_13308158	91845	91856	(CAAAAA)2	29	196172	France	IIb B.1
EPI_ISL_13308158	92140	92151	(TCTGGA)2	29	196172	France	IIb B.1
EPI_ISL_13308158	92284	92292	(AGT)3	29	196172	France	IIb B.1
EPI_ISL_13308158	93260	93271	(GATGCT)2	29	196172	France	IIb B.1
EPI_ISL_13308158	93931	93939	(AAT)3	29	196172	France	IIb B.1
EPI_ISL_13308158	94147	94154	(TA)4	29	196172	France	IIb B.1
EPI_ISL_13308158	95210	95219	(TG)5	29	196172	France	IIb B.1
EPI_ISL_13308158	97696	97707	(ATAGAT)2	29	196172	France	IIb B.1
EPI_ISL_13308158	97883	97890	(AT)4	29	196172	France	IIb B.1
EPI_ISL_13308158	98036	98043	(AT)4	29	196172	France	IIb B.1
EPI_ISL_13308158	98328	98339	(AACATC)2	29	196172	France	IIb B.1
EPI_ISL_13308158	98449	98460	(ATAACG)2	29	196172	France	IIb B.1
EPI_ISL_13308158	99355	99366	(TGTTTT)2	29	196172	France	IIb B.1
EPI_ISL_13308158	100795	100803	(GAC)3	29	196172	France	IIb B.1
EPI_ISL_13308158	101205	101212	(AT)4	29	196172	France	IIb B.1
EPI_ISL_13308158	101922	101929	(TA)4	29	196172	France	IIb B.1
EPI_ISL_13308158	102518	102526	(AAG)3	29	196172	France	IIb B.1
EPI_ISL_13308158	105655	105663	(ATT)3	29	196172	France	IIb B.1
EPI_ISL_13308158	106240	106247	(TA)4	29	196172	France	IIb B.1
EPI_ISL_13308158	106550	106557	(AG)4	29	196172	France	IIb B.1
EPI_ISL_13308158	107718	107726	(CTT)3	29	196172	France	IIb B.1
EPI_ISL_13308158	109251	109262	(TATTCT)2	29	196172	France	IIb B.1
EPI_ISL_13308158	109686	109694	(CAT)3	29	196172	France	IIb B.1
EPI_ISL_13308158	110915	110926	(TGGATT)2	29	196172	France	IIb B.1
EPI_ISL_13308158	114204	114212	(TAA)3	29	196172	France	IIb B.1
EPI_ISL_13308158	114222	114233	(TATTCT)2	29	196172	France	IIb B.1
EPI_ISL_13308158	114903	114911	(TAT)3	29	196172	France	IIb B.1
EPI_ISL_13308158	115115	115123	(ATA)3	29	196172	France	IIb B.1
EPI_ISL_13308158	115794	115805	(AAATTC)2	29	196172	France	IIb B.1
EPI_ISL_13308158	116324	116335	(TTACTA)2	29	196172	France	IIb B.1
EPI_ISL_13308158	116428	116436	(AAC)3	29	196172	France	IIb B.1
EPI_ISL_13308158	116579	116587	(TCA)3	29	196172	France	IIb B.1
EPI_ISL_13308158	117033	117041	(TAT)3	29	196172	France	IIb B.1
EPI_ISL_13308158	118955	118966	(ATATTT)2	29	196172	France	IIb B.1
EPI_ISL_13308158	119475	119483	(GAT)3	29	196172	France	IIb B.1
EPI_ISL_13308158	119703	119714	(GATAAA)2	29	196172	France	IIb B.1
EPI_ISL_13308158	120003	120011	(ATT)3	29	196172	France	IIb B.1
EPI_ISL_13308158	120569	120580	(GATTTT)2	29	196172	France	IIb B.1
EPI_ISL_13308158	120904	120912	(GGA)3	29	196172	France	IIb B.1
EPI_ISL_13308158	121240	121248	(ATA)3	29	196172	France	IIb B.1
EPI_ISL_13308158	122493	122501	(ATT)3	29	196172	France	IIb B.1
EPI_ISL_13308158	122554	122565	(CTATCA)2	29	196172	France	IIb B.1
EPI_ISL_13308158	122835	122843	(ATA)3	29	196172	France	IIb B.1
EPI_ISL_13308158	124484	124491	(AT)4	29	196172	France	IIb B.1
EPI_ISL_13308158	125226	125237	(TCATCG)2	29	196172	France	IIb B.1
EPI_ISL_13308158	126438	126449	(GTAAAA)2	29	196172	France	IIb B.1
EPI_ISL_13308158	127536	127543	(AT)4	29	196172	France	IIb B.1
EPI_ISL_13308158	128110	128121	(CAAGGA)2	29	196172	France	IIb B.1
EPI_ISL_13308158	130091	130102	(ATTTGG)2	29	196172	France	IIb B.1
EPI_ISL_13308158	131755	131762	(GA)4	29	196172	France	IIb B.1
EPI_ISL_13308158	131916	131923	(TC)4	29	196172	France	IIb B.1
EPI_ISL_13308158	132433	132441	(AAG)3	29	196172	France	IIb B.1
EPI_ISL_13308158	132494	132505	(AACTTT)2	29	196172	France	IIb B.1
EPI_ISL_13308158	132623	132630	(CT)4	29	196172	France	IIb B.1
EPI_ISL_13308158	132741	132759	(T)19	29	196172	France	IIb B.1
EPI_ISL_13308158	132936	132943	(CT)4	29	196172	France	IIb B.1
EPI_ISL_13308158	133745	133753	(TCC)3	29	196172	France	IIb B.1
EPI_ISL_13308158	134106	134114	(TCG)3	29	196172	France	IIb B.1
EPI_ISL_13308158	134138	134149	(AAGTTC)2	29	196172	France	IIb B.1
EPI_ISL_13308158	136160	136201	(ATC)14	29	196172	France	IIb B.1
EPI_ISL_13308158	136208	136216	(ATC)3	29	196172	France	IIb B.1
EPI_ISL_13308158	136383	136394	(TTATCG)2	29	196172	France	IIb B.1
EPI_ISL_13308158	136543	136550	(AT)4	29	196172	France	IIb B.1
EPI_ISL_13308158	136635	136646	(ATAG)3	29	196172	France	IIb B.1
EPI_ISL_13308158	136890	136897	(TA)4	29	196172	France	IIb B.1
EPI_ISL_13308158	136940	136947	(TA)4	29	196172	France	IIb B.1
EPI_ISL_13308158	137014	137022	(CAT)3	29	196172	France	IIb B.1
EPI_ISL_13308158	139071	139079	(TGT)3	29	196172	France	IIb B.1
EPI_ISL_13308158	139197	139205	(TTA)3	29	196172	France	IIb B.1
EPI_ISL_13308158	139354	139365	(ATAAAT)2	29	196172	France	IIb B.1
EPI_ISL_13308158	139493	139504	(AAGATT)2	29	196172	France	IIb B.1
EPI_ISL_13308158	139800	139811	(ATAATT)2	29	196172	France	IIb B.1
EPI_ISL_13308158	139841	139849	(GAT)3	29	196172	France	IIb B.1
EPI_ISL_13308158	139867	139878	(TTTTGT)2	29	196172	France	IIb B.1
EPI_ISL_13308158	140024	140032	(ATA)3	29	196172	France	IIb B.1
EPI_ISL_13308158	140542	140553	(TCCAGA)2	29	196172	France	IIb B.1
EPI_ISL_13308158	140830	140841	(AAACGC)2	29	196172	France	IIb B.1
EPI_ISL_13308158	141655	141666	(AGATAT)2	29	196172	France	IIb B.1
EPI_ISL_13308158	141722	141729	(TA)4	29	196172	France	IIb B.1
EPI_ISL_13308158	142118	142126	(CAT)3	29	196172	France	IIb B.1
EPI_ISL_13308158	143711	143719	(TAA)3	29	196172	France	IIb B.1
EPI_ISL_13308158	144348	144359	(CCCAAA)2	29	196172	France	IIb B.1
EPI_ISL_13308158	144478	144486	(TCA)3	29	196172	France	IIb B.1
EPI_ISL_13308158	145056	145067	(TTTA)3	29	196172	France	IIb B.1
EPI_ISL_13308158	145282	145293	(AGGATA)2	29	196172	France	IIb B.1
EPI_ISL_13308158	147074	147082	(ATG)3	29	196172	France	IIb B.1
EPI_ISL_13308158	147643	147654	(AAAAAT)2	29	196172	France	IIb B.1
EPI_ISL_13308158	149934	149942	(TAG)3	29	196172	France	IIb B.1
EPI_ISL_13308158	150280	150291	(CCATTC)2	29	196172	France	IIb B.1
EPI_ISL_13308158	150758	150766	(ATC)3	29	196172	France	IIb B.1
EPI_ISL_13308158	152359	152366	(AT)4	29	196172	France	IIb B.1
EPI_ISL_13308158	154306	154317	(GATGAC)2	29	196172	France	IIb B.1
EPI_ISL_13308158	154429	154440	(GCGTGT)2	29	196172	France	IIb B.1
EPI_ISL_13308158	155421	155428	(AG)4	29	196172	France	IIb B.1
EPI_ISL_13308158	155935	155946	(GTTTAA)2	29	196172	France	IIb B.1
EPI_ISL_13308158	156654	156665	(TTATAA)2	29	196172	France	IIb B.1
EPI_ISL_13308158	156761	156772	(ATAAAA)2	29	196172	France	IIb B.1
EPI_ISL_13308158	157330	157337	(TA)4	29	196172	France	IIb B.1
EPI_ISL_13308158	158057	158068	(GATG)3	29	196172	France	IIb B.1
EPI_ISL_13308158	159181	159189	(AAG)3	29	196172	France	IIb B.1
EPI_ISL_13308158	159294	159305	(AATGAT)2	29	196172	France	IIb B.1
EPI_ISL_13308158	160008	160016	(TAT)3	29	196172	France	IIb B.1
EPI_ISL_13308158	160594	160602	(AAT)3	29	196172	France	IIb B.1
EPI_ISL_13308158	161576	161584	(TCA)3	29	196172	France	IIb B.1
EPI_ISL_13308158	161760	161771	(ATGAGA)2	29	196172	France	IIb B.1
EPI_ISL_13308158	161811	161822	(AAAGTT)2	29	196172	France	IIb B.1
EPI_ISL_13308158	162418	162426	(ATA)3	29	196172	France	IIb B.1
EPI_ISL_13308158	162755	162762	(TA)4	29	196172	France	IIb B.1
EPI_ISL_13308158	162820	162843	(TAAC)6	29	196172	France	IIb B.1
EPI_ISL_13308158	163502	163509	(TA)4	29	196172	France	IIb B.1
EPI_ISL_13308158	163519	163530	(AATCAG)2	29	196172	France	IIb B.1
EPI_ISL_13308158	164118	164126	(AAC)3	29	196172	France	IIb B.1
EPI_ISL_13308158	164129	164137	(AAT)3	29	196172	France	IIb B.1
EPI_ISL_13308158	164201	164212	(TAAACA)2	29	196172	France	IIb B.1
EPI_ISL_13308158	164609	164620	(TAACGA)2	29	196172	France	IIb B.1
EPI_ISL_13308158	166583	166594	(ATAGAT)2	29	196172	France	IIb B.1
EPI_ISL_13308158	167513	167520	(GT)4	29	196172	France	IIb B.1
EPI_ISL_13308158	169274	169285	(TGAAAA)2	29	196172	France	IIb B.1
EPI_ISL_13308158	169352	169399	(CAGATA)8	29	196172	France	IIb B.1
EPI_ISL_13308158	170565	170576	(TAATAT)2	29	196172	France	IIb B.1
EPI_ISL_13308158	171763	171774	(CAATTG)2	29	196172	France	IIb B.1
EPI_ISL_13308158	172263	172271	(TCT)3	29	196172	France	IIb B.1
EPI_ISL_13308158	172603	172610	(TA)4	29	196172	France	IIb B.1
EPI_ISL_13308158	172904	172943	(AT)20	29	196172	France	IIb B.1
EPI_ISL_13308158	173136	173144	(GAA)3	29	196172	France	IIb B.1
EPI_ISL_13308158	173432	173439	(TA)4	29	196172	France	IIb B.1
EPI_ISL_13308158	174145	174168	(GATGAA)4	29	196172	France	IIb B.1
EPI_ISL_13308158	174696	174704	(ATA)3	29	196172	France	IIb B.1
EPI_ISL_13308158	174831	174839	(ACG)3	29	196172	France	IIb B.1
EPI_ISL_13308158	175143	175154	(ATACAT)2	29	196172	France	IIb B.1
EPI_ISL_13308158	175245	175256	(ATT)4	29	196172	France	IIb B.1
EPI_ISL_13308158	175519	175527	(TAT)3	29	196172	France	IIb B.1
EPI_ISL_13308158	175595	175606	(ATGAAT)2	29	196172	France	IIb B.1
EPI_ISL_13308158	177582	177589	(GA)4	29	196172	France	IIb B.1
EPI_ISL_13308158	177797	177805	(TAT)3	29	196172	France	IIb B.1
EPI_ISL_13308158	178150	178161	(ATACAT)2	29	196172	France	IIb B.1
EPI_ISL_13308158	178223	178231	(GGA)3	29	196172	France	IIb B.1
EPI_ISL_13308158	178341	178348	(AT)4	29	196172	France	IIb B.1
EPI_ISL_13308158	178690	178701	(TTAT)3	29	196172	France	IIb B.1
EPI_ISL_13308158	179525	179532	(TA)4	29	196172	France	IIb B.1
EPI_ISL_13308158	180027	180035	(AAT)3	29	196172	France	IIb B.1
EPI_ISL_13308158	180794	180802	(GAT)3	29	196172	France	IIb B.1
EPI_ISL_13308158	181312	181319	(TA)4	29	196172	France	IIb B.1
EPI_ISL_13308158	181558	181566	(TGA)3	29	196172	France	IIb B.1
EPI_ISL_13308158	181692	181703	(TGCTAA)2	29	196172	France	IIb B.1
EPI_ISL_13308158	182176	182187	(TAGACG)2	29	196172	France	IIb B.1
EPI_ISL_13308158	182310	182318	(GTG)3	29	196172	France	IIb B.1
EPI_ISL_13308158	182973	182981	(GAC)3	29	196172	France	IIb B.1
EPI_ISL_13308158	183152	183160	(CCT)3	29	196172	France	IIb B.1
EPI_ISL_13308158	183663	183670	(AT)4	29	196172	France	IIb B.1
EPI_ISL_13308158	183747	183755	(ATA)3	29	196172	France	IIb B.1
EPI_ISL_13308158	184530	184541	(CTAGAA)2	29	196172	France	IIb B.1
EPI_ISL_13308158	186113	186120	(TA)4	29	196172	France	IIb B.1
EPI_ISL_13308158	186357	186365	(AAG)3	29	196172	France	IIb B.1
EPI_ISL_13308158	186404	186411	(AT)4	29	196172	France	IIb B.1
EPI_ISL_13308158	187228	187235	(TA)4	29	196172	France	IIb B.1
EPI_ISL_13308158	189200	189211	(GAACGA)2	29	196172	France	IIb B.1
EPI_ISL_13308158	189480	189488	(TTA)3	29	196172	France	IIb B.1
EPI_ISL_13308158	190298	190306	(TAT)3	29	196172	France	IIb B.1
EPI_ISL_13308158	194223	194231	(ATA)3	29	196172	France	IIb B.1
EPI_ISL_13308158	195444	195452	(GAA)3	29	196172	France	IIb B.1
EPI_ISL_13908346	573	584	(AGAGAA)2	102	197140	Germany	IIb B.1.2
EPI_ISL_13908346	593	606	(T)14	102	197140	Germany	IIb B.1.2
EPI_ISL_13908346	674	682	(AAG)3	102	197140	Germany	IIb B.1.2
EPI_ISL_13908346	1477	1485	(TTC)3	102	197140	Germany	IIb B.1.2
EPI_ISL_13908346	2697	2705	(TTA)3	102	197140	Germany	IIb B.1.2
EPI_ISL_13908346	6441	6449	(TAT)3	102	197140	Germany	IIb B.1.2
EPI_ISL_13908346	6649	6660	(TATCAT)2	102	197140	Germany	IIb B.1.2
EPI_ISL_13908346	7596	7604	(TGT)3	102	197140	Germany	IIb B.1.2
EPI_ISL_13908346	7913	7921	(ATT)3	102	197140	Germany	IIb B.1.2
EPI_ISL_13908346	8033	8044	(ATGTAT)2	102	197140	Germany	IIb B.1.2
EPI_ISL_13908346	8562	8573	(ATAACA)2	102	197140	Germany	IIb B.1.2
EPI_ISL_13908346	9714	9725	(ATATCA)2	102	197140	Germany	IIb B.1.2
EPI_ISL_13908346	9885	9892	(TA)4	102	197140	Germany	IIb B.1.2
EPI_ISL_13908346	10088	10099	(AAAGAA)2	102	197140	Germany	IIb B.1.2
EPI_ISL_13908346	10429	10448	(ATTAG)4	102	197140	Germany	IIb B.1.2
EPI_ISL_13908346	11785	11796	(AATATT)2	102	197140	Germany	IIb B.1.2
EPI_ISL_13908346	11866	11877	(GATATC)2	102	197140	Germany	IIb B.1.2
EPI_ISL_13908346	12032	12043	(AAATCT)2	102	197140	Germany	IIb B.1.2
EPI_ISL_13908346	12170	12181	(TCTATA)2	102	197140	Germany	IIb B.1.2
EPI_ISL_13908346	12733	12741	(TAG)3	102	197140	Germany	IIb B.1.2
EPI_ISL_13908346	13106	13114	(TCC)3	102	197140	Germany	IIb B.1.2
EPI_ISL_13908346	13871	13878	(AT)4	102	197140	Germany	IIb B.1.2
EPI_ISL_13908346	13945	13953	(TGT)3	102	197140	Germany	IIb B.1.2
EPI_ISL_13908346	14506	14517	(ATAG)3	102	197140	Germany	IIb B.1.2
EPI_ISL_13908346	14599	14607	(ATA)3	102	197140	Germany	IIb B.1.2
EPI_ISL_13908346	14719	14727	(ATA)3	102	197140	Germany	IIb B.1.2
EPI_ISL_13908346	15111	15119	(TAT)3	102	197140	Germany	IIb B.1.2
EPI_ISL_13908346	15456	15464	(CTT)3	102	197140	Germany	IIb B.1.2
EPI_ISL_13908346	16064	16072	(TCA)3	102	197140	Germany	IIb B.1.2
EPI_ISL_13908346	16529	16540	(ATTA)3	102	197140	Germany	IIb B.1.2
EPI_ISL_13908346	16606	16617	(TCA)4	102	197140	Germany	IIb B.1.2
EPI_ISL_13908346	17853	17864	(CATTTT)2	102	197140	Germany	IIb B.1.2
EPI_ISL_13908346	17884	17895	(ATTGAT)2	102	197140	Germany	IIb B.1.2
EPI_ISL_13908346	18479	18487	(GAT)3	102	197140	Germany	IIb B.1.2
EPI_ISL_13908346	19738	19749	(TAGGCG)2	102	197140	Germany	IIb B.1.2
EPI_ISL_13908346	20487	20498	(TTTTAG)2	102	197140	Germany	IIb B.1.2
EPI_ISL_13908346	21237	21245	(AAT)3	102	197140	Germany	IIb B.1.2
EPI_ISL_13908346	22187	22195	(TAT)3	102	197140	Germany	IIb B.1.2
EPI_ISL_13908346	22229	22237	(CAT)3	102	197140	Germany	IIb B.1.2
EPI_ISL_13908346	22465	22476	(TATTTC)2	102	197140	Germany	IIb B.1.2
EPI_ISL_13908346	22714	22722	(GAT)3	102	197140	Germany	IIb B.1.2
EPI_ISL_13908346	23051	23062	(AGTACC)2	102	197140	Germany	IIb B.1.2
EPI_ISL_13908346	24274	24285	(AGATTC)2	102	197140	Germany	IIb B.1.2
EPI_ISL_13908346	24822	24833	(GATTGT)2	102	197140	Germany	IIb B.1.2
EPI_ISL_13908346	25350	25361	(ATTATC)2	102	197140	Germany	IIb B.1.2
EPI_ISL_13908346	28133	28141	(GAT)3	102	197140	Germany	IIb B.1.2
EPI_ISL_13908346	29208	29219	(CATGTA)2	102	197140	Germany	IIb B.1.2
EPI_ISL_13908346	29232	29240	(TAT)3	102	197140	Germany	IIb B.1.2
EPI_ISL_13908346	30928	30935	(TA)4	102	197140	Germany	IIb B.1.2
EPI_ISL_13908346	31697	31704	(TC)4	102	197140	Germany	IIb B.1.2
EPI_ISL_13908346	32132	32143	(ATTTGG)2	102	197140	Germany	IIb B.1.2
EPI_ISL_13908346	32231	32242	(TATCGC)2	102	197140	Germany	IIb B.1.2
EPI_ISL_13908346	32423	32431	(ATT)3	102	197140	Germany	IIb B.1.2
EPI_ISL_13908346	32611	32618	(AT)4	102	197140	Germany	IIb B.1.2
EPI_ISL_13908346	33603	33614	(TTCTTA)2	102	197140	Germany	IIb B.1.2
EPI_ISL_13908346	33709	33720	(AAAATA)2	102	197140	Germany	IIb B.1.2
EPI_ISL_13908346	33994	34005	(ATCGCG)2	102	197140	Germany	IIb B.1.2
EPI_ISL_13908346	34956	34967	(AAAGTC)2	102	197140	Germany	IIb B.1.2
EPI_ISL_13908346	35023	35031	(ATT)3	102	197140	Germany	IIb B.1.2
EPI_ISL_13908346	35256	35267	(TTCGTA)2	102	197140	Germany	IIb B.1.2
EPI_ISL_13908346	36210	36221	(TGATAT)2	102	197140	Germany	IIb B.1.2
EPI_ISL_13908346	36321	36332	(CCAATT)2	102	197140	Germany	IIb B.1.2
EPI_ISL_13908346	37839	37850	(GAAAAC)2	102	197140	Germany	IIb B.1.2
EPI_ISL_13908346	38107	38115	(TAT)3	102	197140	Germany	IIb B.1.2
EPI_ISL_13908346	39231	39239	(TCG)3	102	197140	Germany	IIb B.1.2
EPI_ISL_13908346	39813	39821	(TCA)3	102	197140	Germany	IIb B.1.2
EPI_ISL_13908346	39840	39848	(AGT)3	102	197140	Germany	IIb B.1.2
EPI_ISL_13908346	40050	40057	(TA)4	102	197140	Germany	IIb B.1.2
EPI_ISL_13908346	40758	40765	(AT)4	102	197140	Germany	IIb B.1.2
EPI_ISL_13908346	40808	40816	(ATC)3	102	197140	Germany	IIb B.1.2
EPI_ISL_13908346	41299	41310	(TAGTTA)2	102	197140	Germany	IIb B.1.2
EPI_ISL_13908346	42645	42656	(AGTAAC)2	102	197140	Germany	IIb B.1.2
EPI_ISL_13908346	44623	44631	(TCA)3	102	197140	Germany	IIb B.1.2
EPI_ISL_13908346	44746	44757	(TATCGA)2	102	197140	Germany	IIb B.1.2
EPI_ISL_13908346	45539	45547	(ATC)3	102	197140	Germany	IIb B.1.2
EPI_ISL_13908346	46015	46026	(AGAATC)2	102	197140	Germany	IIb B.1.2
EPI_ISL_13908346	46343	46354	(AGCATC)2	102	197140	Germany	IIb B.1.2
EPI_ISL_13908346	46399	46407	(GAG)3	102	197140	Germany	IIb B.1.2
EPI_ISL_13908346	46911	46919	(ATC)3	102	197140	Germany	IIb B.1.2
EPI_ISL_13908346	47744	47752	(ACT)3	102	197140	Germany	IIb B.1.2
EPI_ISL_13908346	48796	48803	(AT)4	102	197140	Germany	IIb B.1.2
EPI_ISL_13908346	48981	48988	(TA)4	102	197140	Germany	IIb B.1.2
EPI_ISL_13908346	49233	49241	(GTT)3	102	197140	Germany	IIb B.1.2
EPI_ISL_13908346	52022	52030	(TTC)3	102	197140	Germany	IIb B.1.2
EPI_ISL_13908346	52198	52209	(ACGAAA)2	102	197140	Germany	IIb B.1.2
EPI_ISL_13908346	52533	52540	(CT)4	102	197140	Germany	IIb B.1.2
EPI_ISL_13908346	52693	52701	(TTC)3	102	197140	Germany	IIb B.1.2
EPI_ISL_13908346	52890	52901	(TAGTTT)2	102	197140	Germany	IIb B.1.2
EPI_ISL_13908346	53148	53155	(TA)4	102	197140	Germany	IIb B.1.2
EPI_ISL_13908346	53429	53440	(TGAA)3	102	197140	Germany	IIb B.1.2
EPI_ISL_13908346	53744	53755	(TCCATT)2	102	197140	Germany	IIb B.1.2
EPI_ISL_13908346	54275	54283	(GGA)3	102	197140	Germany	IIb B.1.2
EPI_ISL_13908346	54967	54978	(TATCCT)2	102	197140	Germany	IIb B.1.2
EPI_ISL_13908346	55809	55817	(ATG)3	102	197140	Germany	IIb B.1.2
EPI_ISL_13908346	58620	58628	(TAG)3	102	197140	Germany	IIb B.1.2
EPI_ISL_13908346	58647	58655	(AAT)3	102	197140	Germany	IIb B.1.2
EPI_ISL_13908346	58855	58863	(TCA)3	102	197140	Germany	IIb B.1.2
EPI_ISL_13908346	58894	58902	(TCT)3	102	197140	Germany	IIb B.1.2
EPI_ISL_13908346	59655	59662	(AT)4	102	197140	Germany	IIb B.1.2
EPI_ISL_13908346	62536	62544	(TTA)3	102	197140	Germany	IIb B.1.2
EPI_ISL_13908346	63557	63568	(TCCGTT)2	102	197140	Germany	IIb B.1.2
EPI_ISL_13908346	64639	64646	(AT)4	102	197140	Germany	IIb B.1.2
EPI_ISL_13908346	64988	64997	(AT)5	102	197140	Germany	IIb B.1.2
EPI_ISL_13908346	65594	65602	(TAT)3	102	197140	Germany	IIb B.1.2
EPI_ISL_13908346	65636	65644	(TAT)3	102	197140	Germany	IIb B.1.2
EPI_ISL_13908346	65840	65848	(AGA)3	102	197140	Germany	IIb B.1.2
EPI_ISL_13908346	66606	66614	(GAT)3	102	197140	Germany	IIb B.1.2
EPI_ISL_13908346	66700	66711	(ATATGA)2	102	197140	Germany	IIb B.1.2
EPI_ISL_13908346	66749	66760	(AAAATC)2	102	197140	Germany	IIb B.1.2
EPI_ISL_13908346	66844	66852	(TTA)3	102	197140	Germany	IIb B.1.2
EPI_ISL_13908346	67172	67179	(AT)4	102	197140	Germany	IIb B.1.2
EPI_ISL_13908346	68563	68574	(TATCGT)2	102	197140	Germany	IIb B.1.2
EPI_ISL_13908346	69182	69191	(AT)5	102	197140	Germany	IIb B.1.2
EPI_ISL_13908346	70163	70174	(TTAGAA)2	102	197140	Germany	IIb B.1.2
EPI_ISL_13908346	70214	70222	(GAA)3	102	197140	Germany	IIb B.1.2
EPI_ISL_13908346	70434	70442	(TAA)3	102	197140	Germany	IIb B.1.2
EPI_ISL_13908346	73463	73474	(TCAGCA)2	102	197140	Germany	IIb B.1.2
EPI_ISL_13908346	73502	73510	(TAT)3	102	197140	Germany	IIb B.1.2
EPI_ISL_13908346	75789	75800	(TGTTGG)2	102	197140	Germany	IIb B.1.2
EPI_ISL_13908346	76903	76911	(CTA)3	102	197140	Germany	IIb B.1.2
EPI_ISL_13908346	77062	77073	(GAGTTG)2	102	197140	Germany	IIb B.1.2
EPI_ISL_13908346	77497	77508	(AATAAA)2	102	197140	Germany	IIb B.1.2
EPI_ISL_13908346	78044	78052	(GAT)3	102	197140	Germany	IIb B.1.2
EPI_ISL_13908346	78137	78145	(TTA)3	102	197140	Germany	IIb B.1.2
EPI_ISL_13908346	79911	79919	(CTA)3	102	197140	Germany	IIb B.1.2
EPI_ISL_13908346	80219	80227	(TGA)3	102	197140	Germany	IIb B.1.2
EPI_ISL_13908346	82603	82614	(GTAAAT)2	102	197140	Germany	IIb B.1.2
EPI_ISL_13908346	83604	83615	(CAGAAA)2	102	197140	Germany	IIb B.1.2
EPI_ISL_13908346	83686	83697	(TTAAGG)2	102	197140	Germany	IIb B.1.2
EPI_ISL_13908346	83735	83742	(GA)4	102	197140	Germany	IIb B.1.2
EPI_ISL_13908346	83810	83821	(TAGAAT)2	102	197140	Germany	IIb B.1.2
EPI_ISL_13908346	85279	85290	(TAATAT)2	102	197140	Germany	IIb B.1.2
EPI_ISL_13908346	85459	85467	(GTA)3	102	197140	Germany	IIb B.1.2
EPI_ISL_13908346	87285	87293	(TTC)3	102	197140	Germany	IIb B.1.2
EPI_ISL_13908346	87341	87349	(AAT)3	102	197140	Germany	IIb B.1.2
EPI_ISL_13908346	88766	88774	(TAA)3	102	197140	Germany	IIb B.1.2
EPI_ISL_13908346	89039	89047	(CAT)3	102	197140	Germany	IIb B.1.2
EPI_ISL_13908346	89284	89292	(TCT)3	102	197140	Germany	IIb B.1.2
EPI_ISL_13908346	90388	90396	(GTA)3	102	197140	Germany	IIb B.1.2
EPI_ISL_13908346	91242	91253	(AAATGG)2	102	197140	Germany	IIb B.1.2
EPI_ISL_13908346	92179	92190	(CAAAAA)2	102	197140	Germany	IIb B.1.2
EPI_ISL_13908346	92474	92485	(TCTGGA)2	102	197140	Germany	IIb B.1.2
EPI_ISL_13908346	92618	92626	(AGT)3	102	197140	Germany	IIb B.1.2
EPI_ISL_13908346	93594	93605	(GATGCT)2	102	197140	Germany	IIb B.1.2
EPI_ISL_13908346	94265	94273	(AAT)3	102	197140	Germany	IIb B.1.2
EPI_ISL_13908346	94481	94488	(TA)4	102	197140	Germany	IIb B.1.2
EPI_ISL_13908346	95544	95553	(TG)5	102	197140	Germany	IIb B.1.2
EPI_ISL_13908346	98030	98041	(ATAGAT)2	102	197140	Germany	IIb B.1.2
EPI_ISL_13908346	98217	98224	(AT)4	102	197140	Germany	IIb B.1.2
EPI_ISL_13908346	98370	98377	(AT)4	102	197140	Germany	IIb B.1.2
EPI_ISL_13908346	98662	98673	(AACATC)2	102	197140	Germany	IIb B.1.2
EPI_ISL_13908346	98783	98794	(ATAACG)2	102	197140	Germany	IIb B.1.2
EPI_ISL_13908346	99689	99700	(TGTTTT)2	102	197140	Germany	IIb B.1.2
EPI_ISL_13908346	101129	101137	(GAC)3	102	197140	Germany	IIb B.1.2
EPI_ISL_13908346	101539	101546	(AT)4	102	197140	Germany	IIb B.1.2
EPI_ISL_13908346	102256	102263	(TA)4	102	197140	Germany	IIb B.1.2
EPI_ISL_13908346	102852	102860	(AAG)3	102	197140	Germany	IIb B.1.2
EPI_ISL_13908346	105989	105997	(ATT)3	102	197140	Germany	IIb B.1.2
EPI_ISL_13908346	106574	106581	(TA)4	102	197140	Germany	IIb B.1.2
EPI_ISL_13908346	106884	106891	(AG)4	102	197140	Germany	IIb B.1.2
EPI_ISL_13908346	108052	108060	(CTT)3	102	197140	Germany	IIb B.1.2
EPI_ISL_13908346	109585	109596	(TATTCT)2	102	197140	Germany	IIb B.1.2
EPI_ISL_13908346	110020	110028	(CAT)3	102	197140	Germany	IIb B.1.2
EPI_ISL_13908346	111249	111260	(TGGATT)2	102	197140	Germany	IIb B.1.2
EPI_ISL_13908346	114538	114546	(TAA)3	102	197140	Germany	IIb B.1.2
EPI_ISL_13908346	114556	114567	(TATTCT)2	102	197140	Germany	IIb B.1.2
EPI_ISL_13908346	115237	115245	(TAT)3	102	197140	Germany	IIb B.1.2
EPI_ISL_13908346	115449	115457	(ATA)3	102	197140	Germany	IIb B.1.2
EPI_ISL_13908346	116128	116139	(AAATTC)2	102	197140	Germany	IIb B.1.2
EPI_ISL_13908346	116658	116669	(TTACTA)2	102	197140	Germany	IIb B.1.2
EPI_ISL_13908346	116762	116770	(AAC)3	102	197140	Germany	IIb B.1.2
EPI_ISL_13908346	116913	116921	(TCA)3	102	197140	Germany	IIb B.1.2
EPI_ISL_13908346	117367	117375	(TAT)3	102	197140	Germany	IIb B.1.2
EPI_ISL_13908346	119289	119300	(ATATTT)2	102	197140	Germany	IIb B.1.2
EPI_ISL_13908346	119809	119817	(GAT)3	102	197140	Germany	IIb B.1.2
EPI_ISL_13908346	120037	120048	(GATAAA)2	102	197140	Germany	IIb B.1.2
EPI_ISL_13908346	120337	120345	(ATT)3	102	197140	Germany	IIb B.1.2
EPI_ISL_13908346	120903	120914	(GATTTT)2	102	197140	Germany	IIb B.1.2
EPI_ISL_13908346	121238	121246	(GGA)3	102	197140	Germany	IIb B.1.2
EPI_ISL_13908346	121574	121582	(ATA)3	102	197140	Germany	IIb B.1.2
EPI_ISL_13908346	122827	122835	(ATT)3	102	197140	Germany	IIb B.1.2
EPI_ISL_13908346	122888	122899	(CTATCA)2	102	197140	Germany	IIb B.1.2
EPI_ISL_13908346	123169	123177	(ATA)3	102	197140	Germany	IIb B.1.2
EPI_ISL_13908346	124818	124825	(AT)4	102	197140	Germany	IIb B.1.2
EPI_ISL_13908346	125560	125571	(TCATCG)2	102	197140	Germany	IIb B.1.2
EPI_ISL_13908346	126772	126783	(GTAAAA)2	102	197140	Germany	IIb B.1.2
EPI_ISL_13908346	127870	127877	(AT)4	102	197140	Germany	IIb B.1.2
EPI_ISL_13908346	128444	128455	(CAAGGA)2	102	197140	Germany	IIb B.1.2
EPI_ISL_13908346	130425	130436	(ATTTGG)2	102	197140	Germany	IIb B.1.2
EPI_ISL_13908346	132089	132096	(GA)4	102	197140	Germany	IIb B.1.2
EPI_ISL_13908346	132250	132257	(TC)4	102	197140	Germany	IIb B.1.2
EPI_ISL_13908346	132767	132775	(AAG)3	102	197140	Germany	IIb B.1.2
EPI_ISL_13908346	132828	132839	(AACTTT)2	102	197140	Germany	IIb B.1.2
EPI_ISL_13908346	132957	132964	(CT)4	102	197140	Germany	IIb B.1.2
EPI_ISL_13908346	133075	133101	(T)27	102	197140	Germany	IIb B.1.2
EPI_ISL_13908346	133278	133285	(CT)4	102	197140	Germany	IIb B.1.2
EPI_ISL_13908346	134087	134095	(TCC)3	102	197140	Germany	IIb B.1.2
EPI_ISL_13908346	134448	134456	(TCG)3	102	197140	Germany	IIb B.1.2
EPI_ISL_13908346	134480	134491	(AAGTTC)2	102	197140	Germany	IIb B.1.2
EPI_ISL_13908346	136502	136543	(ATC)14	102	197140	Germany	IIb B.1.2
EPI_ISL_13908346	136550	136558	(ATC)3	102	197140	Germany	IIb B.1.2
EPI_ISL_13908346	136725	136736	(TTATCG)2	102	197140	Germany	IIb B.1.2
EPI_ISL_13908346	136885	136892	(AT)4	102	197140	Germany	IIb B.1.2
EPI_ISL_13908346	136977	136988	(ATAG)3	102	197140	Germany	IIb B.1.2
EPI_ISL_13908346	137232	137239	(TA)4	102	197140	Germany	IIb B.1.2
EPI_ISL_13908346	137282	137289	(TA)4	102	197140	Germany	IIb B.1.2
EPI_ISL_13908346	137356	137364	(CAT)3	102	197140	Germany	IIb B.1.2
EPI_ISL_13908346	139413	139421	(TGT)3	102	197140	Germany	IIb B.1.2
EPI_ISL_13908346	139539	139547	(TTA)3	102	197140	Germany	IIb B.1.2
EPI_ISL_13908346	139696	139707	(ATAAAT)2	102	197140	Germany	IIb B.1.2
EPI_ISL_13908346	139835	139846	(AAGATT)2	102	197140	Germany	IIb B.1.2
EPI_ISL_13908346	140142	140153	(ATAATT)2	102	197140	Germany	IIb B.1.2
EPI_ISL_13908346	140183	140191	(GAT)3	102	197140	Germany	IIb B.1.2
EPI_ISL_13908346	140209	140220	(TTTTGT)2	102	197140	Germany	IIb B.1.2
EPI_ISL_13908346	140366	140374	(ATA)3	102	197140	Germany	IIb B.1.2
EPI_ISL_13908346	140884	140895	(TCCAGA)2	102	197140	Germany	IIb B.1.2
EPI_ISL_13908346	141172	141183	(AAACGC)2	102	197140	Germany	IIb B.1.2
EPI_ISL_13908346	141997	142008	(AGATAT)2	102	197140	Germany	IIb B.1.2
EPI_ISL_13908346	142064	142071	(TA)4	102	197140	Germany	IIb B.1.2
EPI_ISL_13908346	142460	142468	(CAT)3	102	197140	Germany	IIb B.1.2
EPI_ISL_13908346	144053	144061	(TAA)3	102	197140	Germany	IIb B.1.2
EPI_ISL_13908346	144690	144701	(CCCAAA)2	102	197140	Germany	IIb B.1.2
EPI_ISL_13908346	144820	144828	(TCA)3	102	197140	Germany	IIb B.1.2
EPI_ISL_13908346	145398	145409	(TTTA)3	102	197140	Germany	IIb B.1.2
EPI_ISL_13908346	145624	145635	(AGGATA)2	102	197140	Germany	IIb B.1.2
EPI_ISL_13908346	147416	147424	(ATG)3	102	197140	Germany	IIb B.1.2
EPI_ISL_13908346	147985	147996	(AAAAAT)2	102	197140	Germany	IIb B.1.2
EPI_ISL_13908346	150276	150284	(TAG)3	102	197140	Germany	IIb B.1.2
EPI_ISL_13908346	150640	150651	(CCATTC)2	102	197140	Germany	IIb B.1.2
EPI_ISL_13908346	151118	151126	(ATC)3	102	197140	Germany	IIb B.1.2
EPI_ISL_13908346	152719	152726	(AT)4	102	197140	Germany	IIb B.1.2
EPI_ISL_13908346	154666	154677	(GATGAC)2	102	197140	Germany	IIb B.1.2
EPI_ISL_13908346	154789	154800	(GCGTGT)2	102	197140	Germany	IIb B.1.2
EPI_ISL_13908346	155781	155788	(AG)4	102	197140	Germany	IIb B.1.2
EPI_ISL_13908346	156295	156306	(GTTTAA)2	102	197140	Germany	IIb B.1.2
EPI_ISL_13908346	157014	157025	(TTATAA)2	102	197140	Germany	IIb B.1.2
EPI_ISL_13908346	157121	157132	(ATAAAA)2	102	197140	Germany	IIb B.1.2
EPI_ISL_13908346	157690	157697	(TA)4	102	197140	Germany	IIb B.1.2
EPI_ISL_13908346	158417	158428	(GATG)3	102	197140	Germany	IIb B.1.2
EPI_ISL_13908346	159541	159549	(AAG)3	102	197140	Germany	IIb B.1.2
EPI_ISL_13908346	159654	159665	(AATGAT)2	102	197140	Germany	IIb B.1.2
EPI_ISL_13908346	160368	160376	(TAT)3	102	197140	Germany	IIb B.1.2
EPI_ISL_13908346	160954	160962	(AAT)3	102	197140	Germany	IIb B.1.2
EPI_ISL_13908346	161936	161944	(TCA)3	102	197140	Germany	IIb B.1.2
EPI_ISL_13908346	162120	162131	(ATGAGA)2	102	197140	Germany	IIb B.1.2
EPI_ISL_13908346	162171	162182	(AAAGTT)2	102	197140	Germany	IIb B.1.2
EPI_ISL_13908346	162778	162786	(ATA)3	102	197140	Germany	IIb B.1.2
EPI_ISL_13908346	163115	163122	(TA)4	102	197140	Germany	IIb B.1.2
EPI_ISL_13908346	163180	163203	(TAAC)6	102	197140	Germany	IIb B.1.2
EPI_ISL_13908346	163862	163869	(TA)4	102	197140	Germany	IIb B.1.2
EPI_ISL_13908346	163879	163890	(AATCAG)2	102	197140	Germany	IIb B.1.2
EPI_ISL_13908346	164478	164486	(AAC)3	102	197140	Germany	IIb B.1.2
EPI_ISL_13908346	164489	164497	(AAT)3	102	197140	Germany	IIb B.1.2
EPI_ISL_13908346	164561	164572	(TAAACA)2	102	197140	Germany	IIb B.1.2
EPI_ISL_13908346	164969	164980	(TAACGA)2	102	197140	Germany	IIb B.1.2
EPI_ISL_13908346	166943	166954	(ATAGAT)2	102	197140	Germany	IIb B.1.2
EPI_ISL_13908346	167873	167880	(GT)4	102	197140	Germany	IIb B.1.2
EPI_ISL_13908346	169634	169645	(TGAAAA)2	102	197140	Germany	IIb B.1.2
EPI_ISL_13908346	169712	169759	(CAGATA)8	102	197140	Germany	IIb B.1.2
EPI_ISL_13908346	170925	170936	(TAATAT)2	102	197140	Germany	IIb B.1.2
EPI_ISL_13908346	172123	172134	(CAATTG)2	102	197140	Germany	IIb B.1.2
EPI_ISL_13908346	172623	172631	(TCT)3	102	197140	Germany	IIb B.1.2
EPI_ISL_13908346	172963	172970	(TA)4	102	197140	Germany	IIb B.1.2
EPI_ISL_13908346	173264	173323	(AT)30	102	197140	Germany	IIb B.1.2
EPI_ISL_13908346	173516	173524	(GAA)3	102	197140	Germany	IIb B.1.2
EPI_ISL_13908346	173812	173819	(TA)4	102	197140	Germany	IIb B.1.2
EPI_ISL_13908346	174525	174548	(GATGAA)4	102	197140	Germany	IIb B.1.2
EPI_ISL_13908346	175076	175084	(ATA)3	102	197140	Germany	IIb B.1.2
EPI_ISL_13908346	175211	175219	(ACG)3	102	197140	Germany	IIb B.1.2
EPI_ISL_13908346	175523	175534	(ATACAT)2	102	197140	Germany	IIb B.1.2
EPI_ISL_13908346	175625	175636	(ATT)4	102	197140	Germany	IIb B.1.2
EPI_ISL_13908346	175899	175907	(TAT)3	102	197140	Germany	IIb B.1.2
EPI_ISL_13908346	175975	175986	(ATGAAT)2	102	197140	Germany	IIb B.1.2
EPI_ISL_13908346	177962	177969	(GA)4	102	197140	Germany	IIb B.1.2
EPI_ISL_13908346	178177	178185	(TAT)3	102	197140	Germany	IIb B.1.2
EPI_ISL_13908346	178530	178541	(ATACAT)2	102	197140	Germany	IIb B.1.2
EPI_ISL_13908346	178603	178611	(GGA)3	102	197140	Germany	IIb B.1.2
EPI_ISL_13908346	178721	178728	(AT)4	102	197140	Germany	IIb B.1.2
EPI_ISL_13908346	179070	179081	(TTAT)3	102	197140	Germany	IIb B.1.2
EPI_ISL_13908346	179865	179872	(TA)4	102	197140	Germany	IIb B.1.2
EPI_ISL_13908346	180367	180375	(AAT)3	102	197140	Germany	IIb B.1.2
EPI_ISL_13908346	181134	181142	(GAT)3	102	197140	Germany	IIb B.1.2
EPI_ISL_13908346	181652	181659	(TA)4	102	197140	Germany	IIb B.1.2
EPI_ISL_13908346	181898	181906	(TGA)3	102	197140	Germany	IIb B.1.2
EPI_ISL_13908346	182032	182043	(TGCTAA)2	102	197140	Germany	IIb B.1.2
EPI_ISL_13908346	182516	182527	(TAGACG)2	102	197140	Germany	IIb B.1.2
EPI_ISL_13908346	182650	182658	(GTG)3	102	197140	Germany	IIb B.1.2
EPI_ISL_13908346	183313	183321	(GAC)3	102	197140	Germany	IIb B.1.2
EPI_ISL_13908346	183492	183500	(CCT)3	102	197140	Germany	IIb B.1.2
EPI_ISL_13908346	184003	184010	(AT)4	102	197140	Germany	IIb B.1.2
EPI_ISL_13908346	184087	184095	(ATA)3	102	197140	Germany	IIb B.1.2
EPI_ISL_13908346	184870	184881	(CTAGAA)2	102	197140	Germany	IIb B.1.2
EPI_ISL_13908346	186453	186460	(TA)4	102	197140	Germany	IIb B.1.2
EPI_ISL_13908346	186697	186705	(AAG)3	102	197140	Germany	IIb B.1.2
EPI_ISL_13908346	186744	186751	(AT)4	102	197140	Germany	IIb B.1.2
EPI_ISL_13908346	187568	187575	(TA)4	102	197140	Germany	IIb B.1.2
EPI_ISL_13908346	189540	189551	(GAACGA)2	102	197140	Germany	IIb B.1.2
EPI_ISL_13908346	189820	189828	(TTA)3	102	197140	Germany	IIb B.1.2
EPI_ISL_13908346	190638	190646	(TAT)3	102	197140	Germany	IIb B.1.2
EPI_ISL_13908346	194435	194443	(ATA)3	102	197140	Germany	IIb B.1.2
EPI_ISL_13908346	195656	195664	(GAA)3	102	197140	Germany	IIb B.1.2
EPI_ISL_13908346	196459	196467	(CTT)3	102	197140	Germany	IIb B.1.2
EPI_ISL_13908346	196535	196548	(A)14	102	197140	Germany	IIb B.1.2
EPI_ISL_13908346	196557	196568	(TTCTCT)2	102	197140	Germany	IIb B.1.2
EPI_ISL_13908349	573	584	(AGAGAA)2	105	197139	Germany	IIb B.1.1
EPI_ISL_13908349	593	606	(T)14	105	197139	Germany	IIb B.1.1
EPI_ISL_13908349	674	682	(AAG)3	105	197139	Germany	IIb B.1.1
EPI_ISL_13908349	1477	1485	(TTC)3	105	197139	Germany	IIb B.1.1
EPI_ISL_13908349	2697	2705	(TTA)3	105	197139	Germany	IIb B.1.1
EPI_ISL_13908349	6441	6449	(TAT)3	105	197139	Germany	IIb B.1.1
EPI_ISL_13908349	6649	6660	(TATCAT)2	105	197139	Germany	IIb B.1.1
EPI_ISL_13908349	7596	7604	(TGT)3	105	197139	Germany	IIb B.1.1
EPI_ISL_13908349	7913	7921	(ATT)3	105	197139	Germany	IIb B.1.1
EPI_ISL_13908349	8033	8044	(ATGTAT)2	105	197139	Germany	IIb B.1.1
EPI_ISL_13908349	8562	8573	(ATAACA)2	105	197139	Germany	IIb B.1.1
EPI_ISL_13908349	9714	9725	(ATATCA)2	105	197139	Germany	IIb B.1.1
EPI_ISL_13908349	9885	9892	(TA)4	105	197139	Germany	IIb B.1.1
EPI_ISL_13908349	10088	10099	(AAAGAA)2	105	197139	Germany	IIb B.1.1
EPI_ISL_13908349	10429	10448	(ATTAG)4	105	197139	Germany	IIb B.1.1
EPI_ISL_13908349	11785	11796	(AATATT)2	105	197139	Germany	IIb B.1.1
EPI_ISL_13908349	11866	11877	(GATATC)2	105	197139	Germany	IIb B.1.1
EPI_ISL_13908349	12032	12043	(AAATCT)2	105	197139	Germany	IIb B.1.1
EPI_ISL_13908349	12170	12181	(TCTATA)2	105	197139	Germany	IIb B.1.1
EPI_ISL_13908349	12733	12741	(TAG)3	105	197139	Germany	IIb B.1.1
EPI_ISL_13908349	13106	13114	(TCC)3	105	197139	Germany	IIb B.1.1
EPI_ISL_13908349	13871	13878	(AT)4	105	197139	Germany	IIb B.1.1
EPI_ISL_13908349	13945	13953	(TGT)3	105	197139	Germany	IIb B.1.1
EPI_ISL_13908349	14506	14517	(ATAG)3	105	197139	Germany	IIb B.1.1
EPI_ISL_13908349	14599	14607	(ATA)3	105	197139	Germany	IIb B.1.1
EPI_ISL_13908349	14719	14727	(ATA)3	105	197139	Germany	IIb B.1.1
EPI_ISL_13908349	15111	15119	(TAT)3	105	197139	Germany	IIb B.1.1
EPI_ISL_13908349	15456	15464	(CTT)3	105	197139	Germany	IIb B.1.1
EPI_ISL_13908349	16064	16072	(TCA)3	105	197139	Germany	IIb B.1.1
EPI_ISL_13908349	16529	16540	(ATTA)3	105	197139	Germany	IIb B.1.1
EPI_ISL_13908349	16606	16617	(TCA)4	105	197139	Germany	IIb B.1.1
EPI_ISL_13908349	17853	17864	(CATTTT)2	105	197139	Germany	IIb B.1.1
EPI_ISL_13908349	17884	17895	(ATTGAT)2	105	197139	Germany	IIb B.1.1
EPI_ISL_13908349	18479	18487	(GAT)3	105	197139	Germany	IIb B.1.1
EPI_ISL_13908349	19738	19749	(TAGGCG)2	105	197139	Germany	IIb B.1.1
EPI_ISL_13908349	20487	20498	(TTTTAG)2	105	197139	Germany	IIb B.1.1
EPI_ISL_13908349	21237	21245	(AAT)3	105	197139	Germany	IIb B.1.1
EPI_ISL_13908349	22187	22195	(TAT)3	105	197139	Germany	IIb B.1.1
EPI_ISL_13908349	22229	22237	(CAT)3	105	197139	Germany	IIb B.1.1
EPI_ISL_13908349	22465	22476	(TATTTC)2	105	197139	Germany	IIb B.1.1
EPI_ISL_13908349	22714	22722	(GAT)3	105	197139	Germany	IIb B.1.1
EPI_ISL_13908349	23051	23062	(AGTACC)2	105	197139	Germany	IIb B.1.1
EPI_ISL_13908349	24274	24285	(AGATTC)2	105	197139	Germany	IIb B.1.1
EPI_ISL_13908349	24822	24833	(GATTGT)2	105	197139	Germany	IIb B.1.1
EPI_ISL_13908349	25350	25361	(ATTATC)2	105	197139	Germany	IIb B.1.1
EPI_ISL_13908349	28133	28141	(GAT)3	105	197139	Germany	IIb B.1.1
EPI_ISL_13908349	29208	29219	(CATGTA)2	105	197139	Germany	IIb B.1.1
EPI_ISL_13908349	29232	29240	(TAT)3	105	197139	Germany	IIb B.1.1
EPI_ISL_13908349	30928	30935	(TA)4	105	197139	Germany	IIb B.1.1
EPI_ISL_13908349	31697	31704	(TC)4	105	197139	Germany	IIb B.1.1
EPI_ISL_13908349	32132	32143	(ATTTGG)2	105	197139	Germany	IIb B.1.1
EPI_ISL_13908349	32231	32242	(TATCGC)2	105	197139	Germany	IIb B.1.1
EPI_ISL_13908349	32423	32431	(ATT)3	105	197139	Germany	IIb B.1.1
EPI_ISL_13908349	32611	32618	(AT)4	105	197139	Germany	IIb B.1.1
EPI_ISL_13908349	33603	33614	(TTCTTA)2	105	197139	Germany	IIb B.1.1
EPI_ISL_13908349	33709	33720	(AAAATA)2	105	197139	Germany	IIb B.1.1
EPI_ISL_13908349	33994	34005	(ATCGCG)2	105	197139	Germany	IIb B.1.1
EPI_ISL_13908349	34956	34967	(AAAGTC)2	105	197139	Germany	IIb B.1.1
EPI_ISL_13908349	35023	35031	(ATT)3	105	197139	Germany	IIb B.1.1
EPI_ISL_13908349	35256	35267	(TTCGTA)2	105	197139	Germany	IIb B.1.1
EPI_ISL_13908349	36210	36221	(TGATAT)2	105	197139	Germany	IIb B.1.1
EPI_ISL_13908349	36321	36332	(CCAATT)2	105	197139	Germany	IIb B.1.1
EPI_ISL_13908349	37839	37850	(GAAAAC)2	105	197139	Germany	IIb B.1.1
EPI_ISL_13908349	38107	38115	(TAT)3	105	197139	Germany	IIb B.1.1
EPI_ISL_13908349	39231	39239	(TCG)3	105	197139	Germany	IIb B.1.1
EPI_ISL_13908349	39813	39821	(TCA)3	105	197139	Germany	IIb B.1.1
EPI_ISL_13908349	39840	39848	(AGT)3	105	197139	Germany	IIb B.1.1
EPI_ISL_13908349	40050	40057	(TA)4	105	197139	Germany	IIb B.1.1
EPI_ISL_13908349	40758	40765	(AT)4	105	197139	Germany	IIb B.1.1
EPI_ISL_13908349	40808	40816	(ATC)3	105	197139	Germany	IIb B.1.1
EPI_ISL_13908349	41299	41310	(TAGTTA)2	105	197139	Germany	IIb B.1.1
EPI_ISL_13908349	42645	42656	(AGTAAC)2	105	197139	Germany	IIb B.1.1
EPI_ISL_13908349	44623	44631	(TCA)3	105	197139	Germany	IIb B.1.1
EPI_ISL_13908349	44746	44757	(TATCGA)2	105	197139	Germany	IIb B.1.1
EPI_ISL_13908349	45539	45547	(ATC)3	105	197139	Germany	IIb B.1.1
EPI_ISL_13908349	46015	46026	(AGAATC)2	105	197139	Germany	IIb B.1.1
EPI_ISL_13908349	46343	46354	(AGCATC)2	105	197139	Germany	IIb B.1.1
EPI_ISL_13908349	46399	46407	(GAG)3	105	197139	Germany	IIb B.1.1
EPI_ISL_13908349	46911	46919	(ATC)3	105	197139	Germany	IIb B.1.1
EPI_ISL_13908349	47744	47752	(ACT)3	105	197139	Germany	IIb B.1.1
EPI_ISL_13908349	48796	48803	(AT)4	105	197139	Germany	IIb B.1.1
EPI_ISL_13908349	48981	48988	(TA)4	105	197139	Germany	IIb B.1.1
EPI_ISL_13908349	49233	49241	(GTT)3	105	197139	Germany	IIb B.1.1
EPI_ISL_13908349	52022	52030	(TTC)3	105	197139	Germany	IIb B.1.1
EPI_ISL_13908349	52198	52209	(ACGAAA)2	105	197139	Germany	IIb B.1.1
EPI_ISL_13908349	52533	52540	(CT)4	105	197139	Germany	IIb B.1.1
EPI_ISL_13908349	52693	52701	(TTC)3	105	197139	Germany	IIb B.1.1
EPI_ISL_13908349	52890	52901	(TAGTTT)2	105	197139	Germany	IIb B.1.1
EPI_ISL_13908349	53148	53155	(TA)4	105	197139	Germany	IIb B.1.1
EPI_ISL_13908349	53429	53440	(TGAA)3	105	197139	Germany	IIb B.1.1
EPI_ISL_13908349	53744	53755	(TCCATT)2	105	197139	Germany	IIb B.1.1
EPI_ISL_13908349	54275	54283	(GGA)3	105	197139	Germany	IIb B.1.1
EPI_ISL_13908349	54967	54978	(TATCCT)2	105	197139	Germany	IIb B.1.1
EPI_ISL_13908349	55809	55817	(ATG)3	105	197139	Germany	IIb B.1.1
EPI_ISL_13908349	58620	58628	(TAG)3	105	197139	Germany	IIb B.1.1
EPI_ISL_13908349	58647	58655	(AAT)3	105	197139	Germany	IIb B.1.1
EPI_ISL_13908349	58855	58863	(TCA)3	105	197139	Germany	IIb B.1.1
EPI_ISL_13908349	58894	58902	(TCT)3	105	197139	Germany	IIb B.1.1
EPI_ISL_13908349	59655	59662	(AT)4	105	197139	Germany	IIb B.1.1
EPI_ISL_13908349	62536	62544	(TTA)3	105	197139	Germany	IIb B.1.1
EPI_ISL_13908349	63557	63568	(TCCGTT)2	105	197139	Germany	IIb B.1.1
EPI_ISL_13908349	64639	64646	(AT)4	105	197139	Germany	IIb B.1.1
EPI_ISL_13908349	64988	64997	(AT)5	105	197139	Germany	IIb B.1.1
EPI_ISL_13908349	65594	65602	(TAT)3	105	197139	Germany	IIb B.1.1
EPI_ISL_13908349	65636	65644	(TAT)3	105	197139	Germany	IIb B.1.1
EPI_ISL_13908349	65840	65848	(AGA)3	105	197139	Germany	IIb B.1.1
EPI_ISL_13908349	66606	66614	(GAT)3	105	197139	Germany	IIb B.1.1
EPI_ISL_13908349	66700	66711	(ATATGA)2	105	197139	Germany	IIb B.1.1
EPI_ISL_13908349	66749	66760	(AAAATC)2	105	197139	Germany	IIb B.1.1
EPI_ISL_13908349	66844	66852	(TTA)3	105	197139	Germany	IIb B.1.1
EPI_ISL_13908349	67172	67179	(AT)4	105	197139	Germany	IIb B.1.1
EPI_ISL_13908349	68563	68574	(TATCGT)2	105	197139	Germany	IIb B.1.1
EPI_ISL_13908349	69182	69191	(AT)5	105	197139	Germany	IIb B.1.1
EPI_ISL_13908349	70163	70174	(TTAGAA)2	105	197139	Germany	IIb B.1.1
EPI_ISL_13908349	70214	70222	(GAA)3	105	197139	Germany	IIb B.1.1
EPI_ISL_13908349	70434	70442	(TAA)3	105	197139	Germany	IIb B.1.1
EPI_ISL_13908349	73463	73474	(TCAGCA)2	105	197139	Germany	IIb B.1.1
EPI_ISL_13908349	73502	73510	(TAT)3	105	197139	Germany	IIb B.1.1
EPI_ISL_13908349	75789	75800	(TGTTGG)2	105	197139	Germany	IIb B.1.1
EPI_ISL_13908349	76903	76911	(CTA)3	105	197139	Germany	IIb B.1.1
EPI_ISL_13908349	77062	77073	(GAGTTG)2	105	197139	Germany	IIb B.1.1
EPI_ISL_13908349	77497	77508	(AATAAA)2	105	197139	Germany	IIb B.1.1
EPI_ISL_13908349	78044	78052	(GAT)3	105	197139	Germany	IIb B.1.1
EPI_ISL_13908349	78137	78145	(TTA)3	105	197139	Germany	IIb B.1.1
EPI_ISL_13908349	79911	79919	(CTA)3	105	197139	Germany	IIb B.1.1
EPI_ISL_13908349	80219	80227	(TGA)3	105	197139	Germany	IIb B.1.1
EPI_ISL_13908349	82603	82614	(GTAAAT)2	105	197139	Germany	IIb B.1.1
EPI_ISL_13908349	83604	83615	(CAGAAA)2	105	197139	Germany	IIb B.1.1
EPI_ISL_13908349	83686	83697	(TTAAGG)2	105	197139	Germany	IIb B.1.1
EPI_ISL_13908349	83735	83742	(GA)4	105	197139	Germany	IIb B.1.1
EPI_ISL_13908349	83810	83821	(TAGAAT)2	105	197139	Germany	IIb B.1.1
EPI_ISL_13908349	85279	85290	(TAATAT)2	105	197139	Germany	IIb B.1.1
EPI_ISL_13908349	85459	85467	(GTA)3	105	197139	Germany	IIb B.1.1
EPI_ISL_13908349	87285	87293	(TTC)3	105	197139	Germany	IIb B.1.1
EPI_ISL_13908349	87341	87349	(AAT)3	105	197139	Germany	IIb B.1.1
EPI_ISL_13908349	88766	88774	(TAA)3	105	197139	Germany	IIb B.1.1
EPI_ISL_13908349	89039	89047	(CAT)3	105	197139	Germany	IIb B.1.1
EPI_ISL_13908349	89284	89292	(TCT)3	105	197139	Germany	IIb B.1.1
EPI_ISL_13908349	90388	90396	(GTA)3	105	197139	Germany	IIb B.1.1
EPI_ISL_13908349	91242	91253	(AAATGG)2	105	197139	Germany	IIb B.1.1
EPI_ISL_13908349	92179	92190	(CAAAAA)2	105	197139	Germany	IIb B.1.1
EPI_ISL_13908349	92474	92485	(TCTGGA)2	105	197139	Germany	IIb B.1.1
EPI_ISL_13908349	92618	92626	(AGT)3	105	197139	Germany	IIb B.1.1
EPI_ISL_13908349	93594	93605	(GATGCT)2	105	197139	Germany	IIb B.1.1
EPI_ISL_13908349	94265	94273	(AAT)3	105	197139	Germany	IIb B.1.1
EPI_ISL_13908349	94481	94488	(TA)4	105	197139	Germany	IIb B.1.1
EPI_ISL_13908349	95544	95553	(TG)5	105	197139	Germany	IIb B.1.1
EPI_ISL_13908349	98030	98041	(ATAGAT)2	105	197139	Germany	IIb B.1.1
EPI_ISL_13908349	98217	98224	(AT)4	105	197139	Germany	IIb B.1.1
EPI_ISL_13908349	98370	98377	(AT)4	105	197139	Germany	IIb B.1.1
EPI_ISL_13908349	98662	98673	(AACATC)2	105	197139	Germany	IIb B.1.1
EPI_ISL_13908349	98783	98794	(ATAACG)2	105	197139	Germany	IIb B.1.1
EPI_ISL_13908349	99689	99700	(TGTTTT)2	105	197139	Germany	IIb B.1.1
EPI_ISL_13908349	101129	101137	(GAC)3	105	197139	Germany	IIb B.1.1
EPI_ISL_13908349	101539	101546	(AT)4	105	197139	Germany	IIb B.1.1
EPI_ISL_13908349	102256	102263	(TA)4	105	197139	Germany	IIb B.1.1
EPI_ISL_13908349	102852	102860	(AAG)3	105	197139	Germany	IIb B.1.1
EPI_ISL_13908349	105989	105997	(ATT)3	105	197139	Germany	IIb B.1.1
EPI_ISL_13908349	106574	106581	(TA)4	105	197139	Germany	IIb B.1.1
EPI_ISL_13908349	106884	106891	(AG)4	105	197139	Germany	IIb B.1.1
EPI_ISL_13908349	108052	108060	(CTT)3	105	197139	Germany	IIb B.1.1
EPI_ISL_13908349	109585	109596	(TATTCT)2	105	197139	Germany	IIb B.1.1
EPI_ISL_13908349	110020	110028	(CAT)3	105	197139	Germany	IIb B.1.1
EPI_ISL_13908349	111249	111260	(TGGATT)2	105	197139	Germany	IIb B.1.1
EPI_ISL_13908349	114538	114546	(TAA)3	105	197139	Germany	IIb B.1.1
EPI_ISL_13908349	114556	114567	(TATTCT)2	105	197139	Germany	IIb B.1.1
EPI_ISL_13908349	115237	115245	(TAT)3	105	197139	Germany	IIb B.1.1
EPI_ISL_13908349	115449	115457	(ATA)3	105	197139	Germany	IIb B.1.1
EPI_ISL_13908349	116128	116139	(AAATTC)2	105	197139	Germany	IIb B.1.1
EPI_ISL_13908349	116658	116669	(TTACTA)2	105	197139	Germany	IIb B.1.1
EPI_ISL_13908349	116762	116770	(AAC)3	105	197139	Germany	IIb B.1.1
EPI_ISL_13908349	116913	116921	(TCA)3	105	197139	Germany	IIb B.1.1
EPI_ISL_13908349	117367	117375	(TAT)3	105	197139	Germany	IIb B.1.1
EPI_ISL_13908349	119289	119300	(ATATTT)2	105	197139	Germany	IIb B.1.1
EPI_ISL_13908349	119809	119817	(GAT)3	105	197139	Germany	IIb B.1.1
EPI_ISL_13908349	120037	120048	(GATAAA)2	105	197139	Germany	IIb B.1.1
EPI_ISL_13908349	120337	120345	(ATT)3	105	197139	Germany	IIb B.1.1
EPI_ISL_13908349	120903	120914	(GATTTT)2	105	197139	Germany	IIb B.1.1
EPI_ISL_13908349	121238	121246	(GGA)3	105	197139	Germany	IIb B.1.1
EPI_ISL_13908349	121574	121582	(ATA)3	105	197139	Germany	IIb B.1.1
EPI_ISL_13908349	122827	122835	(ATT)3	105	197139	Germany	IIb B.1.1
EPI_ISL_13908349	122888	122899	(CTATCA)2	105	197139	Germany	IIb B.1.1
EPI_ISL_13908349	123169	123177	(ATA)3	105	197139	Germany	IIb B.1.1
EPI_ISL_13908349	124818	124825	(AT)4	105	197139	Germany	IIb B.1.1
EPI_ISL_13908349	125560	125571	(TCATCG)2	105	197139	Germany	IIb B.1.1
EPI_ISL_13908349	126772	126783	(GTAAAA)2	105	197139	Germany	IIb B.1.1
EPI_ISL_13908349	127870	127877	(AT)4	105	197139	Germany	IIb B.1.1
EPI_ISL_13908349	128444	128455	(CAAGGA)2	105	197139	Germany	IIb B.1.1
EPI_ISL_13908349	130425	130436	(ATTTGG)2	105	197139	Germany	IIb B.1.1
EPI_ISL_13908349	132089	132096	(GA)4	105	197139	Germany	IIb B.1.1
EPI_ISL_13908349	132250	132257	(TC)4	105	197139	Germany	IIb B.1.1
EPI_ISL_13908349	132767	132775	(AAG)3	105	197139	Germany	IIb B.1.1
EPI_ISL_13908349	132828	132839	(AACTTT)2	105	197139	Germany	IIb B.1.1
EPI_ISL_13908349	132957	132964	(CT)4	105	197139	Germany	IIb B.1.1
EPI_ISL_13908349	133075	133101	(T)27	105	197139	Germany	IIb B.1.1
EPI_ISL_13908349	133278	133285	(CT)4	105	197139	Germany	IIb B.1.1
EPI_ISL_13908349	134087	134095	(TCC)3	105	197139	Germany	IIb B.1.1
EPI_ISL_13908349	134448	134456	(TCG)3	105	197139	Germany	IIb B.1.1
EPI_ISL_13908349	134480	134491	(AAGTTC)2	105	197139	Germany	IIb B.1.1
EPI_ISL_13908349	136502	136543	(ATC)14	105	197139	Germany	IIb B.1.1
EPI_ISL_13908349	136550	136558	(ATC)3	105	197139	Germany	IIb B.1.1
EPI_ISL_13908349	136725	136736	(TTATCG)2	105	197139	Germany	IIb B.1.1
EPI_ISL_13908349	136885	136892	(AT)4	105	197139	Germany	IIb B.1.1
EPI_ISL_13908349	136977	136988	(ATAG)3	105	197139	Germany	IIb B.1.1
EPI_ISL_13908349	137232	137239	(TA)4	105	197139	Germany	IIb B.1.1
EPI_ISL_13908349	137282	137289	(TA)4	105	197139	Germany	IIb B.1.1
EPI_ISL_13908349	137356	137364	(CAT)3	105	197139	Germany	IIb B.1.1
EPI_ISL_13908349	139413	139421	(TGT)3	105	197139	Germany	IIb B.1.1
EPI_ISL_13908349	139539	139547	(TTA)3	105	197139	Germany	IIb B.1.1
EPI_ISL_13908349	139696	139707	(ATAAAT)2	105	197139	Germany	IIb B.1.1
EPI_ISL_13908349	139835	139846	(AAGATT)2	105	197139	Germany	IIb B.1.1
EPI_ISL_13908349	140142	140153	(ATAATT)2	105	197139	Germany	IIb B.1.1
EPI_ISL_13908349	140183	140191	(GAT)3	105	197139	Germany	IIb B.1.1
EPI_ISL_13908349	140209	140220	(TTTTGT)2	105	197139	Germany	IIb B.1.1
EPI_ISL_13908349	140366	140374	(ATA)3	105	197139	Germany	IIb B.1.1
EPI_ISL_13908349	140884	140895	(TCCAGA)2	105	197139	Germany	IIb B.1.1
EPI_ISL_13908349	141172	141183	(AAACGC)2	105	197139	Germany	IIb B.1.1
EPI_ISL_13908349	141997	142008	(AGATAT)2	105	197139	Germany	IIb B.1.1
EPI_ISL_13908349	142064	142071	(TA)4	105	197139	Germany	IIb B.1.1
EPI_ISL_13908349	142460	142468	(CAT)3	105	197139	Germany	IIb B.1.1
EPI_ISL_13908349	144053	144061	(TAA)3	105	197139	Germany	IIb B.1.1
EPI_ISL_13908349	144690	144701	(CCCAAA)2	105	197139	Germany	IIb B.1.1
EPI_ISL_13908349	144820	144828	(TCA)3	105	197139	Germany	IIb B.1.1
EPI_ISL_13908349	145398	145409	(TTTA)3	105	197139	Germany	IIb B.1.1
EPI_ISL_13908349	145624	145635	(AGGATA)2	105	197139	Germany	IIb B.1.1
EPI_ISL_13908349	147416	147424	(ATG)3	105	197139	Germany	IIb B.1.1
EPI_ISL_13908349	147985	147996	(AAAAAT)2	105	197139	Germany	IIb B.1.1
EPI_ISL_13908349	150276	150284	(TAG)3	105	197139	Germany	IIb B.1.1
EPI_ISL_13908349	150639	150650	(CCATTC)2	105	197139	Germany	IIb B.1.1
EPI_ISL_13908349	151117	151125	(ATC)3	105	197139	Germany	IIb B.1.1
EPI_ISL_13908349	152718	152725	(AT)4	105	197139	Germany	IIb B.1.1
EPI_ISL_13908349	154665	154676	(GATGAC)2	105	197139	Germany	IIb B.1.1
EPI_ISL_13908349	154788	154799	(GCGTGT)2	105	197139	Germany	IIb B.1.1
EPI_ISL_13908349	155780	155787	(AG)4	105	197139	Germany	IIb B.1.1
EPI_ISL_13908349	156294	156305	(GTTTAA)2	105	197139	Germany	IIb B.1.1
EPI_ISL_13908349	157013	157024	(TTATAA)2	105	197139	Germany	IIb B.1.1
EPI_ISL_13908349	157120	157131	(ATAAAA)2	105	197139	Germany	IIb B.1.1
EPI_ISL_13908349	157689	157696	(TA)4	105	197139	Germany	IIb B.1.1
EPI_ISL_13908349	158416	158427	(GATG)3	105	197139	Germany	IIb B.1.1
EPI_ISL_13908349	159540	159548	(AAG)3	105	197139	Germany	IIb B.1.1
EPI_ISL_13908349	159653	159664	(AATGAT)2	105	197139	Germany	IIb B.1.1
EPI_ISL_13908349	160367	160375	(TAT)3	105	197139	Germany	IIb B.1.1
EPI_ISL_13908349	160953	160961	(AAT)3	105	197139	Germany	IIb B.1.1
EPI_ISL_13908349	161935	161943	(TCA)3	105	197139	Germany	IIb B.1.1
EPI_ISL_13908349	162119	162130	(ATGAGA)2	105	197139	Germany	IIb B.1.1
EPI_ISL_13908349	162170	162181	(AAAGTT)2	105	197139	Germany	IIb B.1.1
EPI_ISL_13908349	162777	162785	(ATA)3	105	197139	Germany	IIb B.1.1
EPI_ISL_13908349	163114	163121	(TA)4	105	197139	Germany	IIb B.1.1
EPI_ISL_13908349	163179	163202	(TAAC)6	105	197139	Germany	IIb B.1.1
EPI_ISL_13908349	163861	163868	(TA)4	105	197139	Germany	IIb B.1.1
EPI_ISL_13908349	163878	163889	(AATCAG)2	105	197139	Germany	IIb B.1.1
EPI_ISL_13908349	164477	164485	(AAC)3	105	197139	Germany	IIb B.1.1
EPI_ISL_13908349	164488	164496	(AAT)3	105	197139	Germany	IIb B.1.1
EPI_ISL_13908349	164560	164571	(TAAACA)2	105	197139	Germany	IIb B.1.1
EPI_ISL_13908349	164968	164979	(TAACGA)2	105	197139	Germany	IIb B.1.1
EPI_ISL_13908349	166942	166953	(ATAGAT)2	105	197139	Germany	IIb B.1.1
EPI_ISL_13908349	167872	167879	(GT)4	105	197139	Germany	IIb B.1.1
EPI_ISL_13908349	169633	169644	(TGAAAA)2	105	197139	Germany	IIb B.1.1
EPI_ISL_13908349	169711	169758	(CAGATA)8	105	197139	Germany	IIb B.1.1
EPI_ISL_13908349	170924	170935	(TAATAT)2	105	197139	Germany	IIb B.1.1
EPI_ISL_13908349	172122	172133	(CAATTG)2	105	197139	Germany	IIb B.1.1
EPI_ISL_13908349	172622	172630	(TCT)3	105	197139	Germany	IIb B.1.1
EPI_ISL_13908349	172962	172969	(TA)4	105	197139	Germany	IIb B.1.1
EPI_ISL_13908349	173263	173322	(AT)30	105	197139	Germany	IIb B.1.1
EPI_ISL_13908349	173515	173523	(GAA)3	105	197139	Germany	IIb B.1.1
EPI_ISL_13908349	173811	173818	(TA)4	105	197139	Germany	IIb B.1.1
EPI_ISL_13908349	174524	174547	(GATGAA)4	105	197139	Germany	IIb B.1.1
EPI_ISL_13908349	175075	175083	(ATA)3	105	197139	Germany	IIb B.1.1
EPI_ISL_13908349	175210	175218	(ACG)3	105	197139	Germany	IIb B.1.1
EPI_ISL_13908349	175522	175533	(ATACAT)2	105	197139	Germany	IIb B.1.1
EPI_ISL_13908349	175624	175635	(ATT)4	105	197139	Germany	IIb B.1.1
EPI_ISL_13908349	175898	175906	(TAT)3	105	197139	Germany	IIb B.1.1
EPI_ISL_13908349	175974	175985	(ATGAAT)2	105	197139	Germany	IIb B.1.1
EPI_ISL_13908349	177961	177968	(GA)4	105	197139	Germany	IIb B.1.1
EPI_ISL_13908349	178176	178184	(TAT)3	105	197139	Germany	IIb B.1.1
EPI_ISL_13908349	178529	178540	(ATACAT)2	105	197139	Germany	IIb B.1.1
EPI_ISL_13908349	178602	178610	(GGA)3	105	197139	Germany	IIb B.1.1
EPI_ISL_13908349	178720	178727	(AT)4	105	197139	Germany	IIb B.1.1
EPI_ISL_13908349	179069	179080	(TTAT)3	105	197139	Germany	IIb B.1.1
EPI_ISL_13908349	179864	179871	(TA)4	105	197139	Germany	IIb B.1.1
EPI_ISL_13908349	180366	180374	(AAT)3	105	197139	Germany	IIb B.1.1
EPI_ISL_13908349	181133	181141	(GAT)3	105	197139	Germany	IIb B.1.1
EPI_ISL_13908349	181651	181658	(TA)4	105	197139	Germany	IIb B.1.1
EPI_ISL_13908349	181897	181905	(TGA)3	105	197139	Germany	IIb B.1.1
EPI_ISL_13908349	182031	182042	(TGCTAA)2	105	197139	Germany	IIb B.1.1
EPI_ISL_13908349	182515	182526	(TAGACG)2	105	197139	Germany	IIb B.1.1
EPI_ISL_13908349	182649	182657	(GTG)3	105	197139	Germany	IIb B.1.1
EPI_ISL_13908349	183312	183320	(GAC)3	105	197139	Germany	IIb B.1.1
EPI_ISL_13908349	183491	183499	(CCT)3	105	197139	Germany	IIb B.1.1
EPI_ISL_13908349	184002	184009	(AT)4	105	197139	Germany	IIb B.1.1
EPI_ISL_13908349	184086	184094	(ATA)3	105	197139	Germany	IIb B.1.1
EPI_ISL_13908349	184869	184880	(CTAGAA)2	105	197139	Germany	IIb B.1.1
EPI_ISL_13908349	186452	186459	(TA)4	105	197139	Germany	IIb B.1.1
EPI_ISL_13908349	186696	186704	(AAG)3	105	197139	Germany	IIb B.1.1
EPI_ISL_13908349	186743	186750	(AT)4	105	197139	Germany	IIb B.1.1
EPI_ISL_13908349	187567	187574	(TA)4	105	197139	Germany	IIb B.1.1
EPI_ISL_13908349	189539	189550	(GAACGA)2	105	197139	Germany	IIb B.1.1
EPI_ISL_13908349	189819	189827	(TTA)3	105	197139	Germany	IIb B.1.1
EPI_ISL_13908349	190637	190645	(TAT)3	105	197139	Germany	IIb B.1.1
EPI_ISL_13908349	194434	194442	(ATA)3	105	197139	Germany	IIb B.1.1
EPI_ISL_13908349	195655	195663	(GAA)3	105	197139	Germany	IIb B.1.1
EPI_ISL_13908349	196458	196466	(CTT)3	105	197139	Germany	IIb B.1.1
EPI_ISL_13908349	196534	196547	(A)14	105	197139	Germany	IIb B.1.1
EPI_ISL_13908349	196556	196567	(TTCTCT)2	105	197139	Germany	IIb B.1.1
EPI_ISL_13908351	573	584	(AGAGAA)2	107	197140	Germany	IIb B.1.2
EPI_ISL_13908351	593	606	(T)14	107	197140	Germany	IIb B.1.2
EPI_ISL_13908351	674	682	(AAG)3	107	197140	Germany	IIb B.1.2
EPI_ISL_13908351	1477	1485	(TTC)3	107	197140	Germany	IIb B.1.2
EPI_ISL_13908351	2697	2705	(TTA)3	107	197140	Germany	IIb B.1.2
EPI_ISL_13908351	6441	6449	(TAT)3	107	197140	Germany	IIb B.1.2
EPI_ISL_13908351	6649	6660	(TATCAT)2	107	197140	Germany	IIb B.1.2
EPI_ISL_13908351	7596	7604	(TGT)3	107	197140	Germany	IIb B.1.2
EPI_ISL_13908351	7913	7921	(ATT)3	107	197140	Germany	IIb B.1.2
EPI_ISL_13908351	8033	8044	(ATGTAT)2	107	197140	Germany	IIb B.1.2
EPI_ISL_13908351	8562	8573	(ATAACA)2	107	197140	Germany	IIb B.1.2
EPI_ISL_13908351	9714	9725	(ATATCA)2	107	197140	Germany	IIb B.1.2
EPI_ISL_13908351	9885	9892	(TA)4	107	197140	Germany	IIb B.1.2
EPI_ISL_13908351	10088	10099	(AAAGAA)2	107	197140	Germany	IIb B.1.2
EPI_ISL_13908351	10429	10448	(ATTAG)4	107	197140	Germany	IIb B.1.2
EPI_ISL_13908351	11785	11796	(AATATT)2	107	197140	Germany	IIb B.1.2
EPI_ISL_13908351	11866	11877	(GATATC)2	107	197140	Germany	IIb B.1.2
EPI_ISL_13908351	12032	12043	(AAATCT)2	107	197140	Germany	IIb B.1.2
EPI_ISL_13908351	12170	12181	(TCTATA)2	107	197140	Germany	IIb B.1.2
EPI_ISL_13908351	12733	12741	(TAG)3	107	197140	Germany	IIb B.1.2
EPI_ISL_13908351	13106	13114	(TCC)3	107	197140	Germany	IIb B.1.2
EPI_ISL_13908351	13871	13878	(AT)4	107	197140	Germany	IIb B.1.2
EPI_ISL_13908351	13945	13953	(TGT)3	107	197140	Germany	IIb B.1.2
EPI_ISL_13908351	14506	14517	(ATAG)3	107	197140	Germany	IIb B.1.2
EPI_ISL_13908351	14599	14607	(ATA)3	107	197140	Germany	IIb B.1.2
EPI_ISL_13908351	14719	14727	(ATA)3	107	197140	Germany	IIb B.1.2
EPI_ISL_13908351	15111	15119	(TAT)3	107	197140	Germany	IIb B.1.2
EPI_ISL_13908351	15456	15464	(CTT)3	107	197140	Germany	IIb B.1.2
EPI_ISL_13908351	16064	16072	(TCA)3	107	197140	Germany	IIb B.1.2
EPI_ISL_13908351	16529	16540	(ATTA)3	107	197140	Germany	IIb B.1.2
EPI_ISL_13908351	16606	16617	(TCA)4	107	197140	Germany	IIb B.1.2
EPI_ISL_13908351	17853	17864	(CATTTT)2	107	197140	Germany	IIb B.1.2
EPI_ISL_13908351	17884	17895	(ATTGAT)2	107	197140	Germany	IIb B.1.2
EPI_ISL_13908351	18479	18487	(GAT)3	107	197140	Germany	IIb B.1.2
EPI_ISL_13908351	19738	19749	(TAGGCG)2	107	197140	Germany	IIb B.1.2
EPI_ISL_13908351	20487	20498	(TTTTAG)2	107	197140	Germany	IIb B.1.2
EPI_ISL_13908351	21237	21245	(AAT)3	107	197140	Germany	IIb B.1.2
EPI_ISL_13908351	22187	22195	(TAT)3	107	197140	Germany	IIb B.1.2
EPI_ISL_13908351	22229	22237	(CAT)3	107	197140	Germany	IIb B.1.2
EPI_ISL_13908351	22465	22476	(TATTTC)2	107	197140	Germany	IIb B.1.2
EPI_ISL_13908351	22714	22722	(GAT)3	107	197140	Germany	IIb B.1.2
EPI_ISL_13908351	23051	23062	(AGTACC)2	107	197140	Germany	IIb B.1.2
EPI_ISL_13908351	24274	24285	(AGATTC)2	107	197140	Germany	IIb B.1.2
EPI_ISL_13908351	24822	24833	(GATTGT)2	107	197140	Germany	IIb B.1.2
EPI_ISL_13908351	25350	25361	(ATTATC)2	107	197140	Germany	IIb B.1.2
EPI_ISL_13908351	28133	28141	(GAT)3	107	197140	Germany	IIb B.1.2
EPI_ISL_13908351	29208	29219	(CATGTA)2	107	197140	Germany	IIb B.1.2
EPI_ISL_13908351	29232	29240	(TAT)3	107	197140	Germany	IIb B.1.2
EPI_ISL_13908351	30928	30935	(TA)4	107	197140	Germany	IIb B.1.2
EPI_ISL_13908351	31697	31704	(TC)4	107	197140	Germany	IIb B.1.2
EPI_ISL_13908351	32132	32143	(ATTTGG)2	107	197140	Germany	IIb B.1.2
EPI_ISL_13908351	32231	32242	(TATCGC)2	107	197140	Germany	IIb B.1.2
EPI_ISL_13908351	32423	32431	(ATT)3	107	197140	Germany	IIb B.1.2
EPI_ISL_13908351	32611	32618	(AT)4	107	197140	Germany	IIb B.1.2
EPI_ISL_13908351	33603	33614	(TTCTTA)2	107	197140	Germany	IIb B.1.2
EPI_ISL_13908351	33709	33720	(AAAATA)2	107	197140	Germany	IIb B.1.2
EPI_ISL_13908351	33994	34005	(ATCGCG)2	107	197140	Germany	IIb B.1.2
EPI_ISL_13908351	34956	34967	(AAAGTC)2	107	197140	Germany	IIb B.1.2
EPI_ISL_13908351	35023	35031	(ATT)3	107	197140	Germany	IIb B.1.2
EPI_ISL_13908351	35256	35267	(TTCGTA)2	107	197140	Germany	IIb B.1.2
EPI_ISL_13908351	36210	36221	(TGATAT)2	107	197140	Germany	IIb B.1.2
EPI_ISL_13908351	36321	36332	(CCAATT)2	107	197140	Germany	IIb B.1.2
EPI_ISL_13908351	37839	37850	(GAAAAC)2	107	197140	Germany	IIb B.1.2
EPI_ISL_13908351	38107	38115	(TAT)3	107	197140	Germany	IIb B.1.2
EPI_ISL_13908351	39231	39239	(TCG)3	107	197140	Germany	IIb B.1.2
EPI_ISL_13908351	39813	39821	(TCA)3	107	197140	Germany	IIb B.1.2
EPI_ISL_13908351	39840	39848	(AGT)3	107	197140	Germany	IIb B.1.2
EPI_ISL_13908351	40050	40057	(TA)4	107	197140	Germany	IIb B.1.2
EPI_ISL_13908351	40758	40765	(AT)4	107	197140	Germany	IIb B.1.2
EPI_ISL_13908351	40808	40816	(ATC)3	107	197140	Germany	IIb B.1.2
EPI_ISL_13908351	41299	41310	(TAGTTA)2	107	197140	Germany	IIb B.1.2
EPI_ISL_13908351	42645	42656	(AGTAAC)2	107	197140	Germany	IIb B.1.2
EPI_ISL_13908351	44623	44631	(TCA)3	107	197140	Germany	IIb B.1.2
EPI_ISL_13908351	44746	44757	(TATCGA)2	107	197140	Germany	IIb B.1.2
EPI_ISL_13908351	45539	45547	(ATC)3	107	197140	Germany	IIb B.1.2
EPI_ISL_13908351	46015	46026	(AGAATC)2	107	197140	Germany	IIb B.1.2
EPI_ISL_13908351	46343	46354	(AGCATC)2	107	197140	Germany	IIb B.1.2
EPI_ISL_13908351	46399	46407	(GAG)3	107	197140	Germany	IIb B.1.2
EPI_ISL_13908351	46911	46919	(ATC)3	107	197140	Germany	IIb B.1.2
EPI_ISL_13908351	47744	47752	(ACT)3	107	197140	Germany	IIb B.1.2
EPI_ISL_13908351	48796	48803	(AT)4	107	197140	Germany	IIb B.1.2
EPI_ISL_13908351	48981	48988	(TA)4	107	197140	Germany	IIb B.1.2
EPI_ISL_13908351	49233	49241	(GTT)3	107	197140	Germany	IIb B.1.2
EPI_ISL_13908351	52022	52030	(TTC)3	107	197140	Germany	IIb B.1.2
EPI_ISL_13908351	52198	52209	(ACGAAA)2	107	197140	Germany	IIb B.1.2
EPI_ISL_13908351	52533	52540	(CT)4	107	197140	Germany	IIb B.1.2
EPI_ISL_13908351	52693	52701	(TTC)3	107	197140	Germany	IIb B.1.2
EPI_ISL_13908351	52890	52901	(TAGTTT)2	107	197140	Germany	IIb B.1.2
EPI_ISL_13908351	53148	53155	(TA)4	107	197140	Germany	IIb B.1.2
EPI_ISL_13908351	53429	53440	(TGAA)3	107	197140	Germany	IIb B.1.2
EPI_ISL_13908351	53744	53755	(TCCATT)2	107	197140	Germany	IIb B.1.2
EPI_ISL_13908351	54275	54283	(GGA)3	107	197140	Germany	IIb B.1.2
EPI_ISL_13908351	54967	54978	(TATCCT)2	107	197140	Germany	IIb B.1.2
EPI_ISL_13908351	55809	55817	(ATG)3	107	197140	Germany	IIb B.1.2
EPI_ISL_13908351	58620	58628	(TAG)3	107	197140	Germany	IIb B.1.2
EPI_ISL_13908351	58647	58655	(AAT)3	107	197140	Germany	IIb B.1.2
EPI_ISL_13908351	58855	58863	(TCA)3	107	197140	Germany	IIb B.1.2
EPI_ISL_13908351	58894	58902	(TCT)3	107	197140	Germany	IIb B.1.2
EPI_ISL_13908351	59655	59662	(AT)4	107	197140	Germany	IIb B.1.2
EPI_ISL_13908351	62536	62544	(TTA)3	107	197140	Germany	IIb B.1.2
EPI_ISL_13908351	63557	63568	(TCCGTT)2	107	197140	Germany	IIb B.1.2
EPI_ISL_13908351	64639	64646	(AT)4	107	197140	Germany	IIb B.1.2
EPI_ISL_13908351	64988	64997	(AT)5	107	197140	Germany	IIb B.1.2
EPI_ISL_13908351	65594	65602	(TAT)3	107	197140	Germany	IIb B.1.2
EPI_ISL_13908351	65636	65644	(TAT)3	107	197140	Germany	IIb B.1.2
EPI_ISL_13908351	65840	65848	(AGA)3	107	197140	Germany	IIb B.1.2
EPI_ISL_13908351	66606	66614	(GAT)3	107	197140	Germany	IIb B.1.2
EPI_ISL_13908351	66700	66711	(ATATGA)2	107	197140	Germany	IIb B.1.2
EPI_ISL_13908351	66749	66760	(AAAATC)2	107	197140	Germany	IIb B.1.2
EPI_ISL_13908351	66844	66852	(TTA)3	107	197140	Germany	IIb B.1.2
EPI_ISL_13908351	67172	67179	(AT)4	107	197140	Germany	IIb B.1.2
EPI_ISL_13908351	68563	68574	(TATCGT)2	107	197140	Germany	IIb B.1.2
EPI_ISL_13908351	69182	69191	(AT)5	107	197140	Germany	IIb B.1.2
EPI_ISL_13908351	70163	70174	(TTAGAA)2	107	197140	Germany	IIb B.1.2
EPI_ISL_13908351	70214	70222	(GAA)3	107	197140	Germany	IIb B.1.2
EPI_ISL_13908351	70434	70442	(TAA)3	107	197140	Germany	IIb B.1.2
EPI_ISL_13908351	73463	73474	(TCAGCA)2	107	197140	Germany	IIb B.1.2
EPI_ISL_13908351	73502	73510	(TAT)3	107	197140	Germany	IIb B.1.2
EPI_ISL_13908351	75789	75800	(TGTTGG)2	107	197140	Germany	IIb B.1.2
EPI_ISL_13908351	76903	76911	(CTA)3	107	197140	Germany	IIb B.1.2
EPI_ISL_13908351	77062	77073	(GAGTTG)2	107	197140	Germany	IIb B.1.2
EPI_ISL_13908351	77497	77508	(AATAAA)2	107	197140	Germany	IIb B.1.2
EPI_ISL_13908351	78044	78052	(GAT)3	107	197140	Germany	IIb B.1.2
EPI_ISL_13908351	78137	78145	(TTA)3	107	197140	Germany	IIb B.1.2
EPI_ISL_13908351	79911	79919	(CTA)3	107	197140	Germany	IIb B.1.2
EPI_ISL_13908351	80219	80227	(TGA)3	107	197140	Germany	IIb B.1.2
EPI_ISL_13908351	82603	82614	(GTAAAT)2	107	197140	Germany	IIb B.1.2
EPI_ISL_13908351	83604	83615	(CAGAAA)2	107	197140	Germany	IIb B.1.2
EPI_ISL_13908351	83686	83697	(TTAAGG)2	107	197140	Germany	IIb B.1.2
EPI_ISL_13908351	83735	83742	(GA)4	107	197140	Germany	IIb B.1.2
EPI_ISL_13908351	83810	83821	(TAGAAT)2	107	197140	Germany	IIb B.1.2
EPI_ISL_13908351	85279	85290	(TAATAT)2	107	197140	Germany	IIb B.1.2
EPI_ISL_13908351	85459	85467	(GTA)3	107	197140	Germany	IIb B.1.2
EPI_ISL_13908351	87285	87293	(TTC)3	107	197140	Germany	IIb B.1.2
EPI_ISL_13908351	87341	87349	(AAT)3	107	197140	Germany	IIb B.1.2
EPI_ISL_13908351	88766	88774	(TAA)3	107	197140	Germany	IIb B.1.2
EPI_ISL_13908351	89039	89047	(CAT)3	107	197140	Germany	IIb B.1.2
EPI_ISL_13908351	89284	89292	(TCT)3	107	197140	Germany	IIb B.1.2
EPI_ISL_13908351	90388	90396	(GTA)3	107	197140	Germany	IIb B.1.2
EPI_ISL_13908351	91242	91253	(AAATGG)2	107	197140	Germany	IIb B.1.2
EPI_ISL_13908351	92179	92190	(CAAAAA)2	107	197140	Germany	IIb B.1.2
EPI_ISL_13908351	92474	92485	(TCTGGA)2	107	197140	Germany	IIb B.1.2
EPI_ISL_13908351	92618	92626	(AGT)3	107	197140	Germany	IIb B.1.2
EPI_ISL_13908351	93594	93605	(GATGCT)2	107	197140	Germany	IIb B.1.2
EPI_ISL_13908351	94265	94273	(AAT)3	107	197140	Germany	IIb B.1.2
EPI_ISL_13908351	94481	94488	(TA)4	107	197140	Germany	IIb B.1.2
EPI_ISL_13908351	95544	95553	(TG)5	107	197140	Germany	IIb B.1.2
EPI_ISL_13908351	98030	98041	(ATAGAT)2	107	197140	Germany	IIb B.1.2
EPI_ISL_13908351	98217	98224	(AT)4	107	197140	Germany	IIb B.1.2
EPI_ISL_13908351	98370	98377	(AT)4	107	197140	Germany	IIb B.1.2
EPI_ISL_13908351	98662	98673	(AACATC)2	107	197140	Germany	IIb B.1.2
EPI_ISL_13908351	98783	98794	(ATAACG)2	107	197140	Germany	IIb B.1.2
EPI_ISL_13908351	99689	99700	(TGTTTT)2	107	197140	Germany	IIb B.1.2
EPI_ISL_13908351	101129	101137	(GAC)3	107	197140	Germany	IIb B.1.2
EPI_ISL_13908351	101539	101546	(AT)4	107	197140	Germany	IIb B.1.2
EPI_ISL_13908351	102256	102263	(TA)4	107	197140	Germany	IIb B.1.2
EPI_ISL_13908351	102852	102860	(AAG)3	107	197140	Germany	IIb B.1.2
EPI_ISL_13908351	105989	105997	(ATT)3	107	197140	Germany	IIb B.1.2
EPI_ISL_13908351	106574	106581	(TA)4	107	197140	Germany	IIb B.1.2
EPI_ISL_13908351	106884	106891	(AG)4	107	197140	Germany	IIb B.1.2
EPI_ISL_13908351	108052	108060	(CTT)3	107	197140	Germany	IIb B.1.2
EPI_ISL_13908351	109585	109596	(TATTCT)2	107	197140	Germany	IIb B.1.2
EPI_ISL_13908351	110020	110028	(CAT)3	107	197140	Germany	IIb B.1.2
EPI_ISL_13908351	111249	111260	(TGGATT)2	107	197140	Germany	IIb B.1.2
EPI_ISL_13908351	114538	114546	(TAA)3	107	197140	Germany	IIb B.1.2
EPI_ISL_13908351	114556	114567	(TATTCT)2	107	197140	Germany	IIb B.1.2
EPI_ISL_13908351	115237	115245	(TAT)3	107	197140	Germany	IIb B.1.2
EPI_ISL_13908351	115449	115457	(ATA)3	107	197140	Germany	IIb B.1.2
EPI_ISL_13908351	116128	116139	(AAATTC)2	107	197140	Germany	IIb B.1.2
EPI_ISL_13908351	116658	116669	(TTACTA)2	107	197140	Germany	IIb B.1.2
EPI_ISL_13908351	116762	116770	(AAC)3	107	197140	Germany	IIb B.1.2
EPI_ISL_13908351	116913	116921	(TCA)3	107	197140	Germany	IIb B.1.2
EPI_ISL_13908351	117367	117375	(TAT)3	107	197140	Germany	IIb B.1.2
EPI_ISL_13908351	119289	119300	(ATATTT)2	107	197140	Germany	IIb B.1.2
EPI_ISL_13908351	119809	119817	(GAT)3	107	197140	Germany	IIb B.1.2
EPI_ISL_13908351	120037	120048	(GATAAA)2	107	197140	Germany	IIb B.1.2
EPI_ISL_13908351	120337	120345	(ATT)3	107	197140	Germany	IIb B.1.2
EPI_ISL_13908351	120903	120914	(GATTTT)2	107	197140	Germany	IIb B.1.2
EPI_ISL_13908351	121238	121246	(GGA)3	107	197140	Germany	IIb B.1.2
EPI_ISL_13908351	121574	121582	(ATA)3	107	197140	Germany	IIb B.1.2
EPI_ISL_13908351	122827	122835	(ATT)3	107	197140	Germany	IIb B.1.2
EPI_ISL_13908351	122888	122899	(CTATCA)2	107	197140	Germany	IIb B.1.2
EPI_ISL_13908351	123169	123177	(ATA)3	107	197140	Germany	IIb B.1.2
EPI_ISL_13908351	124818	124825	(AT)4	107	197140	Germany	IIb B.1.2
EPI_ISL_13908351	125560	125571	(TCATCG)2	107	197140	Germany	IIb B.1.2
EPI_ISL_13908351	126772	126783	(GTAAAA)2	107	197140	Germany	IIb B.1.2
EPI_ISL_13908351	127870	127877	(AT)4	107	197140	Germany	IIb B.1.2
EPI_ISL_13908351	128444	128455	(CAAGGA)2	107	197140	Germany	IIb B.1.2
EPI_ISL_13908351	130425	130436	(ATTTGG)2	107	197140	Germany	IIb B.1.2
EPI_ISL_13908351	132089	132096	(GA)4	107	197140	Germany	IIb B.1.2
EPI_ISL_13908351	132250	132257	(TC)4	107	197140	Germany	IIb B.1.2
EPI_ISL_13908351	132767	132775	(AAG)3	107	197140	Germany	IIb B.1.2
EPI_ISL_13908351	132828	132839	(AACTTT)2	107	197140	Germany	IIb B.1.2
EPI_ISL_13908351	132957	132964	(CT)4	107	197140	Germany	IIb B.1.2
EPI_ISL_13908351	133075	133101	(T)27	107	197140	Germany	IIb B.1.2
EPI_ISL_13908351	133278	133285	(CT)4	107	197140	Germany	IIb B.1.2
EPI_ISL_13908351	134087	134095	(TCC)3	107	197140	Germany	IIb B.1.2
EPI_ISL_13908351	134448	134456	(TCG)3	107	197140	Germany	IIb B.1.2
EPI_ISL_13908351	134480	134491	(AAGTTC)2	107	197140	Germany	IIb B.1.2
EPI_ISL_13908351	136502	136543	(ATC)14	107	197140	Germany	IIb B.1.2
EPI_ISL_13908351	136550	136558	(ATC)3	107	197140	Germany	IIb B.1.2
EPI_ISL_13908351	136725	136736	(TTATCG)2	107	197140	Germany	IIb B.1.2
EPI_ISL_13908351	136885	136892	(AT)4	107	197140	Germany	IIb B.1.2
EPI_ISL_13908351	136977	136988	(ATAG)3	107	197140	Germany	IIb B.1.2
EPI_ISL_13908351	137232	137239	(TA)4	107	197140	Germany	IIb B.1.2
EPI_ISL_13908351	137282	137289	(TA)4	107	197140	Germany	IIb B.1.2
EPI_ISL_13908351	137356	137364	(CAT)3	107	197140	Germany	IIb B.1.2
EPI_ISL_13908351	139413	139421	(TGT)3	107	197140	Germany	IIb B.1.2
EPI_ISL_13908351	139539	139547	(TTA)3	107	197140	Germany	IIb B.1.2
EPI_ISL_13908351	139696	139707	(ATAAAT)2	107	197140	Germany	IIb B.1.2
EPI_ISL_13908351	139835	139846	(AAGATT)2	107	197140	Germany	IIb B.1.2
EPI_ISL_13908351	140142	140153	(ATAATT)2	107	197140	Germany	IIb B.1.2
EPI_ISL_13908351	140183	140191	(GAT)3	107	197140	Germany	IIb B.1.2
EPI_ISL_13908351	140209	140220	(TTTTGT)2	107	197140	Germany	IIb B.1.2
EPI_ISL_13908351	140366	140374	(ATA)3	107	197140	Germany	IIb B.1.2
EPI_ISL_13908351	140884	140895	(TCCAGA)2	107	197140	Germany	IIb B.1.2
EPI_ISL_13908351	141172	141183	(AAACGC)2	107	197140	Germany	IIb B.1.2
EPI_ISL_13908351	141997	142008	(AGATAT)2	107	197140	Germany	IIb B.1.2
EPI_ISL_13908351	142064	142071	(TA)4	107	197140	Germany	IIb B.1.2
EPI_ISL_13908351	142460	142468	(CAT)3	107	197140	Germany	IIb B.1.2
EPI_ISL_13908351	144053	144061	(TAA)3	107	197140	Germany	IIb B.1.2
EPI_ISL_13908351	144690	144701	(CCCAAA)2	107	197140	Germany	IIb B.1.2
EPI_ISL_13908351	144820	144828	(TCA)3	107	197140	Germany	IIb B.1.2
EPI_ISL_13908351	145398	145409	(TTTA)3	107	197140	Germany	IIb B.1.2
EPI_ISL_13908351	145624	145635	(AGGATA)2	107	197140	Germany	IIb B.1.2
EPI_ISL_13908351	147416	147424	(ATG)3	107	197140	Germany	IIb B.1.2
EPI_ISL_13908351	147985	147996	(AAAAAT)2	107	197140	Germany	IIb B.1.2
EPI_ISL_13908351	150276	150284	(TAG)3	107	197140	Germany	IIb B.1.2
EPI_ISL_13908351	150640	150651	(CCATTC)2	107	197140	Germany	IIb B.1.2
EPI_ISL_13908351	151118	151126	(ATC)3	107	197140	Germany	IIb B.1.2
EPI_ISL_13908351	152719	152726	(AT)4	107	197140	Germany	IIb B.1.2
EPI_ISL_13908351	154666	154677	(GATGAC)2	107	197140	Germany	IIb B.1.2
EPI_ISL_13908351	154789	154800	(GCGTGT)2	107	197140	Germany	IIb B.1.2
EPI_ISL_13908351	155781	155788	(AG)4	107	197140	Germany	IIb B.1.2
EPI_ISL_13908351	156295	156306	(GTTTAA)2	107	197140	Germany	IIb B.1.2
EPI_ISL_13908351	157014	157025	(TTATAA)2	107	197140	Germany	IIb B.1.2
EPI_ISL_13908351	157121	157132	(ATAAAA)2	107	197140	Germany	IIb B.1.2
EPI_ISL_13908351	157690	157697	(TA)4	107	197140	Germany	IIb B.1.2
EPI_ISL_13908351	158417	158428	(GATG)3	107	197140	Germany	IIb B.1.2
EPI_ISL_13908351	159541	159549	(AAG)3	107	197140	Germany	IIb B.1.2
EPI_ISL_13908351	159654	159665	(AATGAT)2	107	197140	Germany	IIb B.1.2
EPI_ISL_13908351	160368	160376	(TAT)3	107	197140	Germany	IIb B.1.2
EPI_ISL_13908351	160954	160962	(AAT)3	107	197140	Germany	IIb B.1.2
EPI_ISL_13908351	161936	161944	(TCA)3	107	197140	Germany	IIb B.1.2
EPI_ISL_13908351	162120	162131	(ATGAGA)2	107	197140	Germany	IIb B.1.2
EPI_ISL_13908351	162171	162182	(AAAGTT)2	107	197140	Germany	IIb B.1.2
EPI_ISL_13908351	162778	162786	(ATA)3	107	197140	Germany	IIb B.1.2
EPI_ISL_13908351	163115	163122	(TA)4	107	197140	Germany	IIb B.1.2
EPI_ISL_13908351	163180	163203	(TAAC)6	107	197140	Germany	IIb B.1.2
EPI_ISL_13908351	163862	163869	(TA)4	107	197140	Germany	IIb B.1.2
EPI_ISL_13908351	163879	163890	(AATCAG)2	107	197140	Germany	IIb B.1.2
EPI_ISL_13908351	164478	164486	(AAC)3	107	197140	Germany	IIb B.1.2
EPI_ISL_13908351	164489	164497	(AAT)3	107	197140	Germany	IIb B.1.2
EPI_ISL_13908351	164561	164572	(TAAACA)2	107	197140	Germany	IIb B.1.2
EPI_ISL_13908351	164969	164980	(TAACGA)2	107	197140	Germany	IIb B.1.2
EPI_ISL_13908351	166943	166954	(ATAGAT)2	107	197140	Germany	IIb B.1.2
EPI_ISL_13908351	167873	167880	(GT)4	107	197140	Germany	IIb B.1.2
EPI_ISL_13908351	169634	169645	(TGAAAA)2	107	197140	Germany	IIb B.1.2
EPI_ISL_13908351	169712	169759	(CAGATA)8	107	197140	Germany	IIb B.1.2
EPI_ISL_13908351	170925	170936	(TAATAT)2	107	197140	Germany	IIb B.1.2
EPI_ISL_13908351	172123	172134	(CAATTG)2	107	197140	Germany	IIb B.1.2
EPI_ISL_13908351	172623	172631	(TCT)3	107	197140	Germany	IIb B.1.2
EPI_ISL_13908351	172963	172970	(TA)4	107	197140	Germany	IIb B.1.2
EPI_ISL_13908351	173264	173323	(AT)30	107	197140	Germany	IIb B.1.2
EPI_ISL_13908351	173516	173524	(GAA)3	107	197140	Germany	IIb B.1.2
EPI_ISL_13908351	173812	173819	(TA)4	107	197140	Germany	IIb B.1.2
EPI_ISL_13908351	174525	174548	(GATGAA)4	107	197140	Germany	IIb B.1.2
EPI_ISL_13908351	175076	175084	(ATA)3	107	197140	Germany	IIb B.1.2
EPI_ISL_13908351	175211	175219	(ACG)3	107	197140	Germany	IIb B.1.2
EPI_ISL_13908351	175523	175534	(ATACAT)2	107	197140	Germany	IIb B.1.2
EPI_ISL_13908351	175625	175636	(ATT)4	107	197140	Germany	IIb B.1.2
EPI_ISL_13908351	175899	175907	(TAT)3	107	197140	Germany	IIb B.1.2
EPI_ISL_13908351	175975	175986	(ATGAAT)2	107	197140	Germany	IIb B.1.2
EPI_ISL_13908351	177962	177969	(GA)4	107	197140	Germany	IIb B.1.2
EPI_ISL_13908351	178177	178185	(TAT)3	107	197140	Germany	IIb B.1.2
EPI_ISL_13908351	178530	178541	(ATACAT)2	107	197140	Germany	IIb B.1.2
EPI_ISL_13908351	178603	178611	(GGA)3	107	197140	Germany	IIb B.1.2
EPI_ISL_13908351	178721	178728	(AT)4	107	197140	Germany	IIb B.1.2
EPI_ISL_13908351	179070	179081	(TTAT)3	107	197140	Germany	IIb B.1.2
EPI_ISL_13908351	179865	179872	(TA)4	107	197140	Germany	IIb B.1.2
EPI_ISL_13908351	180367	180375	(AAT)3	107	197140	Germany	IIb B.1.2
EPI_ISL_13908351	181134	181142	(GAT)3	107	197140	Germany	IIb B.1.2
EPI_ISL_13908351	181652	181659	(TA)4	107	197140	Germany	IIb B.1.2
EPI_ISL_13908351	181898	181906	(TGA)3	107	197140	Germany	IIb B.1.2
EPI_ISL_13908351	182032	182043	(TGCTAA)2	107	197140	Germany	IIb B.1.2
EPI_ISL_13908351	182516	182527	(TAGACG)2	107	197140	Germany	IIb B.1.2
EPI_ISL_13908351	182650	182658	(GTG)3	107	197140	Germany	IIb B.1.2
EPI_ISL_13908351	183313	183321	(GAC)3	107	197140	Germany	IIb B.1.2
EPI_ISL_13908351	183492	183500	(CCT)3	107	197140	Germany	IIb B.1.2
EPI_ISL_13908351	184003	184010	(AT)4	107	197140	Germany	IIb B.1.2
EPI_ISL_13908351	184087	184095	(ATA)3	107	197140	Germany	IIb B.1.2
EPI_ISL_13908351	184870	184881	(CTAGAA)2	107	197140	Germany	IIb B.1.2
EPI_ISL_13908351	186453	186460	(TA)4	107	197140	Germany	IIb B.1.2
EPI_ISL_13908351	186697	186705	(AAG)3	107	197140	Germany	IIb B.1.2
EPI_ISL_13908351	186744	186751	(AT)4	107	197140	Germany	IIb B.1.2
EPI_ISL_13908351	187568	187575	(TA)4	107	197140	Germany	IIb B.1.2
EPI_ISL_13908351	189540	189551	(GAACGA)2	107	197140	Germany	IIb B.1.2
EPI_ISL_13908351	189820	189828	(TTA)3	107	197140	Germany	IIb B.1.2
EPI_ISL_13908351	190638	190646	(TAT)3	107	197140	Germany	IIb B.1.2
EPI_ISL_13908351	194435	194443	(ATA)3	107	197140	Germany	IIb B.1.2
EPI_ISL_13908351	195656	195664	(GAA)3	107	197140	Germany	IIb B.1.2
EPI_ISL_13908351	196459	196467	(CTT)3	107	197140	Germany	IIb B.1.2
EPI_ISL_13908351	196535	196548	(A)14	107	197140	Germany	IIb B.1.2
EPI_ISL_13908351	196557	196568	(TTCTCT)2	107	197140	Germany	IIb B.1.2
EPI_ISL_13908352	573	584	(AGAGAA)2	108	197140	Germany	IIb B.1
EPI_ISL_13908352	593	606	(T)14	108	197140	Germany	IIb B.1
EPI_ISL_13908352	674	682	(AAG)3	108	197140	Germany	IIb B.1
EPI_ISL_13908352	1477	1485	(TTC)3	108	197140	Germany	IIb B.1
EPI_ISL_13908352	2697	2705	(TTA)3	108	197140	Germany	IIb B.1
EPI_ISL_13908352	6441	6449	(TAT)3	108	197140	Germany	IIb B.1
EPI_ISL_13908352	6649	6660	(TATCAT)2	108	197140	Germany	IIb B.1
EPI_ISL_13908352	7596	7604	(TGT)3	108	197140	Germany	IIb B.1
EPI_ISL_13908352	7913	7921	(ATT)3	108	197140	Germany	IIb B.1
EPI_ISL_13908352	8033	8044	(ATGTAT)2	108	197140	Germany	IIb B.1
EPI_ISL_13908352	8562	8573	(ATAACA)2	108	197140	Germany	IIb B.1
EPI_ISL_13908352	9714	9725	(ATATCA)2	108	197140	Germany	IIb B.1
EPI_ISL_13908352	9885	9892	(TA)4	108	197140	Germany	IIb B.1
EPI_ISL_13908352	10088	10099	(AAAGAA)2	108	197140	Germany	IIb B.1
EPI_ISL_13908352	10429	10448	(ATTAG)4	108	197140	Germany	IIb B.1
EPI_ISL_13908352	11785	11796	(AATATT)2	108	197140	Germany	IIb B.1
EPI_ISL_13908352	11866	11877	(GATATC)2	108	197140	Germany	IIb B.1
EPI_ISL_13908352	12032	12043	(AAATCT)2	108	197140	Germany	IIb B.1
EPI_ISL_13908352	12170	12181	(TCTATA)2	108	197140	Germany	IIb B.1
EPI_ISL_13908352	12733	12741	(TAG)3	108	197140	Germany	IIb B.1
EPI_ISL_13908352	13106	13114	(TCC)3	108	197140	Germany	IIb B.1
EPI_ISL_13908352	13871	13878	(AT)4	108	197140	Germany	IIb B.1
EPI_ISL_13908352	13945	13953	(TGT)3	108	197140	Germany	IIb B.1
EPI_ISL_13908352	14506	14517	(ATAG)3	108	197140	Germany	IIb B.1
EPI_ISL_13908352	14599	14607	(ATA)3	108	197140	Germany	IIb B.1
EPI_ISL_13908352	14719	14727	(ATA)3	108	197140	Germany	IIb B.1
EPI_ISL_13908352	15111	15119	(TAT)3	108	197140	Germany	IIb B.1
EPI_ISL_13908352	15456	15464	(CTT)3	108	197140	Germany	IIb B.1
EPI_ISL_13908352	16064	16072	(TCA)3	108	197140	Germany	IIb B.1
EPI_ISL_13908352	16529	16540	(ATTA)3	108	197140	Germany	IIb B.1
EPI_ISL_13908352	16606	16617	(TCA)4	108	197140	Germany	IIb B.1
EPI_ISL_13908352	17853	17864	(CATTTT)2	108	197140	Germany	IIb B.1
EPI_ISL_13908352	17884	17895	(ATTGAT)2	108	197140	Germany	IIb B.1
EPI_ISL_13908352	18479	18487	(GAT)3	108	197140	Germany	IIb B.1
EPI_ISL_13908352	19738	19749	(TAGGCG)2	108	197140	Germany	IIb B.1
EPI_ISL_13908352	20487	20498	(TTTTAG)2	108	197140	Germany	IIb B.1
EPI_ISL_13908352	21237	21245	(AAT)3	108	197140	Germany	IIb B.1
EPI_ISL_13908352	22187	22195	(TAT)3	108	197140	Germany	IIb B.1
EPI_ISL_13908352	22229	22237	(CAT)3	108	197140	Germany	IIb B.1
EPI_ISL_13908352	22465	22476	(TATTTC)2	108	197140	Germany	IIb B.1
EPI_ISL_13908352	22714	22722	(GAT)3	108	197140	Germany	IIb B.1
EPI_ISL_13908352	23051	23062	(AGTACC)2	108	197140	Germany	IIb B.1
EPI_ISL_13908352	24274	24285	(AGATTC)2	108	197140	Germany	IIb B.1
EPI_ISL_13908352	24822	24833	(GATTGT)2	108	197140	Germany	IIb B.1
EPI_ISL_13908352	25350	25361	(ATTATC)2	108	197140	Germany	IIb B.1
EPI_ISL_13908352	28133	28141	(GAT)3	108	197140	Germany	IIb B.1
EPI_ISL_13908352	29208	29219	(CATGTA)2	108	197140	Germany	IIb B.1
EPI_ISL_13908352	29232	29240	(TAT)3	108	197140	Germany	IIb B.1
EPI_ISL_13908352	30928	30935	(TA)4	108	197140	Germany	IIb B.1
EPI_ISL_13908352	31697	31704	(TC)4	108	197140	Germany	IIb B.1
EPI_ISL_13908352	32132	32143	(ATTTGG)2	108	197140	Germany	IIb B.1
EPI_ISL_13908352	32231	32242	(TATCGC)2	108	197140	Germany	IIb B.1
EPI_ISL_13908352	32423	32431	(ATT)3	108	197140	Germany	IIb B.1
EPI_ISL_13908352	32611	32618	(AT)4	108	197140	Germany	IIb B.1
EPI_ISL_13908352	33603	33614	(TTCTTA)2	108	197140	Germany	IIb B.1
EPI_ISL_13908352	33709	33720	(AAAATA)2	108	197140	Germany	IIb B.1
EPI_ISL_13908352	33994	34005	(ATCGCG)2	108	197140	Germany	IIb B.1
EPI_ISL_13908352	34956	34967	(AAAGTC)2	108	197140	Germany	IIb B.1
EPI_ISL_13908352	35023	35031	(ATT)3	108	197140	Germany	IIb B.1
EPI_ISL_13908352	35256	35267	(TTCGTA)2	108	197140	Germany	IIb B.1
EPI_ISL_13908352	36210	36221	(TGATAT)2	108	197140	Germany	IIb B.1
EPI_ISL_13908352	36321	36332	(CCAATT)2	108	197140	Germany	IIb B.1
EPI_ISL_13908352	37839	37850	(GAAAAC)2	108	197140	Germany	IIb B.1
EPI_ISL_13908352	38107	38115	(TAT)3	108	197140	Germany	IIb B.1
EPI_ISL_13908352	39231	39239	(TCG)3	108	197140	Germany	IIb B.1
EPI_ISL_13908352	39813	39821	(TCA)3	108	197140	Germany	IIb B.1
EPI_ISL_13908352	39840	39848	(AGT)3	108	197140	Germany	IIb B.1
EPI_ISL_13908352	40050	40057	(TA)4	108	197140	Germany	IIb B.1
EPI_ISL_13908352	40758	40765	(AT)4	108	197140	Germany	IIb B.1
EPI_ISL_13908352	40808	40816	(ATC)3	108	197140	Germany	IIb B.1
EPI_ISL_13908352	41299	41310	(TAGTTA)2	108	197140	Germany	IIb B.1
EPI_ISL_13908352	42645	42656	(AGTAAC)2	108	197140	Germany	IIb B.1
EPI_ISL_13908352	44623	44631	(TCA)3	108	197140	Germany	IIb B.1
EPI_ISL_13908352	44746	44757	(TATCGA)2	108	197140	Germany	IIb B.1
EPI_ISL_13908352	45539	45547	(ATC)3	108	197140	Germany	IIb B.1
EPI_ISL_13908352	46015	46026	(AGAATC)2	108	197140	Germany	IIb B.1
EPI_ISL_13908352	46343	46354	(AGCATC)2	108	197140	Germany	IIb B.1
EPI_ISL_13908352	46399	46407	(GAG)3	108	197140	Germany	IIb B.1
EPI_ISL_13908352	46911	46919	(ATC)3	108	197140	Germany	IIb B.1
EPI_ISL_13908352	47744	47752	(ACT)3	108	197140	Germany	IIb B.1
EPI_ISL_13908352	48796	48803	(AT)4	108	197140	Germany	IIb B.1
EPI_ISL_13908352	48981	48988	(TA)4	108	197140	Germany	IIb B.1
EPI_ISL_13908352	49233	49241	(GTT)3	108	197140	Germany	IIb B.1
EPI_ISL_13908352	52022	52030	(TTC)3	108	197140	Germany	IIb B.1
EPI_ISL_13908352	52198	52209	(ACGAAA)2	108	197140	Germany	IIb B.1
EPI_ISL_13908352	52533	52540	(CT)4	108	197140	Germany	IIb B.1
EPI_ISL_13908352	52693	52701	(TTC)3	108	197140	Germany	IIb B.1
EPI_ISL_13908352	52890	52901	(TAGTTT)2	108	197140	Germany	IIb B.1
EPI_ISL_13908352	53148	53155	(TA)4	108	197140	Germany	IIb B.1
EPI_ISL_13908352	53429	53440	(TGAA)3	108	197140	Germany	IIb B.1
EPI_ISL_13908352	53744	53755	(TCCATT)2	108	197140	Germany	IIb B.1
EPI_ISL_13908352	54275	54283	(GGA)3	108	197140	Germany	IIb B.1
EPI_ISL_13908352	54967	54978	(TATCCT)2	108	197140	Germany	IIb B.1
EPI_ISL_13908352	55809	55817	(ATG)3	108	197140	Germany	IIb B.1
EPI_ISL_13908352	58620	58628	(TAG)3	108	197140	Germany	IIb B.1
EPI_ISL_13908352	58647	58655	(AAT)3	108	197140	Germany	IIb B.1
EPI_ISL_13908352	58855	58863	(TCA)3	108	197140	Germany	IIb B.1
EPI_ISL_13908352	58894	58902	(TCT)3	108	197140	Germany	IIb B.1
EPI_ISL_13908352	59655	59662	(AT)4	108	197140	Germany	IIb B.1
EPI_ISL_13908352	62536	62544	(TTA)3	108	197140	Germany	IIb B.1
EPI_ISL_13908352	63557	63568	(TCCGTT)2	108	197140	Germany	IIb B.1
EPI_ISL_13908352	64639	64646	(AT)4	108	197140	Germany	IIb B.1
EPI_ISL_13908352	64988	64997	(AT)5	108	197140	Germany	IIb B.1
EPI_ISL_13908352	65594	65602	(TAT)3	108	197140	Germany	IIb B.1
EPI_ISL_13908352	65636	65644	(TAT)3	108	197140	Germany	IIb B.1
EPI_ISL_13908352	65840	65848	(AGA)3	108	197140	Germany	IIb B.1
EPI_ISL_13908352	66606	66614	(GAT)3	108	197140	Germany	IIb B.1
EPI_ISL_13908352	66700	66711	(ATATGA)2	108	197140	Germany	IIb B.1
EPI_ISL_13908352	66749	66760	(AAAATC)2	108	197140	Germany	IIb B.1
EPI_ISL_13908352	66844	66852	(TTA)3	108	197140	Germany	IIb B.1
EPI_ISL_13908352	67172	67179	(AT)4	108	197140	Germany	IIb B.1
EPI_ISL_13908352	68563	68574	(TATCGT)2	108	197140	Germany	IIb B.1
EPI_ISL_13908352	69182	69191	(AT)5	108	197140	Germany	IIb B.1
EPI_ISL_13908352	70163	70174	(TTAGAA)2	108	197140	Germany	IIb B.1
EPI_ISL_13908352	70214	70222	(GAA)3	108	197140	Germany	IIb B.1
EPI_ISL_13908352	70434	70442	(TAA)3	108	197140	Germany	IIb B.1
EPI_ISL_13908352	73463	73474	(TCAGCA)2	108	197140	Germany	IIb B.1
EPI_ISL_13908352	73502	73510	(TAT)3	108	197140	Germany	IIb B.1
EPI_ISL_13908352	75789	75800	(TGTTGG)2	108	197140	Germany	IIb B.1
EPI_ISL_13908352	76903	76911	(CTA)3	108	197140	Germany	IIb B.1
EPI_ISL_13908352	77062	77073	(GAGTTG)2	108	197140	Germany	IIb B.1
EPI_ISL_13908352	77497	77508	(AATAAA)2	108	197140	Germany	IIb B.1
EPI_ISL_13908352	78044	78052	(GAT)3	108	197140	Germany	IIb B.1
EPI_ISL_13908352	78137	78145	(TTA)3	108	197140	Germany	IIb B.1
EPI_ISL_13908352	79911	79919	(CTA)3	108	197140	Germany	IIb B.1
EPI_ISL_13908352	80219	80227	(TGA)3	108	197140	Germany	IIb B.1
EPI_ISL_13908352	82603	82614	(GTAAAT)2	108	197140	Germany	IIb B.1
EPI_ISL_13908352	83604	83615	(CAGAAA)2	108	197140	Germany	IIb B.1
EPI_ISL_13908352	83686	83697	(TTAAGG)2	108	197140	Germany	IIb B.1
EPI_ISL_13908352	83735	83742	(GA)4	108	197140	Germany	IIb B.1
EPI_ISL_13908352	83810	83821	(TAGAAT)2	108	197140	Germany	IIb B.1
EPI_ISL_13908352	85279	85290	(TAATAT)2	108	197140	Germany	IIb B.1
EPI_ISL_13908352	85459	85467	(GTA)3	108	197140	Germany	IIb B.1
EPI_ISL_13908352	87285	87293	(TTC)3	108	197140	Germany	IIb B.1
EPI_ISL_13908352	87341	87349	(AAT)3	108	197140	Germany	IIb B.1
EPI_ISL_13908352	88766	88774	(TAA)3	108	197140	Germany	IIb B.1
EPI_ISL_13908352	89039	89047	(CAT)3	108	197140	Germany	IIb B.1
EPI_ISL_13908352	89284	89292	(TCT)3	108	197140	Germany	IIb B.1
EPI_ISL_13908352	90388	90396	(GTA)3	108	197140	Germany	IIb B.1
EPI_ISL_13908352	91242	91253	(AAATGG)2	108	197140	Germany	IIb B.1
EPI_ISL_13908352	92179	92190	(CAAAAA)2	108	197140	Germany	IIb B.1
EPI_ISL_13908352	92474	92485	(TCTGGA)2	108	197140	Germany	IIb B.1
EPI_ISL_13908352	92618	92626	(AGT)3	108	197140	Germany	IIb B.1
EPI_ISL_13908352	93594	93605	(GATGCT)2	108	197140	Germany	IIb B.1
EPI_ISL_13908352	94265	94273	(AAT)3	108	197140	Germany	IIb B.1
EPI_ISL_13908352	94481	94488	(TA)4	108	197140	Germany	IIb B.1
EPI_ISL_13908352	95544	95553	(TG)5	108	197140	Germany	IIb B.1
EPI_ISL_13908352	98030	98041	(ATAGAT)2	108	197140	Germany	IIb B.1
EPI_ISL_13908352	98217	98224	(AT)4	108	197140	Germany	IIb B.1
EPI_ISL_13908352	98370	98377	(AT)4	108	197140	Germany	IIb B.1
EPI_ISL_13908352	98662	98673	(AACATC)2	108	197140	Germany	IIb B.1
EPI_ISL_13908352	98783	98794	(ATAACG)2	108	197140	Germany	IIb B.1
EPI_ISL_13908352	99689	99700	(TGTTTT)2	108	197140	Germany	IIb B.1
EPI_ISL_13908352	101129	101137	(GAC)3	108	197140	Germany	IIb B.1
EPI_ISL_13908352	101539	101546	(AT)4	108	197140	Germany	IIb B.1
EPI_ISL_13908352	102256	102263	(TA)4	108	197140	Germany	IIb B.1
EPI_ISL_13908352	102852	102860	(AAG)3	108	197140	Germany	IIb B.1
EPI_ISL_13908352	105989	105997	(ATT)3	108	197140	Germany	IIb B.1
EPI_ISL_13908352	106574	106581	(TA)4	108	197140	Germany	IIb B.1
EPI_ISL_13908352	106884	106891	(AG)4	108	197140	Germany	IIb B.1
EPI_ISL_13908352	108052	108060	(CTT)3	108	197140	Germany	IIb B.1
EPI_ISL_13908352	109585	109596	(TATTCT)2	108	197140	Germany	IIb B.1
EPI_ISL_13908352	110020	110028	(CAT)3	108	197140	Germany	IIb B.1
EPI_ISL_13908352	111249	111260	(TGGATT)2	108	197140	Germany	IIb B.1
EPI_ISL_13908352	114538	114546	(TAA)3	108	197140	Germany	IIb B.1
EPI_ISL_13908352	114556	114567	(TATTCT)2	108	197140	Germany	IIb B.1
EPI_ISL_13908352	115237	115245	(TAT)3	108	197140	Germany	IIb B.1
EPI_ISL_13908352	115449	115457	(ATA)3	108	197140	Germany	IIb B.1
EPI_ISL_13908352	116128	116139	(AAATTC)2	108	197140	Germany	IIb B.1
EPI_ISL_13908352	116658	116669	(TTACTA)2	108	197140	Germany	IIb B.1
EPI_ISL_13908352	116762	116770	(AAC)3	108	197140	Germany	IIb B.1
EPI_ISL_13908352	116913	116921	(TCA)3	108	197140	Germany	IIb B.1
EPI_ISL_13908352	117367	117375	(TAT)3	108	197140	Germany	IIb B.1
EPI_ISL_13908352	119289	119300	(ATATTT)2	108	197140	Germany	IIb B.1
EPI_ISL_13908352	119809	119817	(GAT)3	108	197140	Germany	IIb B.1
EPI_ISL_13908352	120037	120048	(GATAAA)2	108	197140	Germany	IIb B.1
EPI_ISL_13908352	120337	120345	(ATT)3	108	197140	Germany	IIb B.1
EPI_ISL_13908352	120903	120914	(GATTTT)2	108	197140	Germany	IIb B.1
EPI_ISL_13908352	121238	121246	(GGA)3	108	197140	Germany	IIb B.1
EPI_ISL_13908352	121574	121582	(ATA)3	108	197140	Germany	IIb B.1
EPI_ISL_13908352	122827	122835	(ATT)3	108	197140	Germany	IIb B.1
EPI_ISL_13908352	122888	122899	(CTATCA)2	108	197140	Germany	IIb B.1
EPI_ISL_13908352	123169	123177	(ATA)3	108	197140	Germany	IIb B.1
EPI_ISL_13908352	124818	124825	(AT)4	108	197140	Germany	IIb B.1
EPI_ISL_13908352	125560	125571	(TCATCG)2	108	197140	Germany	IIb B.1
EPI_ISL_13908352	126772	126783	(GTAAAA)2	108	197140	Germany	IIb B.1
EPI_ISL_13908352	127870	127877	(AT)4	108	197140	Germany	IIb B.1
EPI_ISL_13908352	128444	128455	(CAAGGA)2	108	197140	Germany	IIb B.1
EPI_ISL_13908352	130425	130436	(ATTTGG)2	108	197140	Germany	IIb B.1
EPI_ISL_13908352	132089	132096	(GA)4	108	197140	Germany	IIb B.1
EPI_ISL_13908352	132250	132257	(TC)4	108	197140	Germany	IIb B.1
EPI_ISL_13908352	132767	132775	(AAG)3	108	197140	Germany	IIb B.1
EPI_ISL_13908352	132828	132839	(AACTTT)2	108	197140	Germany	IIb B.1
EPI_ISL_13908352	132957	132964	(CT)4	108	197140	Germany	IIb B.1
EPI_ISL_13908352	133075	133101	(T)27	108	197140	Germany	IIb B.1
EPI_ISL_13908352	133278	133285	(CT)4	108	197140	Germany	IIb B.1
EPI_ISL_13908352	134087	134095	(TCC)3	108	197140	Germany	IIb B.1
EPI_ISL_13908352	134448	134456	(TCG)3	108	197140	Germany	IIb B.1
EPI_ISL_13908352	134480	134491	(AAGTTC)2	108	197140	Germany	IIb B.1
EPI_ISL_13908352	136502	136543	(ATC)14	108	197140	Germany	IIb B.1
EPI_ISL_13908352	136550	136558	(ATC)3	108	197140	Germany	IIb B.1
EPI_ISL_13908352	136725	136736	(TTATCG)2	108	197140	Germany	IIb B.1
EPI_ISL_13908352	136885	136892	(AT)4	108	197140	Germany	IIb B.1
EPI_ISL_13908352	136977	136988	(ATAG)3	108	197140	Germany	IIb B.1
EPI_ISL_13908352	137232	137239	(TA)4	108	197140	Germany	IIb B.1
EPI_ISL_13908352	137282	137289	(TA)4	108	197140	Germany	IIb B.1
EPI_ISL_13908352	137356	137364	(CAT)3	108	197140	Germany	IIb B.1
EPI_ISL_13908352	139413	139421	(TGT)3	108	197140	Germany	IIb B.1
EPI_ISL_13908352	139539	139547	(TTA)3	108	197140	Germany	IIb B.1
EPI_ISL_13908352	139696	139707	(ATAAAT)2	108	197140	Germany	IIb B.1
EPI_ISL_13908352	139835	139846	(AAGATT)2	108	197140	Germany	IIb B.1
EPI_ISL_13908352	140142	140153	(ATAATT)2	108	197140	Germany	IIb B.1
EPI_ISL_13908352	140183	140191	(GAT)3	108	197140	Germany	IIb B.1
EPI_ISL_13908352	140209	140220	(TTTTGT)2	108	197140	Germany	IIb B.1
EPI_ISL_13908352	140366	140374	(ATA)3	108	197140	Germany	IIb B.1
EPI_ISL_13908352	140884	140895	(TCCAGA)2	108	197140	Germany	IIb B.1
EPI_ISL_13908352	141172	141183	(AAACGC)2	108	197140	Germany	IIb B.1
EPI_ISL_13908352	141997	142008	(AGATAT)2	108	197140	Germany	IIb B.1
EPI_ISL_13908352	142064	142071	(TA)4	108	197140	Germany	IIb B.1
EPI_ISL_13908352	142460	142468	(CAT)3	108	197140	Germany	IIb B.1
EPI_ISL_13908352	144053	144061	(TAA)3	108	197140	Germany	IIb B.1
EPI_ISL_13908352	144690	144701	(CCCAAA)2	108	197140	Germany	IIb B.1
EPI_ISL_13908352	144820	144828	(TCA)3	108	197140	Germany	IIb B.1
EPI_ISL_13908352	145398	145409	(TTTA)3	108	197140	Germany	IIb B.1
EPI_ISL_13908352	145624	145635	(AGGATA)2	108	197140	Germany	IIb B.1
EPI_ISL_13908352	147416	147424	(ATG)3	108	197140	Germany	IIb B.1
EPI_ISL_13908352	147985	147996	(AAAAAT)2	108	197140	Germany	IIb B.1
EPI_ISL_13908352	150276	150284	(TAG)3	108	197140	Germany	IIb B.1
EPI_ISL_13908352	150640	150651	(CCATTC)2	108	197140	Germany	IIb B.1
EPI_ISL_13908352	151118	151126	(ATC)3	108	197140	Germany	IIb B.1
EPI_ISL_13908352	152719	152726	(AT)4	108	197140	Germany	IIb B.1
EPI_ISL_13908352	154666	154677	(GATGAC)2	108	197140	Germany	IIb B.1
EPI_ISL_13908352	154789	154800	(GCGTGT)2	108	197140	Germany	IIb B.1
EPI_ISL_13908352	155781	155788	(AG)4	108	197140	Germany	IIb B.1
EPI_ISL_13908352	156295	156306	(GTTTAA)2	108	197140	Germany	IIb B.1
EPI_ISL_13908352	157014	157025	(TTATAA)2	108	197140	Germany	IIb B.1
EPI_ISL_13908352	157121	157132	(ATAAAA)2	108	197140	Germany	IIb B.1
EPI_ISL_13908352	157690	157697	(TA)4	108	197140	Germany	IIb B.1
EPI_ISL_13908352	158417	158428	(GATG)3	108	197140	Germany	IIb B.1
EPI_ISL_13908352	159541	159549	(AAG)3	108	197140	Germany	IIb B.1
EPI_ISL_13908352	159654	159665	(AATGAT)2	108	197140	Germany	IIb B.1
EPI_ISL_13908352	160368	160376	(TAT)3	108	197140	Germany	IIb B.1
EPI_ISL_13908352	160954	160962	(AAT)3	108	197140	Germany	IIb B.1
EPI_ISL_13908352	161936	161944	(TCA)3	108	197140	Germany	IIb B.1
EPI_ISL_13908352	162120	162131	(ATGAGA)2	108	197140	Germany	IIb B.1
EPI_ISL_13908352	162171	162182	(AAAGTT)2	108	197140	Germany	IIb B.1
EPI_ISL_13908352	162778	162786	(ATA)3	108	197140	Germany	IIb B.1
EPI_ISL_13908352	163115	163122	(TA)4	108	197140	Germany	IIb B.1
EPI_ISL_13908352	163180	163203	(TAAC)6	108	197140	Germany	IIb B.1
EPI_ISL_13908352	163862	163869	(TA)4	108	197140	Germany	IIb B.1
EPI_ISL_13908352	163879	163890	(AATCAG)2	108	197140	Germany	IIb B.1
EPI_ISL_13908352	164478	164486	(AAC)3	108	197140	Germany	IIb B.1
EPI_ISL_13908352	164489	164497	(AAT)3	108	197140	Germany	IIb B.1
EPI_ISL_13908352	164561	164572	(TAAACA)2	108	197140	Germany	IIb B.1
EPI_ISL_13908352	164969	164980	(TAACGA)2	108	197140	Germany	IIb B.1
EPI_ISL_13908352	166943	166954	(ATAGAT)2	108	197140	Germany	IIb B.1
EPI_ISL_13908352	167873	167880	(GT)4	108	197140	Germany	IIb B.1
EPI_ISL_13908352	169634	169645	(TGAAAA)2	108	197140	Germany	IIb B.1
EPI_ISL_13908352	169712	169759	(CAGATA)8	108	197140	Germany	IIb B.1
EPI_ISL_13908352	170925	170936	(TAATAT)2	108	197140	Germany	IIb B.1
EPI_ISL_13908352	172123	172134	(CAATTG)2	108	197140	Germany	IIb B.1
EPI_ISL_13908352	172623	172631	(TCT)3	108	197140	Germany	IIb B.1
EPI_ISL_13908352	172963	172970	(TA)4	108	197140	Germany	IIb B.1
EPI_ISL_13908352	173264	173323	(AT)30	108	197140	Germany	IIb B.1
EPI_ISL_13908352	173516	173524	(GAA)3	108	197140	Germany	IIb B.1
EPI_ISL_13908352	173812	173819	(TA)4	108	197140	Germany	IIb B.1
EPI_ISL_13908352	174525	174548	(GATGAA)4	108	197140	Germany	IIb B.1
EPI_ISL_13908352	175076	175084	(ATA)3	108	197140	Germany	IIb B.1
EPI_ISL_13908352	175211	175219	(ACG)3	108	197140	Germany	IIb B.1
EPI_ISL_13908352	175523	175534	(ATACAT)2	108	197140	Germany	IIb B.1
EPI_ISL_13908352	175625	175636	(ATT)4	108	197140	Germany	IIb B.1
EPI_ISL_13908352	175899	175907	(TAT)3	108	197140	Germany	IIb B.1
EPI_ISL_13908352	175975	175986	(ATGAAT)2	108	197140	Germany	IIb B.1
EPI_ISL_13908352	177962	177969	(GA)4	108	197140	Germany	IIb B.1
EPI_ISL_13908352	178177	178185	(TAT)3	108	197140	Germany	IIb B.1
EPI_ISL_13908352	178530	178541	(ATACAT)2	108	197140	Germany	IIb B.1
EPI_ISL_13908352	178603	178611	(GGA)3	108	197140	Germany	IIb B.1
EPI_ISL_13908352	178721	178728	(AT)4	108	197140	Germany	IIb B.1
EPI_ISL_13908352	179070	179081	(TTAT)3	108	197140	Germany	IIb B.1
EPI_ISL_13908352	179865	179872	(TA)4	108	197140	Germany	IIb B.1
EPI_ISL_13908352	180367	180375	(AAT)3	108	197140	Germany	IIb B.1
EPI_ISL_13908352	181134	181142	(GAT)3	108	197140	Germany	IIb B.1
EPI_ISL_13908352	181652	181659	(TA)4	108	197140	Germany	IIb B.1
EPI_ISL_13908352	181898	181906	(TGA)3	108	197140	Germany	IIb B.1
EPI_ISL_13908352	182032	182043	(TGCTAA)2	108	197140	Germany	IIb B.1
EPI_ISL_13908352	182516	182527	(TAGACG)2	108	197140	Germany	IIb B.1
EPI_ISL_13908352	182650	182658	(GTG)3	108	197140	Germany	IIb B.1
EPI_ISL_13908352	183313	183321	(GAC)3	108	197140	Germany	IIb B.1
EPI_ISL_13908352	183492	183500	(CCT)3	108	197140	Germany	IIb B.1
EPI_ISL_13908352	184003	184010	(AT)4	108	197140	Germany	IIb B.1
EPI_ISL_13908352	184087	184095	(ATA)3	108	197140	Germany	IIb B.1
EPI_ISL_13908352	184870	184881	(CTAGAA)2	108	197140	Germany	IIb B.1
EPI_ISL_13908352	186453	186460	(TA)4	108	197140	Germany	IIb B.1
EPI_ISL_13908352	186697	186705	(AAG)3	108	197140	Germany	IIb B.1
EPI_ISL_13908352	186744	186751	(AT)4	108	197140	Germany	IIb B.1
EPI_ISL_13908352	187568	187575	(TA)4	108	197140	Germany	IIb B.1
EPI_ISL_13908352	189540	189551	(GAACGA)2	108	197140	Germany	IIb B.1
EPI_ISL_13908352	189820	189828	(TTA)3	108	197140	Germany	IIb B.1
EPI_ISL_13908352	190638	190646	(TAT)3	108	197140	Germany	IIb B.1
EPI_ISL_13908352	194435	194443	(ATA)3	108	197140	Germany	IIb B.1
EPI_ISL_13908352	195656	195664	(GAA)3	108	197140	Germany	IIb B.1
EPI_ISL_13908352	196459	196467	(CTT)3	108	197140	Germany	IIb B.1
EPI_ISL_13908352	196535	196548	(A)14	108	197140	Germany	IIb B.1
EPI_ISL_13908352	196557	196568	(TTCTCT)2	108	197140	Germany	IIb B.1
EPI_ISL_13908354	573	584	(AGAGAA)2	110	197140	Germany	IIb B.1
EPI_ISL_13908354	593	606	(T)14	110	197140	Germany	IIb B.1
EPI_ISL_13908354	674	682	(AAG)3	110	197140	Germany	IIb B.1
EPI_ISL_13908354	1477	1485	(TTC)3	110	197140	Germany	IIb B.1
EPI_ISL_13908354	2697	2705	(TTA)3	110	197140	Germany	IIb B.1
EPI_ISL_13908354	6441	6449	(TAT)3	110	197140	Germany	IIb B.1
EPI_ISL_13908354	6649	6660	(TATCAT)2	110	197140	Germany	IIb B.1
EPI_ISL_13908354	7596	7604	(TGT)3	110	197140	Germany	IIb B.1
EPI_ISL_13908354	7913	7921	(ATT)3	110	197140	Germany	IIb B.1
EPI_ISL_13908354	8033	8044	(ATGTAT)2	110	197140	Germany	IIb B.1
EPI_ISL_13908354	8562	8573	(ATAACA)2	110	197140	Germany	IIb B.1
EPI_ISL_13908354	9714	9725	(ATATCA)2	110	197140	Germany	IIb B.1
EPI_ISL_13908354	9885	9892	(TA)4	110	197140	Germany	IIb B.1
EPI_ISL_13908354	10088	10099	(AAAGAA)2	110	197140	Germany	IIb B.1
EPI_ISL_13908354	10429	10448	(ATTAG)4	110	197140	Germany	IIb B.1
EPI_ISL_13908354	11785	11796	(AATATT)2	110	197140	Germany	IIb B.1
EPI_ISL_13908354	11866	11877	(GATATC)2	110	197140	Germany	IIb B.1
EPI_ISL_13908354	12032	12043	(AAATCT)2	110	197140	Germany	IIb B.1
EPI_ISL_13908354	12170	12181	(TCTATA)2	110	197140	Germany	IIb B.1
EPI_ISL_13908354	12733	12741	(TAG)3	110	197140	Germany	IIb B.1
EPI_ISL_13908354	13106	13114	(TCC)3	110	197140	Germany	IIb B.1
EPI_ISL_13908354	13871	13878	(AT)4	110	197140	Germany	IIb B.1
EPI_ISL_13908354	13945	13953	(TGT)3	110	197140	Germany	IIb B.1
EPI_ISL_13908354	14506	14517	(ATAG)3	110	197140	Germany	IIb B.1
EPI_ISL_13908354	14599	14607	(ATA)3	110	197140	Germany	IIb B.1
EPI_ISL_13908354	14719	14727	(ATA)3	110	197140	Germany	IIb B.1
EPI_ISL_13908354	15111	15119	(TAT)3	110	197140	Germany	IIb B.1
EPI_ISL_13908354	15456	15464	(CTT)3	110	197140	Germany	IIb B.1
EPI_ISL_13908354	16064	16072	(TCA)3	110	197140	Germany	IIb B.1
EPI_ISL_13908354	16529	16540	(ATTA)3	110	197140	Germany	IIb B.1
EPI_ISL_13908354	16606	16617	(TCA)4	110	197140	Germany	IIb B.1
EPI_ISL_13908354	17853	17864	(CATTTT)2	110	197140	Germany	IIb B.1
EPI_ISL_13908354	17884	17895	(ATTGAT)2	110	197140	Germany	IIb B.1
EPI_ISL_13908354	18479	18487	(GAT)3	110	197140	Germany	IIb B.1
EPI_ISL_13908354	19738	19749	(TAGGCG)2	110	197140	Germany	IIb B.1
EPI_ISL_13908354	20487	20498	(TTTTAG)2	110	197140	Germany	IIb B.1
EPI_ISL_13908354	21237	21245	(AAT)3	110	197140	Germany	IIb B.1
EPI_ISL_13908354	22187	22195	(TAT)3	110	197140	Germany	IIb B.1
EPI_ISL_13908354	22229	22237	(CAT)3	110	197140	Germany	IIb B.1
EPI_ISL_13908354	22465	22476	(TATTTC)2	110	197140	Germany	IIb B.1
EPI_ISL_13908354	22714	22722	(GAT)3	110	197140	Germany	IIb B.1
EPI_ISL_13908354	23051	23062	(AGTACC)2	110	197140	Germany	IIb B.1
EPI_ISL_13908354	24274	24285	(AGATTC)2	110	197140	Germany	IIb B.1
EPI_ISL_13908354	24822	24833	(GATTGT)2	110	197140	Germany	IIb B.1
EPI_ISL_13908354	25350	25361	(ATTATC)2	110	197140	Germany	IIb B.1
EPI_ISL_13908354	28133	28141	(GAT)3	110	197140	Germany	IIb B.1
EPI_ISL_13908354	29208	29219	(CATGTA)2	110	197140	Germany	IIb B.1
EPI_ISL_13908354	29232	29240	(TAT)3	110	197140	Germany	IIb B.1
EPI_ISL_13908354	30928	30935	(TA)4	110	197140	Germany	IIb B.1
EPI_ISL_13908354	31697	31704	(TC)4	110	197140	Germany	IIb B.1
EPI_ISL_13908354	32132	32143	(ATTTGG)2	110	197140	Germany	IIb B.1
EPI_ISL_13908354	32231	32242	(TATCGC)2	110	197140	Germany	IIb B.1
EPI_ISL_13908354	32423	32431	(ATT)3	110	197140	Germany	IIb B.1
EPI_ISL_13908354	32611	32618	(AT)4	110	197140	Germany	IIb B.1
EPI_ISL_13908354	33603	33614	(TTCTTA)2	110	197140	Germany	IIb B.1
EPI_ISL_13908354	33709	33720	(AAAATA)2	110	197140	Germany	IIb B.1
EPI_ISL_13908354	33994	34005	(ATCGCG)2	110	197140	Germany	IIb B.1
EPI_ISL_13908354	34956	34967	(AAAGTC)2	110	197140	Germany	IIb B.1
EPI_ISL_13908354	35023	35031	(ATT)3	110	197140	Germany	IIb B.1
EPI_ISL_13908354	35256	35267	(TTCGTA)2	110	197140	Germany	IIb B.1
EPI_ISL_13908354	36210	36221	(TGATAT)2	110	197140	Germany	IIb B.1
EPI_ISL_13908354	36321	36332	(CCAATT)2	110	197140	Germany	IIb B.1
EPI_ISL_13908354	37839	37850	(GAAAAC)2	110	197140	Germany	IIb B.1
EPI_ISL_13908354	38107	38115	(TAT)3	110	197140	Germany	IIb B.1
EPI_ISL_13908354	39231	39239	(TCG)3	110	197140	Germany	IIb B.1
EPI_ISL_13908354	39813	39821	(TCA)3	110	197140	Germany	IIb B.1
EPI_ISL_13908354	39840	39848	(AGT)3	110	197140	Germany	IIb B.1
EPI_ISL_13908354	40050	40057	(TA)4	110	197140	Germany	IIb B.1
EPI_ISL_13908354	40758	40765	(AT)4	110	197140	Germany	IIb B.1
EPI_ISL_13908354	40808	40816	(ATC)3	110	197140	Germany	IIb B.1
EPI_ISL_13908354	41299	41310	(TAGTTA)2	110	197140	Germany	IIb B.1
EPI_ISL_13908354	42645	42656	(AGTAAC)2	110	197140	Germany	IIb B.1
EPI_ISL_13908354	44623	44631	(TCA)3	110	197140	Germany	IIb B.1
EPI_ISL_13908354	44746	44757	(TATCGA)2	110	197140	Germany	IIb B.1
EPI_ISL_13908354	45539	45547	(ATC)3	110	197140	Germany	IIb B.1
EPI_ISL_13908354	46015	46026	(AGAATC)2	110	197140	Germany	IIb B.1
EPI_ISL_13908354	46343	46354	(AGCATC)2	110	197140	Germany	IIb B.1
EPI_ISL_13908354	46399	46407	(GAG)3	110	197140	Germany	IIb B.1
EPI_ISL_13908354	46911	46919	(ATC)3	110	197140	Germany	IIb B.1
EPI_ISL_13908354	47744	47752	(ACT)3	110	197140	Germany	IIb B.1
EPI_ISL_13908354	48796	48803	(AT)4	110	197140	Germany	IIb B.1
EPI_ISL_13908354	48981	48988	(TA)4	110	197140	Germany	IIb B.1
EPI_ISL_13908354	49233	49241	(GTT)3	110	197140	Germany	IIb B.1
EPI_ISL_13908354	52022	52030	(TTC)3	110	197140	Germany	IIb B.1
EPI_ISL_13908354	52198	52209	(ACGAAA)2	110	197140	Germany	IIb B.1
EPI_ISL_13908354	52533	52540	(CT)4	110	197140	Germany	IIb B.1
EPI_ISL_13908354	52693	52701	(TTC)3	110	197140	Germany	IIb B.1
EPI_ISL_13908354	52890	52901	(TAGTTT)2	110	197140	Germany	IIb B.1
EPI_ISL_13908354	53148	53155	(TA)4	110	197140	Germany	IIb B.1
EPI_ISL_13908354	53429	53440	(TGAA)3	110	197140	Germany	IIb B.1
EPI_ISL_13908354	53744	53755	(TCCATT)2	110	197140	Germany	IIb B.1
EPI_ISL_13908354	54275	54283	(GGA)3	110	197140	Germany	IIb B.1
EPI_ISL_13908354	54967	54978	(TATCCT)2	110	197140	Germany	IIb B.1
EPI_ISL_13908354	55809	55817	(ATG)3	110	197140	Germany	IIb B.1
EPI_ISL_13908354	58620	58628	(TAG)3	110	197140	Germany	IIb B.1
EPI_ISL_13908354	58647	58655	(AAT)3	110	197140	Germany	IIb B.1
EPI_ISL_13908354	58855	58863	(TCA)3	110	197140	Germany	IIb B.1
EPI_ISL_13908354	58894	58902	(TCT)3	110	197140	Germany	IIb B.1
EPI_ISL_13908354	59655	59662	(AT)4	110	197140	Germany	IIb B.1
EPI_ISL_13908354	62536	62544	(TTA)3	110	197140	Germany	IIb B.1
EPI_ISL_13908354	63557	63568	(TCCGTT)2	110	197140	Germany	IIb B.1
EPI_ISL_13908354	64639	64646	(AT)4	110	197140	Germany	IIb B.1
EPI_ISL_13908354	64988	64997	(AT)5	110	197140	Germany	IIb B.1
EPI_ISL_13908354	65594	65602	(TAT)3	110	197140	Germany	IIb B.1
EPI_ISL_13908354	65636	65644	(TAT)3	110	197140	Germany	IIb B.1
EPI_ISL_13908354	65840	65848	(AGA)3	110	197140	Germany	IIb B.1
EPI_ISL_13908354	66606	66614	(GAT)3	110	197140	Germany	IIb B.1
EPI_ISL_13908354	66700	66711	(ATATGA)2	110	197140	Germany	IIb B.1
EPI_ISL_13908354	66749	66760	(AAAATC)2	110	197140	Germany	IIb B.1
EPI_ISL_13908354	66844	66852	(TTA)3	110	197140	Germany	IIb B.1
EPI_ISL_13908354	67172	67179	(AT)4	110	197140	Germany	IIb B.1
EPI_ISL_13908354	68563	68574	(TATCGT)2	110	197140	Germany	IIb B.1
EPI_ISL_13908354	69182	69191	(AT)5	110	197140	Germany	IIb B.1
EPI_ISL_13908354	70163	70174	(TTAGAA)2	110	197140	Germany	IIb B.1
EPI_ISL_13908354	70214	70222	(GAA)3	110	197140	Germany	IIb B.1
EPI_ISL_13908354	70434	70442	(TAA)3	110	197140	Germany	IIb B.1
EPI_ISL_13908354	73463	73474	(TCAGCA)2	110	197140	Germany	IIb B.1
EPI_ISL_13908354	73502	73510	(TAT)3	110	197140	Germany	IIb B.1
EPI_ISL_13908354	75789	75800	(TGTTGG)2	110	197140	Germany	IIb B.1
EPI_ISL_13908354	76903	76911	(CTA)3	110	197140	Germany	IIb B.1
EPI_ISL_13908354	77062	77073	(GAGTTG)2	110	197140	Germany	IIb B.1
EPI_ISL_13908354	77497	77508	(AATAAA)2	110	197140	Germany	IIb B.1
EPI_ISL_13908354	78044	78052	(GAT)3	110	197140	Germany	IIb B.1
EPI_ISL_13908354	78137	78145	(TTA)3	110	197140	Germany	IIb B.1
EPI_ISL_13908354	79911	79919	(CTA)3	110	197140	Germany	IIb B.1
EPI_ISL_13908354	80219	80227	(TGA)3	110	197140	Germany	IIb B.1
EPI_ISL_13908354	82603	82614	(GTAAAT)2	110	197140	Germany	IIb B.1
EPI_ISL_13908354	83604	83615	(CAGAAA)2	110	197140	Germany	IIb B.1
EPI_ISL_13908354	83686	83697	(TTAAGG)2	110	197140	Germany	IIb B.1
EPI_ISL_13908354	83735	83742	(GA)4	110	197140	Germany	IIb B.1
EPI_ISL_13908354	83810	83821	(TAGAAT)2	110	197140	Germany	IIb B.1
EPI_ISL_13908354	85279	85290	(TAATAT)2	110	197140	Germany	IIb B.1
EPI_ISL_13908354	85459	85467	(GTA)3	110	197140	Germany	IIb B.1
EPI_ISL_13908354	87285	87293	(TTC)3	110	197140	Germany	IIb B.1
EPI_ISL_13908354	87341	87349	(AAT)3	110	197140	Germany	IIb B.1
EPI_ISL_13908354	88766	88774	(TAA)3	110	197140	Germany	IIb B.1
EPI_ISL_13908354	89039	89047	(CAT)3	110	197140	Germany	IIb B.1
EPI_ISL_13908354	89284	89292	(TCT)3	110	197140	Germany	IIb B.1
EPI_ISL_13908354	90388	90396	(GTA)3	110	197140	Germany	IIb B.1
EPI_ISL_13908354	91242	91253	(AAATGG)2	110	197140	Germany	IIb B.1
EPI_ISL_13908354	92179	92190	(CAAAAA)2	110	197140	Germany	IIb B.1
EPI_ISL_13908354	92474	92485	(TCTGGA)2	110	197140	Germany	IIb B.1
EPI_ISL_13908354	92618	92626	(AGT)3	110	197140	Germany	IIb B.1
EPI_ISL_13908354	93594	93605	(GATGCT)2	110	197140	Germany	IIb B.1
EPI_ISL_13908354	94265	94273	(AAT)3	110	197140	Germany	IIb B.1
EPI_ISL_13908354	94481	94488	(TA)4	110	197140	Germany	IIb B.1
EPI_ISL_13908354	95544	95553	(TG)5	110	197140	Germany	IIb B.1
EPI_ISL_13908354	98030	98041	(ATAGAT)2	110	197140	Germany	IIb B.1
EPI_ISL_13908354	98217	98224	(AT)4	110	197140	Germany	IIb B.1
EPI_ISL_13908354	98370	98377	(AT)4	110	197140	Germany	IIb B.1
EPI_ISL_13908354	98662	98673	(AACATC)2	110	197140	Germany	IIb B.1
EPI_ISL_13908354	98783	98794	(ATAACG)2	110	197140	Germany	IIb B.1
EPI_ISL_13908354	99689	99700	(TGTTTT)2	110	197140	Germany	IIb B.1
EPI_ISL_13908354	101129	101137	(GAC)3	110	197140	Germany	IIb B.1
EPI_ISL_13908354	101539	101546	(AT)4	110	197140	Germany	IIb B.1
EPI_ISL_13908354	102256	102263	(TA)4	110	197140	Germany	IIb B.1
EPI_ISL_13908354	102852	102860	(AAG)3	110	197140	Germany	IIb B.1
EPI_ISL_13908354	105989	105997	(ATT)3	110	197140	Germany	IIb B.1
EPI_ISL_13908354	106574	106581	(TA)4	110	197140	Germany	IIb B.1
EPI_ISL_13908354	106884	106891	(AG)4	110	197140	Germany	IIb B.1
EPI_ISL_13908354	108052	108060	(CTT)3	110	197140	Germany	IIb B.1
EPI_ISL_13908354	109585	109596	(TATTCT)2	110	197140	Germany	IIb B.1
EPI_ISL_13908354	110020	110028	(CAT)3	110	197140	Germany	IIb B.1
EPI_ISL_13908354	111249	111260	(TGGATT)2	110	197140	Germany	IIb B.1
EPI_ISL_13908354	114538	114546	(TAA)3	110	197140	Germany	IIb B.1
EPI_ISL_13908354	114556	114567	(TATTCT)2	110	197140	Germany	IIb B.1
EPI_ISL_13908354	115237	115245	(TAT)3	110	197140	Germany	IIb B.1
EPI_ISL_13908354	115449	115457	(ATA)3	110	197140	Germany	IIb B.1
EPI_ISL_13908354	116128	116139	(AAATTC)2	110	197140	Germany	IIb B.1
EPI_ISL_13908354	116658	116669	(TTACTA)2	110	197140	Germany	IIb B.1
EPI_ISL_13908354	116762	116770	(AAC)3	110	197140	Germany	IIb B.1
EPI_ISL_13908354	116913	116921	(TCA)3	110	197140	Germany	IIb B.1
EPI_ISL_13908354	117367	117375	(TAT)3	110	197140	Germany	IIb B.1
EPI_ISL_13908354	119289	119300	(ATATTT)2	110	197140	Germany	IIb B.1
EPI_ISL_13908354	119809	119817	(GAT)3	110	197140	Germany	IIb B.1
EPI_ISL_13908354	120037	120048	(GATAAA)2	110	197140	Germany	IIb B.1
EPI_ISL_13908354	120337	120345	(ATT)3	110	197140	Germany	IIb B.1
EPI_ISL_13908354	120903	120914	(GATTTT)2	110	197140	Germany	IIb B.1
EPI_ISL_13908354	121238	121246	(GGA)3	110	197140	Germany	IIb B.1
EPI_ISL_13908354	121574	121582	(ATA)3	110	197140	Germany	IIb B.1
EPI_ISL_13908354	122827	122835	(ATT)3	110	197140	Germany	IIb B.1
EPI_ISL_13908354	122888	122899	(CTATCA)2	110	197140	Germany	IIb B.1
EPI_ISL_13908354	123169	123177	(ATA)3	110	197140	Germany	IIb B.1
EPI_ISL_13908354	124818	124825	(AT)4	110	197140	Germany	IIb B.1
EPI_ISL_13908354	125560	125571	(TCATCG)2	110	197140	Germany	IIb B.1
EPI_ISL_13908354	126772	126783	(GTAAAA)2	110	197140	Germany	IIb B.1
EPI_ISL_13908354	127870	127877	(AT)4	110	197140	Germany	IIb B.1
EPI_ISL_13908354	128444	128455	(CAAGGA)2	110	197140	Germany	IIb B.1
EPI_ISL_13908354	130425	130436	(ATTTGG)2	110	197140	Germany	IIb B.1
EPI_ISL_13908354	132089	132096	(GA)4	110	197140	Germany	IIb B.1
EPI_ISL_13908354	132250	132257	(TC)4	110	197140	Germany	IIb B.1
EPI_ISL_13908354	132767	132775	(AAG)3	110	197140	Germany	IIb B.1
EPI_ISL_13908354	132828	132839	(AACTTT)2	110	197140	Germany	IIb B.1
EPI_ISL_13908354	132957	132964	(CT)4	110	197140	Germany	IIb B.1
EPI_ISL_13908354	133075	133101	(T)27	110	197140	Germany	IIb B.1
EPI_ISL_13908354	133278	133285	(CT)4	110	197140	Germany	IIb B.1
EPI_ISL_13908354	134087	134095	(TCC)3	110	197140	Germany	IIb B.1
EPI_ISL_13908354	134448	134456	(TCG)3	110	197140	Germany	IIb B.1
EPI_ISL_13908354	134480	134491	(AAGTTC)2	110	197140	Germany	IIb B.1
EPI_ISL_13908354	136502	136543	(ATC)14	110	197140	Germany	IIb B.1
EPI_ISL_13908354	136550	136558	(ATC)3	110	197140	Germany	IIb B.1
EPI_ISL_13908354	136725	136736	(TTATCG)2	110	197140	Germany	IIb B.1
EPI_ISL_13908354	136885	136892	(AT)4	110	197140	Germany	IIb B.1
EPI_ISL_13908354	136977	136988	(ATAG)3	110	197140	Germany	IIb B.1
EPI_ISL_13908354	137232	137239	(TA)4	110	197140	Germany	IIb B.1
EPI_ISL_13908354	137282	137289	(TA)4	110	197140	Germany	IIb B.1
EPI_ISL_13908354	137356	137364	(CAT)3	110	197140	Germany	IIb B.1
EPI_ISL_13908354	139413	139421	(TGT)3	110	197140	Germany	IIb B.1
EPI_ISL_13908354	139539	139547	(TTA)3	110	197140	Germany	IIb B.1
EPI_ISL_13908354	139696	139707	(ATAAAT)2	110	197140	Germany	IIb B.1
EPI_ISL_13908354	139835	139846	(AAGATT)2	110	197140	Germany	IIb B.1
EPI_ISL_13908354	140142	140153	(ATAATT)2	110	197140	Germany	IIb B.1
EPI_ISL_13908354	140183	140191	(GAT)3	110	197140	Germany	IIb B.1
EPI_ISL_13908354	140209	140220	(TTTTGT)2	110	197140	Germany	IIb B.1
EPI_ISL_13908354	140366	140374	(ATA)3	110	197140	Germany	IIb B.1
EPI_ISL_13908354	140884	140895	(TCCAGA)2	110	197140	Germany	IIb B.1
EPI_ISL_13908354	141172	141183	(AAACGC)2	110	197140	Germany	IIb B.1
EPI_ISL_13908354	141997	142008	(AGATAT)2	110	197140	Germany	IIb B.1
EPI_ISL_13908354	142064	142071	(TA)4	110	197140	Germany	IIb B.1
EPI_ISL_13908354	142460	142468	(CAT)3	110	197140	Germany	IIb B.1
EPI_ISL_13908354	144053	144061	(TAA)3	110	197140	Germany	IIb B.1
EPI_ISL_13908354	144690	144701	(CCCAAA)2	110	197140	Germany	IIb B.1
EPI_ISL_13908354	144820	144828	(TCA)3	110	197140	Germany	IIb B.1
EPI_ISL_13908354	145398	145409	(TTTA)3	110	197140	Germany	IIb B.1
EPI_ISL_13908354	145624	145635	(AGGATA)2	110	197140	Germany	IIb B.1
EPI_ISL_13908354	147416	147424	(ATG)3	110	197140	Germany	IIb B.1
EPI_ISL_13908354	147985	147996	(AAAAAT)2	110	197140	Germany	IIb B.1
EPI_ISL_13908354	150276	150284	(TAG)3	110	197140	Germany	IIb B.1
EPI_ISL_13908354	150639	150650	(CCATTC)2	110	197140	Germany	IIb B.1
EPI_ISL_13908354	151117	151125	(ATC)3	110	197140	Germany	IIb B.1
EPI_ISL_13908354	152718	152725	(AT)4	110	197140	Germany	IIb B.1
EPI_ISL_13908354	154665	154676	(GATGAC)2	110	197140	Germany	IIb B.1
EPI_ISL_13908354	154788	154799	(GCGTGT)2	110	197140	Germany	IIb B.1
EPI_ISL_13908354	155780	155787	(AG)4	110	197140	Germany	IIb B.1
EPI_ISL_13908354	156294	156305	(GTTTAA)2	110	197140	Germany	IIb B.1
EPI_ISL_13908354	157013	157024	(TTATAA)2	110	197140	Germany	IIb B.1
EPI_ISL_13908354	157120	157131	(ATAAAA)2	110	197140	Germany	IIb B.1
EPI_ISL_13908354	157689	157696	(TA)4	110	197140	Germany	IIb B.1
EPI_ISL_13908354	158416	158427	(GATG)3	110	197140	Germany	IIb B.1
EPI_ISL_13908354	159540	159548	(AAG)3	110	197140	Germany	IIb B.1
EPI_ISL_13908354	159653	159664	(AATGAT)2	110	197140	Germany	IIb B.1
EPI_ISL_13908354	160367	160375	(TAT)3	110	197140	Germany	IIb B.1
EPI_ISL_13908354	160953	160961	(AAT)3	110	197140	Germany	IIb B.1
EPI_ISL_13908354	161935	161943	(TCA)3	110	197140	Germany	IIb B.1
EPI_ISL_13908354	162119	162130	(ATGAGA)2	110	197140	Germany	IIb B.1
EPI_ISL_13908354	162170	162181	(AAAGTT)2	110	197140	Germany	IIb B.1
EPI_ISL_13908354	162777	162785	(ATA)3	110	197140	Germany	IIb B.1
EPI_ISL_13908354	163114	163121	(TA)4	110	197140	Germany	IIb B.1
EPI_ISL_13908354	163179	163202	(TAAC)6	110	197140	Germany	IIb B.1
EPI_ISL_13908354	163861	163868	(TA)4	110	197140	Germany	IIb B.1
EPI_ISL_13908354	163878	163889	(AATCAG)2	110	197140	Germany	IIb B.1
EPI_ISL_13908354	164477	164485	(AAC)3	110	197140	Germany	IIb B.1
EPI_ISL_13908354	164488	164496	(AAT)3	110	197140	Germany	IIb B.1
EPI_ISL_13908354	164560	164571	(TAAACA)2	110	197140	Germany	IIb B.1
EPI_ISL_13908354	164968	164979	(TAACGA)2	110	197140	Germany	IIb B.1
EPI_ISL_13908354	166942	166953	(ATAGAT)2	110	197140	Germany	IIb B.1
EPI_ISL_13908354	167872	167879	(GT)4	110	197140	Germany	IIb B.1
EPI_ISL_13908354	169633	169644	(TGAAAA)2	110	197140	Germany	IIb B.1
EPI_ISL_13908354	169711	169758	(CAGATA)8	110	197140	Germany	IIb B.1
EPI_ISL_13908354	170924	170935	(TAATAT)2	110	197140	Germany	IIb B.1
EPI_ISL_13908354	172122	172133	(CAATTG)2	110	197140	Germany	IIb B.1
EPI_ISL_13908354	172622	172630	(TCT)3	110	197140	Germany	IIb B.1
EPI_ISL_13908354	172962	172969	(TA)4	110	197140	Germany	IIb B.1
EPI_ISL_13908354	173263	173296	(AT)17	110	197140	Germany	IIb B.1
EPI_ISL_13908354	173298	173323	(AT)13	110	197140	Germany	IIb B.1
EPI_ISL_13908354	173516	173524	(GAA)3	110	197140	Germany	IIb B.1
EPI_ISL_13908354	173812	173819	(TA)4	110	197140	Germany	IIb B.1
EPI_ISL_13908354	174525	174548	(GATGAA)4	110	197140	Germany	IIb B.1
EPI_ISL_13908354	175076	175084	(ATA)3	110	197140	Germany	IIb B.1
EPI_ISL_13908354	175211	175219	(ACG)3	110	197140	Germany	IIb B.1
EPI_ISL_13908354	175523	175534	(ATACAT)2	110	197140	Germany	IIb B.1
EPI_ISL_13908354	175625	175636	(ATT)4	110	197140	Germany	IIb B.1
EPI_ISL_13908354	175899	175907	(TAT)3	110	197140	Germany	IIb B.1
EPI_ISL_13908354	175975	175986	(ATGAAT)2	110	197140	Germany	IIb B.1
EPI_ISL_13908354	177962	177969	(GA)4	110	197140	Germany	IIb B.1
EPI_ISL_13908354	178177	178185	(TAT)3	110	197140	Germany	IIb B.1
EPI_ISL_13908354	178530	178541	(ATACAT)2	110	197140	Germany	IIb B.1
EPI_ISL_13908354	178603	178611	(GGA)3	110	197140	Germany	IIb B.1
EPI_ISL_13908354	178721	178728	(AT)4	110	197140	Germany	IIb B.1
EPI_ISL_13908354	179070	179081	(TTAT)3	110	197140	Germany	IIb B.1
EPI_ISL_13908354	179865	179872	(TA)4	110	197140	Germany	IIb B.1
EPI_ISL_13908354	180367	180375	(AAT)3	110	197140	Germany	IIb B.1
EPI_ISL_13908354	181134	181142	(GAT)3	110	197140	Germany	IIb B.1
EPI_ISL_13908354	181652	181659	(TA)4	110	197140	Germany	IIb B.1
EPI_ISL_13908354	181898	181906	(TGA)3	110	197140	Germany	IIb B.1
EPI_ISL_13908354	182032	182043	(TGCTAA)2	110	197140	Germany	IIb B.1
EPI_ISL_13908354	182516	182527	(TAGACG)2	110	197140	Germany	IIb B.1
EPI_ISL_13908354	182650	182658	(GTG)3	110	197140	Germany	IIb B.1
EPI_ISL_13908354	183313	183321	(GAC)3	110	197140	Germany	IIb B.1
EPI_ISL_13908354	183492	183500	(CCT)3	110	197140	Germany	IIb B.1
EPI_ISL_13908354	184003	184010	(AT)4	110	197140	Germany	IIb B.1
EPI_ISL_13908354	184087	184095	(ATA)3	110	197140	Germany	IIb B.1
EPI_ISL_13908354	184870	184881	(CTAGAA)2	110	197140	Germany	IIb B.1
EPI_ISL_13908354	186453	186460	(TA)4	110	197140	Germany	IIb B.1
EPI_ISL_13908354	186697	186705	(AAG)3	110	197140	Germany	IIb B.1
EPI_ISL_13908354	186744	186751	(AT)4	110	197140	Germany	IIb B.1
EPI_ISL_13908354	187568	187575	(TA)4	110	197140	Germany	IIb B.1
EPI_ISL_13908354	189540	189551	(GAACGA)2	110	197140	Germany	IIb B.1
EPI_ISL_13908354	189820	189828	(TTA)3	110	197140	Germany	IIb B.1
EPI_ISL_13908354	190638	190646	(TAT)3	110	197140	Germany	IIb B.1
EPI_ISL_13908354	194435	194443	(ATA)3	110	197140	Germany	IIb B.1
EPI_ISL_13908354	195656	195664	(GAA)3	110	197140	Germany	IIb B.1
EPI_ISL_13908354	196459	196467	(CTT)3	110	197140	Germany	IIb B.1
EPI_ISL_13908354	196535	196548	(A)14	110	197140	Germany	IIb B.1
EPI_ISL_13908354	196557	196568	(TTCTCT)2	110	197140	Germany	IIb B.1
EPI_ISL_13908355	573	584	(AGAGAA)2	111	197139	Germany	IIb B.1
EPI_ISL_13908355	593	606	(T)14	111	197139	Germany	IIb B.1
EPI_ISL_13908355	674	682	(AAG)3	111	197139	Germany	IIb B.1
EPI_ISL_13908355	1477	1485	(TTC)3	111	197139	Germany	IIb B.1
EPI_ISL_13908355	2697	2705	(TTA)3	111	197139	Germany	IIb B.1
EPI_ISL_13908355	6441	6449	(TAT)3	111	197139	Germany	IIb B.1
EPI_ISL_13908355	6649	6660	(TATCAT)2	111	197139	Germany	IIb B.1
EPI_ISL_13908355	7596	7604	(TGT)3	111	197139	Germany	IIb B.1
EPI_ISL_13908355	7913	7921	(ATT)3	111	197139	Germany	IIb B.1
EPI_ISL_13908355	8033	8044	(ATGTAT)2	111	197139	Germany	IIb B.1
EPI_ISL_13908355	8562	8573	(ATAACA)2	111	197139	Germany	IIb B.1
EPI_ISL_13908355	9714	9725	(ATATCA)2	111	197139	Germany	IIb B.1
EPI_ISL_13908355	9885	9892	(TA)4	111	197139	Germany	IIb B.1
EPI_ISL_13908355	10088	10099	(AAAGAA)2	111	197139	Germany	IIb B.1
EPI_ISL_13908355	10429	10448	(ATTAG)4	111	197139	Germany	IIb B.1
EPI_ISL_13908355	11785	11796	(AATATT)2	111	197139	Germany	IIb B.1
EPI_ISL_13908355	11866	11877	(GATATC)2	111	197139	Germany	IIb B.1
EPI_ISL_13908355	12032	12043	(AAATCT)2	111	197139	Germany	IIb B.1
EPI_ISL_13908355	12170	12181	(TCTATA)2	111	197139	Germany	IIb B.1
EPI_ISL_13908355	12733	12741	(TAG)3	111	197139	Germany	IIb B.1
EPI_ISL_13908355	13106	13114	(TCC)3	111	197139	Germany	IIb B.1
EPI_ISL_13908355	13871	13878	(AT)4	111	197139	Germany	IIb B.1
EPI_ISL_13908355	13945	13953	(TGT)3	111	197139	Germany	IIb B.1
EPI_ISL_13908355	14506	14517	(ATAG)3	111	197139	Germany	IIb B.1
EPI_ISL_13908355	14599	14607	(ATA)3	111	197139	Germany	IIb B.1
EPI_ISL_13908355	14719	14727	(ATA)3	111	197139	Germany	IIb B.1
EPI_ISL_13908355	15111	15119	(TAT)3	111	197139	Germany	IIb B.1
EPI_ISL_13908355	15456	15464	(CTT)3	111	197139	Germany	IIb B.1
EPI_ISL_13908355	16064	16072	(TCA)3	111	197139	Germany	IIb B.1
EPI_ISL_13908355	16529	16540	(ATTA)3	111	197139	Germany	IIb B.1
EPI_ISL_13908355	16606	16617	(TCA)4	111	197139	Germany	IIb B.1
EPI_ISL_13908355	17853	17864	(CATTTT)2	111	197139	Germany	IIb B.1
EPI_ISL_13908355	17884	17895	(ATTGAT)2	111	197139	Germany	IIb B.1
EPI_ISL_13908355	18479	18487	(GAT)3	111	197139	Germany	IIb B.1
EPI_ISL_13908355	19738	19749	(TAGGCG)2	111	197139	Germany	IIb B.1
EPI_ISL_13908355	20487	20498	(TTTTAG)2	111	197139	Germany	IIb B.1
EPI_ISL_13908355	21237	21245	(AAT)3	111	197139	Germany	IIb B.1
EPI_ISL_13908355	22187	22195	(TAT)3	111	197139	Germany	IIb B.1
EPI_ISL_13908355	22229	22237	(CAT)3	111	197139	Germany	IIb B.1
EPI_ISL_13908355	22465	22476	(TATTTC)2	111	197139	Germany	IIb B.1
EPI_ISL_13908355	22714	22722	(GAT)3	111	197139	Germany	IIb B.1
EPI_ISL_13908355	23051	23062	(AGTACC)2	111	197139	Germany	IIb B.1
EPI_ISL_13908355	24274	24285	(AGATTC)2	111	197139	Germany	IIb B.1
EPI_ISL_13908355	24822	24833	(GATTGT)2	111	197139	Germany	IIb B.1
EPI_ISL_13908355	25350	25361	(ATTATC)2	111	197139	Germany	IIb B.1
EPI_ISL_13908355	28133	28141	(GAT)3	111	197139	Germany	IIb B.1
EPI_ISL_13908355	29208	29219	(CATGTA)2	111	197139	Germany	IIb B.1
EPI_ISL_13908355	29232	29240	(TAT)3	111	197139	Germany	IIb B.1
EPI_ISL_13908355	30928	30935	(TA)4	111	197139	Germany	IIb B.1
EPI_ISL_13908355	31697	31704	(TC)4	111	197139	Germany	IIb B.1
EPI_ISL_13908355	32132	32143	(ATTTGG)2	111	197139	Germany	IIb B.1
EPI_ISL_13908355	32231	32242	(TATCGC)2	111	197139	Germany	IIb B.1
EPI_ISL_13908355	32423	32431	(ATT)3	111	197139	Germany	IIb B.1
EPI_ISL_13908355	32611	32618	(AT)4	111	197139	Germany	IIb B.1
EPI_ISL_13908355	33603	33614	(TTCTTA)2	111	197139	Germany	IIb B.1
EPI_ISL_13908355	33709	33720	(AAAATA)2	111	197139	Germany	IIb B.1
EPI_ISL_13908355	33994	34005	(ATCGCG)2	111	197139	Germany	IIb B.1
EPI_ISL_13908355	34956	34967	(AAAGTC)2	111	197139	Germany	IIb B.1
EPI_ISL_13908355	35023	35031	(ATT)3	111	197139	Germany	IIb B.1
EPI_ISL_13908355	35256	35267	(TTCGTA)2	111	197139	Germany	IIb B.1
EPI_ISL_13908355	36210	36221	(TGATAT)2	111	197139	Germany	IIb B.1
EPI_ISL_13908355	36321	36332	(CCAATT)2	111	197139	Germany	IIb B.1
EPI_ISL_13908355	37839	37850	(GAAAAC)2	111	197139	Germany	IIb B.1
EPI_ISL_13908355	38107	38115	(TAT)3	111	197139	Germany	IIb B.1
EPI_ISL_13908355	39231	39239	(TCG)3	111	197139	Germany	IIb B.1
EPI_ISL_13908355	39813	39821	(TCA)3	111	197139	Germany	IIb B.1
EPI_ISL_13908355	39840	39848	(AGT)3	111	197139	Germany	IIb B.1
EPI_ISL_13908355	40050	40057	(TA)4	111	197139	Germany	IIb B.1
EPI_ISL_13908355	40758	40765	(AT)4	111	197139	Germany	IIb B.1
EPI_ISL_13908355	40808	40816	(ATC)3	111	197139	Germany	IIb B.1
EPI_ISL_13908355	41299	41310	(TAGTTA)2	111	197139	Germany	IIb B.1
EPI_ISL_13908355	42645	42656	(AGTAAC)2	111	197139	Germany	IIb B.1
EPI_ISL_13908355	44623	44631	(TCA)3	111	197139	Germany	IIb B.1
EPI_ISL_13908355	44746	44757	(TATCGA)2	111	197139	Germany	IIb B.1
EPI_ISL_13908355	45539	45547	(ATC)3	111	197139	Germany	IIb B.1
EPI_ISL_13908355	46015	46026	(AGAATC)2	111	197139	Germany	IIb B.1
EPI_ISL_13908355	46343	46354	(AGCATC)2	111	197139	Germany	IIb B.1
EPI_ISL_13908355	46399	46407	(GAG)3	111	197139	Germany	IIb B.1
EPI_ISL_13908355	46911	46919	(ATC)3	111	197139	Germany	IIb B.1
EPI_ISL_13908355	47744	47752	(ACT)3	111	197139	Germany	IIb B.1
EPI_ISL_13908355	48796	48803	(AT)4	111	197139	Germany	IIb B.1
EPI_ISL_13908355	48981	48988	(TA)4	111	197139	Germany	IIb B.1
EPI_ISL_13908355	49233	49241	(GTT)3	111	197139	Germany	IIb B.1
EPI_ISL_13908355	52022	52030	(TTC)3	111	197139	Germany	IIb B.1
EPI_ISL_13908355	52198	52209	(ACGAAA)2	111	197139	Germany	IIb B.1
EPI_ISL_13908355	52533	52540	(CT)4	111	197139	Germany	IIb B.1
EPI_ISL_13908355	52693	52701	(TTC)3	111	197139	Germany	IIb B.1
EPI_ISL_13908355	52890	52901	(TAGTTT)2	111	197139	Germany	IIb B.1
EPI_ISL_13908355	53148	53155	(TA)4	111	197139	Germany	IIb B.1
EPI_ISL_13908355	53429	53440	(TGAA)3	111	197139	Germany	IIb B.1
EPI_ISL_13908355	53744	53755	(TCCATT)2	111	197139	Germany	IIb B.1
EPI_ISL_13908355	54275	54283	(GGA)3	111	197139	Germany	IIb B.1
EPI_ISL_13908355	54967	54978	(TATCCT)2	111	197139	Germany	IIb B.1
EPI_ISL_13908355	55809	55817	(ATG)3	111	197139	Germany	IIb B.1
EPI_ISL_13908355	58620	58628	(TAG)3	111	197139	Germany	IIb B.1
EPI_ISL_13908355	58647	58655	(AAT)3	111	197139	Germany	IIb B.1
EPI_ISL_13908355	58855	58863	(TCA)3	111	197139	Germany	IIb B.1
EPI_ISL_13908355	58894	58902	(TCT)3	111	197139	Germany	IIb B.1
EPI_ISL_13908355	59655	59662	(AT)4	111	197139	Germany	IIb B.1
EPI_ISL_13908355	62536	62544	(TTA)3	111	197139	Germany	IIb B.1
EPI_ISL_13908355	63557	63568	(TCCGTT)2	111	197139	Germany	IIb B.1
EPI_ISL_13908355	64639	64646	(AT)4	111	197139	Germany	IIb B.1
EPI_ISL_13908355	64988	64997	(AT)5	111	197139	Germany	IIb B.1
EPI_ISL_13908355	65594	65602	(TAT)3	111	197139	Germany	IIb B.1
EPI_ISL_13908355	65636	65644	(TAT)3	111	197139	Germany	IIb B.1
EPI_ISL_13908355	65840	65848	(AGA)3	111	197139	Germany	IIb B.1
EPI_ISL_13908355	66606	66614	(GAT)3	111	197139	Germany	IIb B.1
EPI_ISL_13908355	66700	66711	(ATATGA)2	111	197139	Germany	IIb B.1
EPI_ISL_13908355	66749	66760	(AAAATC)2	111	197139	Germany	IIb B.1
EPI_ISL_13908355	66844	66852	(TTA)3	111	197139	Germany	IIb B.1
EPI_ISL_13908355	67172	67179	(AT)4	111	197139	Germany	IIb B.1
EPI_ISL_13908355	68563	68574	(TATCGT)2	111	197139	Germany	IIb B.1
EPI_ISL_13908355	69182	69191	(AT)5	111	197139	Germany	IIb B.1
EPI_ISL_13908355	70163	70174	(TTAGAA)2	111	197139	Germany	IIb B.1
EPI_ISL_13908355	70214	70222	(GAA)3	111	197139	Germany	IIb B.1
EPI_ISL_13908355	70434	70442	(TAA)3	111	197139	Germany	IIb B.1
EPI_ISL_13908355	73463	73474	(TCAGCA)2	111	197139	Germany	IIb B.1
EPI_ISL_13908355	73502	73510	(TAT)3	111	197139	Germany	IIb B.1
EPI_ISL_13908355	75789	75800	(TGTTGG)2	111	197139	Germany	IIb B.1
EPI_ISL_13908355	76903	76911	(CTA)3	111	197139	Germany	IIb B.1
EPI_ISL_13908355	77062	77073	(GAGTTG)2	111	197139	Germany	IIb B.1
EPI_ISL_13908355	77497	77508	(AATAAA)2	111	197139	Germany	IIb B.1
EPI_ISL_13908355	78044	78052	(GAT)3	111	197139	Germany	IIb B.1
EPI_ISL_13908355	78137	78145	(TTA)3	111	197139	Germany	IIb B.1
EPI_ISL_13908355	79911	79919	(CTA)3	111	197139	Germany	IIb B.1
EPI_ISL_13908355	80219	80227	(TGA)3	111	197139	Germany	IIb B.1
EPI_ISL_13908355	82603	82614	(GTAAAT)2	111	197139	Germany	IIb B.1
EPI_ISL_13908355	83604	83615	(CAGAAA)2	111	197139	Germany	IIb B.1
EPI_ISL_13908355	83686	83697	(TTAAGG)2	111	197139	Germany	IIb B.1
EPI_ISL_13908355	83735	83742	(GA)4	111	197139	Germany	IIb B.1
EPI_ISL_13908355	83810	83821	(TAGAAT)2	111	197139	Germany	IIb B.1
EPI_ISL_13908355	85279	85290	(TAATAT)2	111	197139	Germany	IIb B.1
EPI_ISL_13908355	85459	85467	(GTA)3	111	197139	Germany	IIb B.1
EPI_ISL_13908355	87285	87293	(TTC)3	111	197139	Germany	IIb B.1
EPI_ISL_13908355	87341	87349	(AAT)3	111	197139	Germany	IIb B.1
EPI_ISL_13908355	88766	88774	(TAA)3	111	197139	Germany	IIb B.1
EPI_ISL_13908355	89039	89047	(CAT)3	111	197139	Germany	IIb B.1
EPI_ISL_13908355	89284	89292	(TCT)3	111	197139	Germany	IIb B.1
EPI_ISL_13908355	90388	90396	(GTA)3	111	197139	Germany	IIb B.1
EPI_ISL_13908355	91242	91253	(AAATGG)2	111	197139	Germany	IIb B.1
EPI_ISL_13908355	92179	92190	(CAAAAA)2	111	197139	Germany	IIb B.1
EPI_ISL_13908355	92474	92485	(TCTGGA)2	111	197139	Germany	IIb B.1
EPI_ISL_13908355	92618	92626	(AGT)3	111	197139	Germany	IIb B.1
EPI_ISL_13908355	93594	93605	(GATGCT)2	111	197139	Germany	IIb B.1
EPI_ISL_13908355	94265	94273	(AAT)3	111	197139	Germany	IIb B.1
EPI_ISL_13908355	94481	94488	(TA)4	111	197139	Germany	IIb B.1
EPI_ISL_13908355	95544	95553	(TG)5	111	197139	Germany	IIb B.1
EPI_ISL_13908355	98030	98041	(ATAGAT)2	111	197139	Germany	IIb B.1
EPI_ISL_13908355	98217	98224	(AT)4	111	197139	Germany	IIb B.1
EPI_ISL_13908355	98370	98377	(AT)4	111	197139	Germany	IIb B.1
EPI_ISL_13908355	98662	98673	(AACATC)2	111	197139	Germany	IIb B.1
EPI_ISL_13908355	98783	98794	(ATAACG)2	111	197139	Germany	IIb B.1
EPI_ISL_13908355	99689	99700	(TGTTTT)2	111	197139	Germany	IIb B.1
EPI_ISL_13908355	101129	101137	(GAC)3	111	197139	Germany	IIb B.1
EPI_ISL_13908355	101539	101546	(AT)4	111	197139	Germany	IIb B.1
EPI_ISL_13908355	102256	102263	(TA)4	111	197139	Germany	IIb B.1
EPI_ISL_13908355	102852	102860	(AAG)3	111	197139	Germany	IIb B.1
EPI_ISL_13908355	105989	105997	(ATT)3	111	197139	Germany	IIb B.1
EPI_ISL_13908355	106574	106581	(TA)4	111	197139	Germany	IIb B.1
EPI_ISL_13908355	106884	106891	(AG)4	111	197139	Germany	IIb B.1
EPI_ISL_13908355	108052	108060	(CTT)3	111	197139	Germany	IIb B.1
EPI_ISL_13908355	109585	109596	(TATTCT)2	111	197139	Germany	IIb B.1
EPI_ISL_13908355	110020	110028	(CAT)3	111	197139	Germany	IIb B.1
EPI_ISL_13908355	111249	111260	(TGGATT)2	111	197139	Germany	IIb B.1
EPI_ISL_13908355	114538	114546	(TAA)3	111	197139	Germany	IIb B.1
EPI_ISL_13908355	114556	114567	(TATTCT)2	111	197139	Germany	IIb B.1
EPI_ISL_13908355	115237	115245	(TAT)3	111	197139	Germany	IIb B.1
EPI_ISL_13908355	115449	115457	(ATA)3	111	197139	Germany	IIb B.1
EPI_ISL_13908355	116128	116139	(AAATTC)2	111	197139	Germany	IIb B.1
EPI_ISL_13908355	116658	116669	(TTACTA)2	111	197139	Germany	IIb B.1
EPI_ISL_13908355	116762	116770	(AAC)3	111	197139	Germany	IIb B.1
EPI_ISL_13908355	116913	116921	(TCA)3	111	197139	Germany	IIb B.1
EPI_ISL_13908355	117367	117375	(TAT)3	111	197139	Germany	IIb B.1
EPI_ISL_13908355	119289	119300	(ATATTT)2	111	197139	Germany	IIb B.1
EPI_ISL_13908355	119809	119817	(GAT)3	111	197139	Germany	IIb B.1
EPI_ISL_13908355	120037	120048	(GATAAA)2	111	197139	Germany	IIb B.1
EPI_ISL_13908355	120337	120345	(ATT)3	111	197139	Germany	IIb B.1
EPI_ISL_13908355	120903	120914	(GATTTT)2	111	197139	Germany	IIb B.1
EPI_ISL_13908355	121238	121246	(GGA)3	111	197139	Germany	IIb B.1
[truncated: 121,047 more rows]
